# Supplementary material for: Environmental processes and health implications potentially mediated by dust‐borne bacteria
Source: Environ Microbiol Rep. 2023 Dec 27;16(1):e13222. doi: 10.1111/1758-2229.13222 (PMC10866058; doi:10.1111/1758-2229.13222)
Supplement: Supplementary file 2 — TABLE S1. Abundance and taxonomic ranking of amplified sequence variants (ASVs) of 16S rRNA gene amplified from DNA of the collected dust sample. TABLE S2. Abundance and taxonomic ranking of amplified sequence variants (ASVs) of 16S rRNA amplified from cDNA of the collected dust sample. TABLE S3. Correlation matrix of dust‐borne active bacteria at the genus level. TABLE S4. Species distribution at different dust events, based on lowest taxonomical rank identified. [file EMI4-16-e13222-s001.xlsx]

## Sheet: Table S1
	Table S1: Abundance and taxonomic ranking of amplified sequence variants (ASVs) of 16S rRNA gene amplified from DNA of the collected dust sample
ID	DE-I_D-1	DE-I_D-2	DE-I_N-1	DE-I_N-2	DE-II_D-1	DE-II_D-2	DE-II_N-1	DE-II_N-2	DE-III_D-1	DE-III_D-2	DE-III_N-1	DE-III_N-2	Domain	Phylim	Class	Order	Family	Genus	Specs
ASV0002	0	0	0	0	405	59	0	1623	704	85	0	0	d__Bacteria;	p__Proteobacteria;	c__Alphaproteobacteria;	o__Sphingomonadales;	f__Sphingomonadaceae;	g__Sphingomonas
ASV0003	0	0	0	0	182	40	0	44	411	56	0	0	d__Bacteria	p__Proteobacteria	c__Gammaproteobacteria	o__Pseudomonadales	f__Pseudomonadaceae	g__Pseudomonas
ASV0005	0	0	0	0	573	255	0	0	206	244	0	0	d__Bacteria	p__Proteobacteria	c__Gammaproteobacteria	o__Alteromonadales	f__Alteromonadaceae	g__Alteromonas
ASV0006	0	0	0	0	0	0	0	0	3	0	0	0	d__Bacteria	p__Cyanobacteria	c__Cyanobacteriia	o__Cyanobacteriales	f__Chroococcidiopsaceae	g__uncultured	s__uncultured_cyanobacterium
ASV0007	178	250	6	0	0	0	0	0	0	0	0	0	d__Bacteria	p__Actinobacteriota	c__Actinobacteria	o__Propionibacteriales	f__Propionibacteriaceae	g__Cutibacterium
ASV0008	0	0	6	11	17	4	0	315	43	9	0	0	d__Bacteria	p__Proteobacteria	c__Gammaproteobacteria	o__Xanthomonadales	f__Xanthomonadaceae	g__Pseudoxanthomonas
ASV0009	0	0	27	30	19	29	0	0	36	62	0	0	d__Bacteria	p__Proteobacteria	c__Alphaproteobacteria	o__Rhodobacterales	f__Rhodobacteraceae	g__Sulfitobacter
ASV0010	0	0	62	60	67	73	0	0	70	70	0	0	d__Bacteria	p__Proteobacteria	c__Gammaproteobacteria	o__Oceanospirillales	f__Halomonadaceae	g__Cobetia
ASV0011	0	0	66	33	438	42	0	0	50	49	0	0	d__Bacteria	p__Proteobacteria	c__Gammaproteobacteria	o__Alteromonadales	f__Alteromonadaceae	g__Alteromonas
ASV0012	0	0	62	41	86	52	0	0	24	34	0	0	d__Bacteria	p__Proteobacteria	c__Gammaproteobacteria	o__Pseudomonadales	f__Pseudomonadaceae	g__Pseudomonas	s__Pseudomonas_sabulinigri
ASV0013	0	0	57	36	30	61	0	0	43	33	0	0	d__Bacteria	p__Proteobacteria	c__Gammaproteobacteria	o__Oceanospirillales	f__Halomonadaceae	g__Salinicola
ASV0014	0	0	27	21	148	16	0	0	8	11	0	0	d__Bacteria	p__Proteobacteria	c__Gammaproteobacteria	o__Alteromonadales	f__Alteromonadaceae	g__Alteromonas
ASV0015	0	0	69	82	44	70	0	0	43	39	0	0	d__Bacteria	p__Cyanobacteria	c__Cyanobacteriia	o__Synechococcales	f__Cyanobiaceae	g__Prochlorococcus_MIT9313
ASV0016	603	666	10	26	0	0	0	0	0	0	0	0	d__Bacteria	p__Proteobacteria	c__Gammaproteobacteria	o__Burkholderiales	f__Comamonadaceae
ASV0017	0	0	23	0	26	17	0	0	12	12	0	0	d__Bacteria	p__Proteobacteria	c__Alphaproteobacteria	o__SAR11_clade	f__Clade_I	g__Clade_Ia
ASV0018	0	0	23	13	9	30	0	0	19	13	0	0	d__Bacteria	p__Proteobacteria	c__Gammaproteobacteria	o__Burkholderiales	f__Comamonadaceae	g__Comamonas
ASV0019	0	0	0	0	0	0	0	0	0	0	0	0	d__Bacteria	p__Proteobacteria	c__Gammaproteobacteria	o__Oceanospirillales	f__Saccharospirillaceae
ASV0020	0	0	17	23	15	44	0	0	21	11	0	0	d__Bacteria	p__Proteobacteria	c__Gammaproteobacteria	o__Alteromonadales	f__Marinobacteraceae	g__Marinobacter
ASV0021	0	0	0	0	13	0	0	0	43	0	0	0	d__Bacteria	p__Actinobacteriota	c__Actinobacteria	o__Propionibacteriales	f__Nocardioidaceae	g__Nocardioides
ASV0022	19	0	0	7	0	0	0	19	8	23	0	0	d__Bacteria	p__Proteobacteria	c__Gammaproteobacteria	o__Pseudomonadales	f__Moraxellaceae	g__Acinetobacter
ASV0023	0	0	18	0	0	0	0	0	16	28	0	0	d__Bacteria	p__Bacteroidota	c__Bacteroidia	o__Flavobacteriales	f__Flavobacteriaceae	g__NS2b_marine_group
ASV0024	0	0	0	0	0	0	0	0	0	0	0	4	d__Bacteria	p__Cyanobacteria	c__Cyanobacteriia	o__Synechococcales	f__Cyanobiaceae	g__Prochlorococcus_MIT9313
ASV0025	43	32	0	0	2	0	0	17	9	0	64	0	d__Bacteria	p__Actinobacteriota	c__Actinobacteria	o__Corynebacteriales	f__Corynebacteriaceae	g__Corynebacterium
ASV0026	0	0	29	14	0	35	0	0	13	24	0	0	d__Bacteria	p__Proteobacteria	c__Gammaproteobacteria	o__Xanthomonadales	f__Xanthomonadaceae	g__Stenotrophomonas
ASV0027	0	15	0	0	14	0	0	29	18	0	10	38	d__Bacteria	p__Actinobacteriota	c__Actinobacteria	o__Micrococcales	f__Micrococcaceae	g__Micrococcus
ASV0028	13	0	0	0	185	11	0	0	18	6	0	0	d__Bacteria	p__Proteobacteria	c__Gammaproteobacteria	o__Pseudomonadales	f__Moraxellaceae	g__Acinetobacter
ASV0029	0	0	0	0	0	0	0	0	16	0	0	0	d__Bacteria	p__Actinobacteriota	c__Actinobacteria	o__Corynebacteriales	f__Corynebacteriaceae	g__Corynebacterium
ASV0030	0	0	57	20	554	16	0	0	13	15	0	0	d__Bacteria	p__Proteobacteria	c__Gammaproteobacteria	o__Alteromonadales	f__Pseudoalteromonadaceae	g__Pseudoalteromonas
ASV0031	0	0	12	19	0	11	0	0	9	12	0	0	d__Bacteria	p__Proteobacteria	c__Gammaproteobacteria	o__Alteromonadales	f__Marinobacteraceae	g__Marinobacter
ASV0032	0	0	0	0	0	0	0	0	0	0	0	0	d__Bacteria	p__Proteobacteria	c__Gammaproteobacteria	o__Oceanospirillales	f__Saccharospirillaceae	g__Oleibacter
ASV0033	0	0	18	13	6	9	0	0	11	5	0	0	d__Bacteria	p__Proteobacteria	c__Gammaproteobacteria	o__Oceanospirillales	f__Saccharospirillaceae	g__Oleibacter
ASV0034	0	0	0	0	11	0	0	0	0	0	0	0	d__Bacteria	p__Firmicutes	c__Bacilli	o__Lactobacillales	f__Streptococcaceae	g__Streptococcus
ASV0035	0	0	0	0	0	0	0	0	0	0	0	0	d__Bacteria	p__Firmicutes	c__Bacilli	o__Lactobacillales	f__Streptococcaceae	g__Streptococcus
ASV0036	0	0	16	15	8	14	0	0	11	7	0	0	d__Bacteria	p__Proteobacteria	c__Gammaproteobacteria	o__Pseudomonadales	f__Pseudomonadaceae	g__Pseudomonas
ASV0037	0	0	20	17	11	19	0	0	16	31	0	0	d__Bacteria	p__Proteobacteria	c__Alphaproteobacteria	o__Rhodobacterales	f__Rhodobacteraceae	g__Sulfitobacter
ASV0038	0	725	0	0	0	0	0	0	0	0	0	53	d__Bacteria	p__Proteobacteria	c__Alphaproteobacteria	o__Rhodobacterales	f__Rhodobacteraceae	g__Paracoccus
ASV0039	0	0	8	0	0	12	0	0	0	0	0	0	d__Bacteria	p__Cyanobacteria	c__Cyanobacteriia	o__Synechococcales	f__Cyanobiaceae	g__Prochlorococcus_MIT9313
ASV0040	0	0	0	0	0	0	0	0	0	4	0	0	d__Bacteria	p__Proteobacteria	c__Alphaproteobacteria	o__Rhodobacterales	f__Rhodobacteraceae	g__Paracoccus
ASV0041	0	19	0	0	6	0	0	0	14	0	0	0	d__Bacteria	p__Firmicutes	c__Clostridia	o__Peptostreptococcales-Tissierellales	f__Peptostreptococcales-Tissierellales	g__Anaerococcus
ASV0042	0	0	0	0	0	0	0	0	0	0	0	0	d__Bacteria	p__Bdellovibrionota	c__Bdellovibrionia	o__Bdellovibrionales	f__Bdellovibrionaceae	g__OM27_clade	s__uncultured_marine
ASV0043	0	0	0	0	5	0	0	0	3	0	0	0	d__Bacteria	p__Proteobacteria	c__Alphaproteobacteria	o__Rhizobiales	f__Xanthobacteraceae	g__Rhodopseudomonas
ASV0044	0	74	0	0	0	0	0	0	0	2	0	0	d__Bacteria	p__Proteobacteria	c__Gammaproteobacteria	o__Pseudomonadales	f__Moraxellaceae	g__Acinetobacter
ASV0045	0	0	0	0	12	0	0	0	2	0	0	0	d__Bacteria	p__Proteobacteria	c__Gammaproteobacteria	o__Pseudomonadales	f__Moraxellaceae	g__Enhydrobacter
ASV0046	0	0	14	9	0	5	0	0	5	4	0	0	d__Bacteria	p__Proteobacteria	c__Gammaproteobacteria	o__Alteromonadales	f__Idiomarinaceae	g__Idiomarina	s__Idiomarina_baltica
ASV0047	0	0	0	0	0	0	0	0	0	10	0	0	d__Bacteria	p__Cyanobacteria	c__Cyanobacteriia	o__Synechococcales	f__Cyanobiaceae	g__Prochlorococcus_MIT9313
ASV0048	0	0	0	0	0	0	0	0	0	0	0	0	d__Bacteria	p__Proteobacteria	c__Gammaproteobacteria	o__Oceanospirillales
ASV0049	0	0	0	0	0	0	0	0	0	0	0	0	d__Bacteria	p__Firmicutes	c__Bacilli	o__Lactobacillales	f__Carnobacteriaceae	g__Granulicatella
ASV0050	0	0	0	0	0	0	0	0	5	0	0	0	d__Bacteria	p__Firmicutes	c__Bacilli	o__Staphylococcales	f__Gemellaceae	g__Gemella
ASV0051	0	0	0	0	0	0	0	0	0	0	0	0	d__Bacteria	p__Bacteroidota	c__Bacteroidia	o__Flavobacteriales	f__Flavobacteriaceae	g__Mesonia
ASV0052	0	0	0	0	0	0	0	0	0	0	0	0	d__Bacteria	p__Proteobacteria	c__Alphaproteobacteria	o__Rhodobacterales	f__Rhodobacteraceae
ASV0053	0	0	0	0	0	0	0	0	3	3	0	0	d__Bacteria	p__Actinobacteriota	c__Actinobacteria	o__Corynebacteriales	f__Corynebacteriaceae	g__Turicella	s__uncultured_bacterium
ASV0054	0	0	0	0	0	0	0	0	0	0	0	0	d__Bacteria	p__Proteobacteria	c__Alphaproteobacteria	o__Rhizobiales	f__Xanthobacteraceae	g__Afipia
ASV0055	0	0	16	0	479	0	0	0	3	2	0	0	d__Bacteria	p__Proteobacteria	c__Gammaproteobacteria	o__Alteromonadales	f__Pseudoalteromonadaceae	g__Pseudoalteromonas
ASV0056	41	0	0	0	0	0	0	265	0	0	0	0	d__Bacteria	p__Proteobacteria	c__Alphaproteobacteria	o__Rhizobiales	f__Rhizobiaceae	g__Allorhizobium-Neorhizobium-Pararhizobium-Rhizobium
ASV0057	0	0	0	0	0	0	0	0	0	0	0	0	d__Bacteria	p__Proteobacteria	c__Gammaproteobacteria	o__Burkholderiales	f__Neisseriaceae	g__Neisseria
ASV0058	0	0	0	1	3	0	0	0	4	1	0	0	d__Bacteria	p__Proteobacteria	c__Alphaproteobacteria	o__Sphingomonadales	f__Sphingomonadaceae	g__Sphingomonas
ASV0059	0	0	0	0	0	0	0	0	15	0	5	0	d__Bacteria	p__Actinobacteriota	c__Actinobacteria	o__Corynebacteriales	f__Corynebacteriaceae	g__Lawsonella	s__uncultured_bacterium
ASV0060	0	0	0	0	0	0	0	0	0	0	0	0	d__Bacteria	p__Proteobacteria	c__Alphaproteobacteria	o__Puniceispirillales	f__SAR116_clade	g__SAR116_clade	s__alpha_proteobacterium
ASV0061	0	0	0	0	0	0	0	0	0	0	0	0	d__Bacteria	p__Marinimicrobia_(SAR406_clade)	c__Marinimicrobia_(SAR406_clade)	o__Marinimicrobia_(SAR406_clade)	f__Marinimicrobia_(SAR406_clade)	g__Marinimicrobia_(SAR406_clade)	s__unidentified_marine
ASV0062	0	0	0	0	0	0	0	0	0	0	0	0	d__Bacteria	p__Planctomycetota	c__OM190	o__OM190	f__OM190	g__OM190	s__marine_metagenome
ASV0063	0	0	0	0	0	0	0	0	0	0	0	0	d__Bacteria	p__Proteobacteria	c__Alphaproteobacteria	o__Rhodobacterales	f__Rhodobacteraceae
ASV0064	0	0	0	0	0	0	0	0	0	0	0	0	d__Bacteria	p__Bacteroidota	c__Bacteroidia	o__Chitinophagales	f__Chitinophagaceae	g__Sediminibacterium	s__Sediminibacterium_sp.
ASV0065	0	0	0	0	0	0	0	0	0	0	0	0	d__Bacteria	p__Proteobacteria	c__Gammaproteobacteria	o__Burkholderiales	f__Comamonadaceae
ASV0066	0	0	0	0	0	0	0	0	0	0	0	0	d__Bacteria	p__Firmicutes	c__Negativicutes	o__Veillonellales-Selenomonadales	f__Veillonellaceae	g__Veillonella
ASV0067	77	200	0	6	4	0	513	686	2	3	113	0	d__Bacteria	p__Bacteroidota	c__Bacteroidia	o__Chitinophagales	f__Chitinophagaceae
ASV0068	0	0	0	0	0	0	0	0	0	0	0	0	d__Bacteria	p__Bdellovibrionota	c__Bdellovibrionia	o__Bdellovibrionales	f__Bdellovibrionaceae	g__OM27_clade	s__uncultured_marine
ASV0069	0	0	0	0	2	0	0	0	0	8	0	0	d__Bacteria	p__Proteobacteria	c__Gammaproteobacteria	o__Pseudomonadales	f__Moraxellaceae	g__Acinetobacter	s__Acinetobacter_ursingii
ASV0070	0	0	0	0	0	0	0	0	0	0	0	0	d__Bacteria	p__Bacteroidota	c__Bacteroidia	o__Cytophagales	f__Cyclobacteriaceae	g__Marinoscillum	s__marine_metagenome
ASV0071	0	0	0	0	0	0	0	0	0	0	0	0	d__Bacteria	p__Bdellovibrionota	c__Bdellovibrionia	o__Bdellovibrionales	f__Bdellovibrionaceae	g__OM27_clade	s__uncultured_marine
ASV0072	0	0	0	0	0	0	0	0	0	0	0	4	d__Bacteria	p__Chloroflexi	c__Chloroflexia	o__Thermomicrobiales	f__JG30-KF-CM45	g__JG30-KF-CM45
ASV0073	0	0	0	0	0	0	0	0	0	0	0	0	d__Bacteria	p__Proteobacteria	c__Gammaproteobacteria	o__Oceanospirillales	f__Saccharospirillaceae	g__Oleibacter
ASV0074	0	0	0	0	0	0	0	0	0	0	0	0	d__Bacteria	p__Actinobacteriota	c__Actinobacteria	o__Corynebacteriales	f__Corynebacteriaceae	g__Corynebacterium
ASV0075	0	0	0	0	0	0	0	0	0	0	0	0	d__Bacteria	p__Actinobacteriota	c__Acidimicrobiia	o__Actinomarinales	f__Actinomarinaceae	g__Candidatus_Actinomarina
ASV0076	0	0	0	0	0	0	0	0	0	0	0	0	d__Bacteria	p__Marinimicrobia_(SAR406_clade)	c__Marinimicrobia_(SAR406_clade)	o__Marinimicrobia_(SAR406_clade)	f__Marinimicrobia_(SAR406_clade)	g__Marinimicrobia_(SAR406_clade)	s__marine_metagenome
ASV0077	0	0	0	0	0	0	0	0	0	0	0	0	d__Bacteria	p__Proteobacteria	c__Alphaproteobacteria	o__Rhodobacterales	f__Rhodobacteraceae	g__Rubellimicrobium	s__uncultured_bacterium
ASV0078	0	0	0	0	0	0	0	0	0	0	0	0	d__Bacteria	p__Bacteroidota	c__Bacteroidia	o__Chitinophagales	f__Saprospiraceae
ASV0079	0	0	0	0	0	0	0	0	0	0	0	0	d__Bacteria	p__Bacteroidota	c__Bacteroidia	o__Flavobacteriales	f__NS9_marine_group	g__NS9_marine_group	s__uncultured_marine
ASV0080	0	0	0	0	0	0	0	0	0	0	0	0	d__Bacteria	p__Proteobacteria	c__Gammaproteobacteria	o__Oceanospirillales	f__Halomonadaceae	g__Cobetia
ASV0081	0	0	0	0	0	0	0	0	0	0	0	0	d__Bacteria	p__Planctomycetota	c__Planctomycetes	o__Pirellulales	f__Pirellulaceae	g__Blastopirellula
ASV0082	0	0	0	0	0	0	0	0	0	0	0	0	d__Bacteria	p__Proteobacteria	c__Gammaproteobacteria	o__Oceanospirillales	f__Saccharospirillaceae	g__Oleibacter
ASV0083	0	0	0	0	0	0	0	0	0	0	0	0	d__Bacteria	p__Bacteroidota	c__Bacteroidia	o__Flavobacteriales	f__Weeksellaceae	g__Chryseobacterium	s__Chryseobacterium_hominis
ASV0084	0	0	0	0	0	0	0	0	0	0	0	0	d__Bacteria	p__Firmicutes	c__Bacilli	o__Lactobacillales	f__Lactobacillaceae	g__Lactobacillus	s__Lactobacillus_mucosae
ASV0085	0	0	0	0	0	0	0	0	0	0	0	0	d__Bacteria	p__Bacteroidota	c__Bacteroidia	o__Flavobacteriales	f__Weeksellaceae	g__Chryseobacterium
ASV0086	0	0	0	0	0	0	0	0	0	0	0	0	d__Bacteria	p__Proteobacteria	c__Gammaproteobacteria	o__Oceanospirillales	f__Saccharospirillaceae
ASV0087	0	0	0	0	0	0	0	0	0	0	0	0	d__Bacteria	p__Cyanobacteria	c__Cyanobacteriia	o__Synechococcales	f__Cyanobiaceae	g__Prochlorococcus_MIT9313
ASV0088	0	0	0	0	0	0	0	0	0	0	0	0	d__Bacteria	p__Proteobacteria	c__Alphaproteobacteria	o__SAR11_clade	f__Clade_II	g__Clade_II
ASV0089	0	0	0	0	0	0	0	0	0	0	0	0	d__Bacteria	p__Proteobacteria	c__Alphaproteobacteria	o__Rickettsiales	f__Rickettsiaceae	g__Candidatus_Megaira
ASV0090	0	0	0	0	0	0	0	0	0	0	0	0	d__Bacteria	p__Firmicutes	c__Clostridia	o__Lachnospirales	f__Lachnospiraceae	g__Shuttleworthia	s__uncultured_bacterium
ASV0091	0	0	0	0	0	0	0	0	2	0	3	0	d__Bacteria	p__Actinobacteriota	c__Actinobacteria	o__Propionibacteriales	f__Propionibacteriaceae	g__Cutibacterium	s__Cutibacterium_granulosum
ASV0092	0	0	0	0	0	0	0	0	0	0	0	0	d__Bacteria	p__Bacteroidota	c__Bacteroidia	o__Flavobacteriales	f__Flavobacteriaceae	g__Flavobacterium
ASV0093	0	0	0	0	0	0	0	0	0	0	0	0	d__Bacteria	p__Firmicutes	c__Bacilli	o__Bacillales	f__Marinococcaceae	g__Marinococcus
ASV0094	0	0	0	0	0	0	0	0	0	0	0	0	d__Bacteria	p__Actinobacteriota	c__Coriobacteriia	o__Coriobacteriales	f__Atopobiaceae	g__Atopobium	s__Atopobium_vaginae
ASV0095	0	0	0	0	0	0	0	0	0	0	0	0	d__Bacteria	p__Proteobacteria	c__Gammaproteobacteria	o__Alteromonadales	f__Marinobacteraceae	g__Marinobacter
ASV0096	0	0	0	0	0	0	0	0	0	0	0	0	d__Bacteria	p__Myxococcota	c__Myxococcia	o__Myxococcales	f__Myxococcaceae	g__P3OB-42	s__uncultured_bacterium
ASV0097	0	0	0	0	0	0	0	0	0	0	0	0	d__Bacteria	p__Proteobacteria	c__Alphaproteobacteria	o__Rickettsiales	f__S25-593	g__S25-593
ASV0098	0	0	0	0	0	0	0	0	0	0	0	0	d__Bacteria
ASV0099	0	0	0	0	0	0	0	0	0	0	0	0	d__Bacteria	p__Proteobacteria	c__Gammaproteobacteria	o__SAR86_clade	f__SAR86_clade	g__SAR86_clade
ASV0100	0	0	0	0	0	0	0	0	0	0	0	0	d__Bacteria	p__Proteobacteria	c__Gammaproteobacteria	o__Burkholderiales	f__Comamonadaceae	g__Delftia
ASV0101	0	0	0	0	0	0	0	0	0	0	0	0	d__Bacteria	p__Proteobacteria	c__Gammaproteobacteria	o__Oceanospirillales	f__Saccharospirillaceae	g__Oleibacter
ASV0102	0	0	0	0	0	0	0	0	0	0	0	0	d__Bacteria	p__Proteobacteria	c__Alphaproteobacteria	o__Rhodobacterales	f__Rhodobacteraceae	g__Paracoccus
ASV0103	0	0	0	0	0	0	0	0	0	0	0	0	d__Bacteria	p__Bacteroidota	c__Bacteroidia	o__Chitinophagales	f__Saprospiraceae	g__uncultured
ASV0104	3	0	0	0	0	0	0	0	0	0	0	0	d__Bacteria	p__Proteobacteria	c__Gammaproteobacteria	o__Burkholderiales	f__Neisseriaceae	g__uncultured	s__uncultured_bacterium
ASV0105	0	0	0	7	0	5	0	0	0	0	0	0	d__Bacteria	p__Proteobacteria	c__Alphaproteobacteria	o__Acetobacterales	f__Acetobacteraceae	g__Belnapia
ASV0106	0	0	0	0	0	0	0	0	0	0	0	0	d__Bacteria	p__Proteobacteria	c__Alphaproteobacteria	o__Sphingomonadales	f__Sphingomonadaceae	g__Sphingomonas
ASV0107	0	0	0	0	0	0	0	0	0	0	26	65	d__Bacteria	p__Actinobacteriota	c__Actinobacteria	o__Frankiales	f__uncultured	g__uncultured
ASV0108	0	0	0	0	0	0	0	0	0	0	0	0	d__Bacteria	p__Marinimicrobia_(SAR406_clade)	c__Marinimicrobia_(SAR406_clade)	o__Marinimicrobia_(SAR406_clade)	f__Marinimicrobia_(SAR406_clade)	g__Marinimicrobia_(SAR406_clade)	s__uncultured_bacterium
ASV0109	0	0	0	0	0	0	0	0	0	0	0	0	d__Bacteria	p__Bacteroidota	c__Bacteroidia	o__Bacteroidales	f__Prevotellaceae	g__Prevotella	s__Prevotella_colorans
ASV0110	40	0	0	0	0	0	0	0	0	0	14	0	d__Bacteria	p__Proteobacteria	c__Alphaproteobacteria	o__Rhizobiales	f__Beijerinckiaceae	g__Methylobacterium-Methylorubrum
ASV0111	0	0	0	0	0	0	0	0	0	0	45	0	d__Bacteria	p__Fusobacteriota	c__Fusobacteriia	o__Fusobacteriales	f__Fusobacteriaceae	g__Fusobacterium
ASV0112	0	0	0	0	0	0	0	0	0	0	0	0	d__Bacteria	p__Bdellovibrionota	c__Bdellovibrionia	o__Bdellovibrionales	f__Bdellovibrionaceae	g__OM27_clade	s__uncultured_marine
ASV0113	0	0	0	0	0	0	0	0	0	0	0	0	d__Bacteria	p__Bacteroidota	c__Bacteroidia	o__Flavobacteriales	f__Flavobacteriaceae	g__Tenacibaculum
ASV0114	0	0	0	0	0	0	0	0	0	0	0	0	d__Bacteria	p__Bacteroidota	c__Bacteroidia	o__Cytophagales	f__Hymenobacteraceae	g__Hymenobacter
ASV0115	0	0	0	0	0	0	0	0	0	0	0	0	d__Bacteria	p__Cyanobacteria	c__Cyanobacteriia	o__Synechococcales	f__Cyanobiaceae	g__Prochlorococcus_MIT9313
ASV0116	0	0	13	21	18	8	0	0	6	9	0	0	d__Bacteria	p__Cyanobacteria	c__Cyanobacteriia	o__Synechococcales	f__Cyanobiaceae	g__Prochlorococcus_MIT9313
ASV0117	0	0	0	0	0	2	0	0	1	1	0	0	d__Bacteria	p__Proteobacteria	c__Alphaproteobacteria	o__Puniceispirillales	f__SAR116_clade	g__SAR116_clade	s__marine_metagenome
ASV0118	0	0	0	0	0	0	0	0	0	0	0	0	d__Bacteria	p__Proteobacteria	c__Gammaproteobacteria	o__Burkholderiales	f__Oxalobacteraceae
ASV0119	0	0	6	6	0	10	0	0	9	0	0	0	d__Bacteria	p__Proteobacteria	c__Gammaproteobacteria	o__SAR86_clade	f__SAR86_clade	g__SAR86_clade	s__uncultured_bacterium
ASV0120	0	0	0	0	0	0	0	0	0	0	0	14	d__Bacteria	p__Proteobacteria	c__Alphaproteobacteria	o__Acetobacterales	f__Acetobacteraceae	g__Roseomonas	s__Roseomonas_frigidaquae
ASV0121	0	0	0	0	0	0	0	0	0	0	0	0	d__Bacteria	p__Bacteroidota	c__Bacteroidia	o__Flavobacteriales	f__Crocinitomicaceae	g__Fluviicola
ASV0122	0	0	0	0	0	0	0	0	0	0	0	0	d__Bacteria	p__Proteobacteria	c__Alphaproteobacteria	o__Sphingomonadales	f__Sphingomonadaceae
ASV0123	0	0	0	0	0	0	0	0	0	0	0	0	d__Bacteria	p__Bacteroidota	c__Bacteroidia	o__Flavobacteriales	f__NS7_marine_group	g__NS7_marine_group	s__uncultured_bacterium
ASV0124	0	0	0	0	0	0	0	0	0	0	0	0	d__Bacteria	p__Bacteroidota	c__Bacteroidia	o__Bacteroidales	f__Prevotellaceae	g__Prevotella	s__Prevotella_buccalis
ASV0125	0	0	0	0	0	0	0	0	0	0	0	0	d__Bacteria	p__Proteobacteria	c__Gammaproteobacteria	o__Salinisphaerales	f__Salinisphaeraceae	g__Salinisphaera	s__Salinisphaera_sp.
ASV0126	0	0	0	0	0	0	0	0	0	0	0	0	d__Bacteria	p__Bacteroidota	c__Bacteroidia	o__Flavobacteriales	f__Flavobacteriaceae	g__NS5_marine_group
ASV0127	0	0	0	0	0	0	0	0	0	0	0	0	d__Bacteria	p__Firmicutes	c__Bacilli	o__Bacillales	f__Bacillaceae	g__Bacillus
ASV0128	21	0	0	0	0	0	0	0	6	0	7	0	d__Bacteria	p__Firmicutes	c__Bacilli	o__Bacillales	f__Bacillaceae	g__Bacillus
ASV0129	0	0	0	0	0	0	0	0	0	0	0	0	d__Bacteria	p__Proteobacteria	c__Alphaproteobacteria	o__SAR11_clade	f__Clade_IV	g__Clade_IV
ASV0130	0	0	0	0	0	0	0	0	0	0	0	0	d__Bacteria	p__Bacteroidota	c__Bacteroidia	o__Bacteroidales	f__Porphyromonadaceae	g__Porphyromonas	s__uncultured_bacterium
ASV0131	0	0	0	0	0	0	0	0	0	0	0	0	d__Bacteria	p__Bdellovibrionota	c__Bdellovibrionia	o__Bdellovibrionales	f__Bdellovibrionaceae	g__OM27_clade	s__uncultured_delta
ASV0132	0	0	0	0	0	0	0	0	0	0	0	0	d__Bacteria	p__Bdellovibrionota	c__Bdellovibrionia	o__Bdellovibrionales	f__Bdellovibrionaceae	g__OM27_clade	s__uncultured_marine
ASV0133	0	0	0	0	0	0	0	0	0	0	0	0	d__Bacteria	p__Proteobacteria	c__Alphaproteobacteria	o__Sphingomonadales	f__Sphingomonadaceae	g__Altererythrobacter
ASV0134	0	0	0	0	0	0	0	0	0	0	0	0	d__Bacteria	p__Marinimicrobia_(SAR406_clade)	c__Marinimicrobia_(SAR406_clade)	o__Marinimicrobia_(SAR406_clade)	f__Marinimicrobia_(SAR406_clade)	g__Marinimicrobia_(SAR406_clade)
ASV0135	0	0	0	0	0	0	0	0	0	0	0	0	d__Bacteria	p__Bacteroidota	c__Bacteroidia	o__Cytophagales	f__Hymenobacteraceae	g__Adhaeribacter
ASV0136	0	0	0	0	8	0	0	14	5	0	0	0	d__Bacteria	p__Proteobacteria	c__Alphaproteobacteria	o__Rhizobiales	f__Rhizobiaceae	g__Allorhizobium-Neorhizobium-Pararhizobium-Rhizobium	s__uncultured_soil
ASV0137	0	0	0	0	0	0	0	0	0	0	0	0	d__Bacteria	p__Bacteroidota	c__Bacteroidia	o__Flavobacteriales	f__NS9_marine_group	g__NS9_marine_group
ASV0138	0	0	0	0	0	0	0	0	0	0	0	0	d__Bacteria	p__Proteobacteria	c__Gammaproteobacteria	o__Burkholderiales	f__Comamonadaceae
ASV0139	0	0	0	0	0	0	0	0	0	0	0	0	d__Bacteria	p__Proteobacteria	c__Gammaproteobacteria	o__Burkholderiales	f__Comamonadaceae
ASV0140	0	0	0	0	0	0	0	0	0	0	0	0	d__Bacteria	p__Planctomycetota	c__Phycisphaerae	o__Tepidisphaerales	f__WD2101_soil_group	g__WD2101_soil_group
ASV0141	0	0	0	0	0	0	0	0	0	0	0	0	d__Bacteria	p__Firmicutes	c__Bacilli	o__Bacillales	f__Bacillaceae	g__Bacillus
ASV0142	0	0	0	0	0	0	0	0	0	0	0	32	d__Bacteria	p__Proteobacteria	c__Alphaproteobacteria	o__Acetobacterales	f__Acetobacteraceae	g__Craurococcus-Caldovatus	s__uncultured_bacterium
ASV0143	0	0	0	0	0	0	0	0	0	0	0	0	d__Bacteria	p__Firmicutes	c__Clostridia	o__Peptostreptococcales-Tissierellales	f__Peptostreptococcales-Tissierellales	g__Parvimonas
ASV0144	0	0	0	0	0	0	0	0	0	0	0	0	d__Bacteria	p__Abditibacteriota	c__Abditibacteria	o__Abditibacteriales	f__Abditibacteriaceae	g__Abditibacterium	s__bacterium
ASV0145	0	0	0	0	0	0	0	0	0	0	0	0	d__Archaea	p__Thermoplasmatota	c__Thermoplasmata	o__Marine_Group_II	f__Marine_Group_II	g__Marine_Group_II
ASV0146	0	0	0	0	0	0	0	0	1	0	0	0	d__Bacteria	p__Proteobacteria	c__Gammaproteobacteria	o__Gammaproteobacteria_Incertae_Sedis	f__Unknown_Family	g__Acidibacter
ASV0147	0	0	0	0	0	0	0	0	0	0	0	3	d__Bacteria	p__Actinobacteriota	c__Actinobacteria	o__0319-7L14	f__0319-7L14	g__0319-7L14	s__uncultured_bacterium
ASV0148	0	0	0	0	0	0	0	0	0	0	0	0	d__Bacteria	p__Chloroflexi	c__Chloroflexia	o__Kallotenuales	f__AKIW781	g__AKIW781	s__uncultured_bacterium
ASV0149	0	0	0	4	0	0	0	0	0	0	0	0	d__Bacteria	p__Cyanobacteria	c__Cyanobacteriia	o__Synechococcales	f__Cyanobiaceae	g__Prochlorococcus_MIT9313
ASV0150	0	0	0	0	0	0	0	0	0	0	0	0	d__Bacteria	p__Firmicutes	c__Clostridia	o__Clostridiales	f__Clostridiaceae	g__Clostridium_sensu_stricto_8	s__uncultured_bacterium
ASV0151	0	0	0	0	0	0	0	0	0	1	0	0	d__Bacteria	p__Proteobacteria	c__Gammaproteobacteria	o__Burkholderiales	f__Oxalobacteraceae	g__Massilia
ASV0152	0	0	8	0	0	0	0	0	0	0	0	0	d__Bacteria	p__Bacteroidota	c__Bacteroidia	o__Flavobacteriales	f__NS9_marine_group	g__NS9_marine_group
ASV0153	0	0	10	0	16	0	0	0	0	0	0	0	d__Bacteria	p__Cyanobacteria	c__Cyanobacteriia	o__Synechococcales	f__Cyanobiaceae
ASV0154	0	0	0	0	0	0	0	0	0	0	0	0	d__Bacteria	p__Actinobacteriota	c__Actinobacteria	o__Micrococcales	f__Dermabacteraceae	g__Dermabacter	s__uncultured_bacterium
ASV0155	0	0	0	0	0	0	0	0	0	1	0	0	d__Bacteria	p__Proteobacteria	c__Alphaproteobacteria	o__Thalassobaculales	f__Nisaeaceae	g__OM75_clade
ASV0156	0	0	0	0	0	0	0	0	0	1	0	0	d__Bacteria	p__Bacteroidota	c__Bacteroidia	o__Flavobacteriales	f__Flavobacteriaceae	g__NS5_marine_group
ASV0157	0	0	0	0	0	0	0	0	0	0	0	0	d__Bacteria	p__Proteobacteria	c__Alphaproteobacteria	o__Azospirillales	f__Azospirillaceae	g__Skermanella
ASV0158	0	70	0	0	0	0	0	0	0	0	0	0	d__Bacteria	p__Firmicutes	c__Bacilli	o__Lactobacillales	f__Streptococcaceae	g__Streptococcus
ASV0159	0	0	0	0	0	0	0	0	0	0	0	9	d__Bacteria	p__Bacteroidota	c__Bacteroidia	o__Cytophagales	f__Hymenobacteraceae	g__Hymenobacter
ASV0160	183	211	5	6	0	0	0	0	6	7	91	20	d__Bacteria	p__Proteobacteria	c__Alphaproteobacteria	o__Rhizobiales	f__Xanthobacteraceae	g__Afipia
ASV0161	0	0	0	0	0	0	0	0	0	0	0	0	d__Bacteria	p__Marinimicrobia_(SAR406_clade)	c__Marinimicrobia_(SAR406_clade)	o__Marinimicrobia_(SAR406_clade)	f__Marinimicrobia_(SAR406_clade)	g__Marinimicrobia_(SAR406_clade)
ASV0162	0	0	0	0	0	0	0	0	4	0	0	0	d__Bacteria	p__Planctomycetota	c__Planctomycetes	o__Pirellulales	f__Pirellulaceae	g__Blastopirellula
ASV0163	0	0	0	0	0	0	0	0	0	0	0	36	d__Bacteria	p__Chloroflexi	c__Chloroflexia	o__Thermomicrobiales	f__JG30-KF-CM45	g__JG30-KF-CM45
ASV0164	0	0	0	0	0	0	0	0	0	7	0	0	d__Bacteria	p__Cyanobacteria	c__Cyanobacteriia	o__Synechococcales	f__Cyanobiaceae	g__Prochlorococcus_MIT9313
ASV0165	0	0	2	0	0	0	0	0	0	0	0	0	d__Bacteria	p__Bacteroidota	c__Bacteroidia	o__Flavobacteriales	f__Cryomorphaceae	g__Owenweeksia	s__Cryomorphaceae_bacterium
ASV0166	42	0	0	0	0	0	0	0	0	0	0	0	d__Bacteria	p__Firmicutes	c__Negativicutes	o__Veillonellales-Selenomonadales	f__Veillonellaceae	g__Veillonella
ASV0167	0	0	0	0	0	1	0	0	0	0	0	0	d__Bacteria	p__Proteobacteria	c__Gammaproteobacteria	o__SAR86_clade	f__SAR86_clade	g__SAR86_clade
ASV0168	0	0	0	0	0	0	0	0	0	0	0	0	d__Bacteria	p__Marinimicrobia_(SAR406_clade)	c__Marinimicrobia_(SAR406_clade)	o__Marinimicrobia_(SAR406_clade)	f__Marinimicrobia_(SAR406_clade)	g__Marinimicrobia_(SAR406_clade)
ASV0169	0	15	0	0	0	0	24	0	0	0	0	0	d__Bacteria	p__Proteobacteria	c__Gammaproteobacteria	o__Xanthomonadales	f__Xanthomonadaceae	g__Stenotrophomonas
ASV0170	0	0	0	0	0	0	0	0	0	0	0	4	d__Bacteria	p__Bacteroidota	c__Bacteroidia	o__Cytophagales	f__Cyclobacteriaceae
ASV0171	0	0	0	0	0	0	0	0	0	0	0	0	d__Bacteria	p__Proteobacteria	c__Gammaproteobacteria	o__Enterobacterales	f__Enterobacteriaceae	g__Escherichia-Shigella
ASV0172	0	0	0	0	0	0	0	0	0	0	0	9	d__Bacteria	p__Firmicutes	c__Bacilli	o__Staphylococcales	f__Staphylococcaceae	g__Staphylococcus
ASV0173	0	0	0	0	0	0	0	0	0	0	0	0	d__Bacteria	p__Bacteroidota	c__Bacteroidia	o__Cytophagales	f__Spirosomaceae	g__uncultured	s__metagenome
ASV0174	0	0	3	0	0	0	0	0	0	0	0	0	d__Bacteria	p__Proteobacteria	c__Alphaproteobacteria	o__SAR11_clade	f__Clade_III	g__Clade_III	s__marine_metagenome
ASV0175	0	0	0	0	0	0	0	0	0	0	0	19	d__Bacteria	p__Planctomycetota	c__Planctomycetes	o__Isosphaerales	f__Isosphaeraceae
ASV0176	0	0	0	0	0	0	0	0	0	0	0	0	d__Bacteria	p__Bdellovibrionota	c__Bdellovibrionia	o__Bacteriovoracales	f__Bacteriovoracaceae	g__Peredibacter
ASV0177	0	0	0	0	0	0	0	0	0	0	0	0	d__Bacteria	p__Acidobacteriota	c__Blastocatellia	o__Pyrinomonadales	f__Pyrinomonadaceae	g__RB41
ASV0178	0	0	0	0	0	0	0	0	0	0	0	0	d__Bacteria	p__Proteobacteria	c__Gammaproteobacteria	o__Xanthomonadales	f__Xanthomonadaceae	g__Stenotrophomonas
ASV0179	0	0	0	0	0	0	0	0	0	0	0	33	d__Bacteria	p__Actinobacteriota	c__Actinobacteria	o__Propionibacteriales	f__Nocardioidaceae	g__Nocardioides
ASV0180	0	0	0	0	0	0	0	0	1	0	0	0	d__Bacteria	p__Proteobacteria	c__Alphaproteobacteria	o__Rhodospirillales	f__AEGEAN-169_marine_group	g__AEGEAN-169_marine_group	s__unidentified_marine
ASV0181	0	0	0	0	0	0	0	0	0	0	0	20	d__Bacteria	p__Proteobacteria	c__Alphaproteobacteria	o__Rhizobiales	f__Devosiaceae	g__Devosia
ASV0182	0	0	0	0	0	0	0	0	0	0	0	5	d__Bacteria	p__Bacteroidota	c__Bacteroidia	o__Cytophagales	f__Hymenobacteraceae	g__Pontibacter
ASV0183	0	0	0	0	0	0	0	0	0	1	0	0	d__Bacteria	p__Proteobacteria	c__Gammaproteobacteria	o__Oceanospirillales	f__Halomonadaceae	g__Salinicola
ASV0184	0	0	0	0	0	0	0	0	0	0	0	0	d__Bacteria	p__Proteobacteria	c__Alphaproteobacteria	o__Sphingomonadales	f__Sphingomonadaceae	g__Altererythrobacter
ASV0185	0	0	0	0	0	0	0	0	0	0	0	31	d__Bacteria	p__Firmicutes	c__Bacilli	o__Bacillales	f__Bacillaceae	g__Bacillus
ASV0186	0	0	0	0	0	0	0	0	0	0	0	0	d__Bacteria	p__Proteobacteria	c__Gammaproteobacteria	o__Burkholderiales	f__Burkholderiaceae	g__Cupriavidus
ASV0187	0	0	0	0	0	0	0	0	0	0	0	0	d__Bacteria	p__Chloroflexi
ASV0188	0	95	5	0	0	0	0	0	0	0	0	0	d__Bacteria	p__Proteobacteria	c__Gammaproteobacteria	o__Burkholderiales	f__Burkholderiaceae	g__Burkholderia-Caballeronia-Paraburkholderia
ASV0189	0	0	0	0	0	0	0	0	0	0	0	0	d__Bacteria	p__Myxococcota	c__Polyangia	o__Haliangiales	f__Haliangiaceae	g__Haliangium
ASV0190	0	0	0	0	0	0	0	0	0	3	0	0	d__Bacteria	p__Proteobacteria	c__Gammaproteobacteria	o__Pseudomonadales	f__Pseudomonadaceae	g__Pseudomonas
ASV0191	0	0	0	0	0	0	0	0	0	0	0	5	d__Bacteria	p__Myxococcota	c__Polyangia	o__Polyangiales	f__Phaselicystidaceae	g__Phaselicystis	s__uncultured_delta
ASV0192	0	0	0	0	0	0	0	0	0	0	0	0	d__Bacteria	p__Proteobacteria	c__Alphaproteobacteria	o__Rhizobiales	f__Beijerinckiaceae	g__Methylobacterium-Methylorubrum
ASV0193	0	0	0	0	0	0	0	0	0	0	0	12	d__Bacteria	p__Proteobacteria	c__Alphaproteobacteria	o__Acetobacterales	f__Acetobacteraceae	g__uncultured	s__uncultured_Paracraurococcus
ASV0194	0	0	0	0	0	0	0	0	0	0	0	34	d__Bacteria	p__Armatimonadota	c__Armatimonadia	o__Armatimonadales	f__Armatimonadales	g__Armatimonadales	s__uncultured_bacterium
ASV0195	0	0	0	0	0	0	0	0	0	0	0	0	d__Bacteria	p__Proteobacteria	c__Alphaproteobacteria	o__Caulobacterales	f__Hyphomonadaceae	g__Hirschia
ASV0196	0	0	0	0	0	9	0	0	0	0	0	0	d__Bacteria	p__Proteobacteria	c__Gammaproteobacteria	o__Oceanospirillales	f__Saccharospirillaceae
ASV0197	0	0	0	0	0	0	0	0	0	0	0	0	d__Bacteria	p__Bacteroidota	c__Bacteroidia	o__Flavobacteriales	f__Weeksellaceae	g__Chryseobacterium
ASV0198	0	0	0	0	17	0	0	0	0	0	0	0	d__Bacteria	p__Proteobacteria	c__Alphaproteobacteria	o__Rhodobacterales	f__Rhodobacteraceae	g__Paracoccus
ASV0199	0	0	0	0	0	0	0	0	0	0	0	0	d__Bacteria	p__Firmicutes	c__Bacilli	o__Bacillales	f__Bacillaceae	g__Bacillus
ASV0200	0	0	0	0	0	0	0	0	0	0	0	2	d__Bacteria	p__Actinobacteriota	c__Actinobacteria	o__Micrococcales	f__Microbacteriaceae
ASV0201	14	0	0	0	0	0	0	0	0	0	0	0	d__Bacteria	p__Proteobacteria	c__Alphaproteobacteria	o__Rhodobacterales	f__Rhodobacteraceae
ASV0202	0	0	0	0	0	0	0	0	8	0	0	0	d__Bacteria	p__Firmicutes	c__Bacilli	o__Lactobacillales	f__Streptococcaceae	g__Streptococcus
ASV0203	0	0	0	0	0	0	0	0	0	0	0	9	d__Bacteria	p__Actinobacteriota	c__Actinobacteria	o__0319-7L14	f__0319-7L14	g__0319-7L14	s__uncultured_bacterium
ASV0204	0	0	0	0	0	0	0	0	0	0	58	0	d__Bacteria	p__Proteobacteria	c__Gammaproteobacteria	o__Oceanospirillales	f__Saccharospirillaceae	g__Oleibacter
ASV0205	0	0	0	0	0	0	0	0	0	0	0	4	d__Bacteria	p__Firmicutes	c__Bacilli	o__Bacillales	f__Bacillaceae	g__Bacillus
ASV0206	0	0	0	0	0	0	0	0	0	0	0	13	d__Bacteria	p__Myxococcota	c__Polyangia	o__Haliangiales	f__Haliangiaceae	g__Haliangium
ASV0207	0	0	0	0	0	0	0	0	0	0	0	0	d__Bacteria	p__Actinobacteriota	c__Actinobacteria	o__Frankiales	f__uncultured	g__uncultured
ASV0208	0	0	0	0	0	0	0	0	0	0	0	0	d__Bacteria	p__Bacteroidota	c__Bacteroidia	o__Flavobacteriales	f__Flavobacteriaceae	g__NS4_marine_group	s__uncultured_Flavobacteriaceae
ASV0209	0	0	0	0	0	0	0	0	0	4	0	0	d__Bacteria	p__Bacteroidota	c__Bacteroidia	o__Flavobacteriales	f__NS9_marine_group	g__NS9_marine_group
ASV0210	0	0	0	0	0	0	0	0	0	0	0	0	d__Bacteria	p__Bacteroidota	c__Bacteroidia	o__Chitinophagales	f__Chitinophagaceae	g__Sediminibacterium	s__Sediminibacterium_sp.
ASV0211	0	0	0	0	0	0	0	0	4	0	0	0	d__Bacteria	p__Marinimicrobia_(SAR406_clade)	c__Marinimicrobia_(SAR406_clade)	o__Marinimicrobia_(SAR406_clade)	f__Marinimicrobia_(SAR406_clade)	g__Marinimicrobia_(SAR406_clade)
ASV0212	0	0	0	0	0	0	0	0	0	0	0	0	d__Bacteria	p__Deinococcota	c__Deinococci	o__Deinococcales	f__Trueperaceae	g__Truepera	s__uncultured_Deinococcales
ASV0213	0	0	0	0	0	0	0	0	0	0	6	0	d__Bacteria	p__Bacteroidota	c__Bacteroidia	o__Sphingobacteriales	f__Sphingobacteriaceae	g__Sphingobacterium	s__Sphingobacterium_nematocida
ASV0214	0	0	0	0	0	0	0	0	0	0	0	0	d__Bacteria	p__Proteobacteria	c__Gammaproteobacteria	o__SAR86_clade	f__SAR86_clade	g__SAR86_clade	s__unidentified_marine
ASV0215	0	0	1	0	0	0	0	0	0	0	0	0	d__Bacteria	p__Proteobacteria	c__Gammaproteobacteria	o__Oceanospirillales	f__Saccharospirillaceae	g__Oleibacter
ASV0216	0	0	0	5	0	0	0	0	0	0	0	0	d__Bacteria	p__Proteobacteria	c__Gammaproteobacteria
ASV0217	0	0	0	0	0	2	0	0	0	0	0	0	d__Bacteria	p__Marinimicrobia_(SAR406_clade)	c__Marinimicrobia_(SAR406_clade)	o__Marinimicrobia_(SAR406_clade)	f__Marinimicrobia_(SAR406_clade)	g__Marinimicrobia_(SAR406_clade)
ASV0218	0	0	0	0	0	0	0	0	0	0	0	0	d__Bacteria	p__Proteobacteria	c__Gammaproteobacteria	o__Pseudomonadales	f__Moraxellaceae	g__Enhydrobacter
ASV0219	0	0	0	0	0	0	0	0	0	0	0	0	d__Bacteria	p__Bacteroidota	c__Bacteroidia	o__Cytophagales	f__Hymenobacteraceae	g__Adhaeribacter	s__Adhaeribacter_sp.
ASV0220	0	0	0	0	0	0	0	0	0	0	0	0	d__Bacteria	p__Bacteroidota	c__Bacteroidia	o__Chitinophagales	f__Chitinophagaceae
ASV0221	0	0	0	0	0	4	0	0	0	0	0	0	d__Bacteria	p__Marinimicrobia_(SAR406_clade)	c__Marinimicrobia_(SAR406_clade)	o__Marinimicrobia_(SAR406_clade)	f__Marinimicrobia_(SAR406_clade)	g__Marinimicrobia_(SAR406_clade)	s__uncultured_bacterium
ASV0222	0	0	0	0	0	0	0	0	0	0	0	21	d__Bacteria	p__Actinobacteriota	c__Rubrobacteria	o__Rubrobacterales	f__Rubrobacteriaceae	g__Rubrobacter
ASV0223	0	0	0	0	0	0	0	0	0	0	13	0	d__Bacteria	p__Actinobacteriota	c__Actinobacteria	o__Kineosporiales	f__Kineosporiaceae	g__Quadrisphaera	s__uncultured_bacterium
ASV0224	0	0	0	0	0	0	0	0	0	0	0	32	d__Bacteria	p__Bacteroidota	c__Bacteroidia	o__Cytophagales	f__Hymenobacteraceae	g__Adhaeribacter
ASV0225	0	0	0	0	0	0	0	0	0	0	0	76	d__Bacteria	p__Actinobacteriota	c__Actinobacteria	o__Frankiales	f__uncultured	g__uncultured	s__uncultured_actinobacterium
ASV0226	0	0	0	0	0	3	0	0	0	0	0	0	d__Bacteria	p__Bacteroidota	c__Bacteroidia	o__Flavobacteriales	f__Cryomorphaceae	g__NS10_marine_group	s__uncultured_marine
ASV0227	0	0	0	0	0	0	0	0	0	0	0	0	d__Bacteria	p__Proteobacteria	c__Gammaproteobacteria	o__Burkholderiales	f__Burkholderiaceae	g__Lautropia
ASV0228	0	0	2	0	0	0	0	0	0	0	0	0	d__Bacteria	p__Verrucomicrobiota	c__Verrucomicrobiae	o__Opitutales	f__Opitutaceae	g__IMCC26134	s__uncultured_bacterium
ASV0229	0	0	0	0	0	0	0	0	0	0	0	6	d__Bacteria	p__Myxococcota	c__Myxococcia	o__Myxococcales	f__Myxococcaceae
ASV0230	0	0	0	0	0	0	0	0	0	0	0	7	d__Bacteria	p__Chloroflexi	c__Chloroflexia	o__Thermobaculales	f__Thermobaculaceae	g__Thermobaculum	s__uncultured_bacterium
ASV0231	0	0	0	0	0	0	0	0	0	0	0	0	d__Bacteria	p__Actinobacteriota	c__Actinobacteria	o__Micrococcales	f__Intrasporangiaceae	g__Aquipuribacter	s__uncultured_bacterium
ASV0232	0	0	0	0	1	0	0	0	0	0	0	0	d__Bacteria	p__Proteobacteria	c__Gammaproteobacteria	o__SAR86_clade	f__SAR86_clade	g__SAR86_clade
ASV0233	0	0	0	0	0	0	0	0	0	0	0	2	d__Bacteria
ASV0234	0	0	0	0	0	0	0	0	0	1	0	0	d__Bacteria	p__Proteobacteria	c__Gammaproteobacteria	o__Oceanospirillales	f__Saccharospirillaceae
ASV0235	0	0	0	0	0	0	0	0	0	0	0	0	d__Bacteria	p__Cyanobacteria	c__Cyanobacteriia	o__Synechococcales	f__Cyanobiaceae	g__Prochlorococcus_MIT9313
ASV0236	0	0	1	0	0	0	0	0	0	0	0	0	d__Bacteria	p__Proteobacteria	c__Gammaproteobacteria	o__Gammaproteobacteria_Incertae_Sedis	f__Unknown_Family	g__Acidibacter
ASV0237	0	0	0	0	0	0	0	0	0	1	0	0	d__Bacteria	p__Proteobacteria	c__Gammaproteobacteria	o__Oceanospirillales	f__Saccharospirillaceae	g__Oleibacter
ASV0238	0	0	0	0	0	0	0	0	0	0	0	0	d__Bacteria	p__Planctomycetota	c__Planctomycetes	o__Isosphaerales	f__Isosphaeraceae	g__uncultured
ASV0240	0	0	0	0	0	0	0	0	0	0	0	0	d__Bacteria	p__Actinobacteriota	c__Actinobacteria	o__Frankiales	f__uncultured	g__uncultured
ASV0241	0	0	0	0	0	0	0	0	0	0	0	0	d__Bacteria	p__Bdellovibrionota	c__Bdellovibrionia	o__Bdellovibrionales	f__Bdellovibrionaceae	g__OM27_clade
ASV0242	0	0	0	0	0	0	0	26	0	0	22	0	d__Bacteria	p__Firmicutes	c__Bacilli	o__Lactobacillales	f__Streptococcaceae	g__Streptococcus
ASV0243	0	0	0	0	0	0	0	0	0	0	0	0	d__Bacteria	p__Cyanobacteria	c__Cyanobacteriia	o__Synechococcales	f__Cyanobiaceae	g__Synechococcus_CC9902
ASV0244	0	0	0	0	0	0	0	0	0	0	0	0	d__Bacteria	p__Planctomycetota	c__Phycisphaerae	o__Tepidisphaerales	f__WD2101_soil_group	g__WD2101_soil_group
ASV0245	0	0	0	0	0	8	0	0	0	0	0	0	d__Bacteria	p__Bacteroidota	c__Bacteroidia	o__Flavobacteriales	f__Flavobacteriaceae	g__Dokdonia
ASV0246	0	12	0	0	0	0	0	0	0	0	0	0	d__Bacteria	p__Chloroflexi	c__Chloroflexia	o__Kallotenuales	f__AKIW781	g__AKIW781
ASV0247	0	0	0	0	0	0	0	0	0	0	0	0	d__Bacteria	p__Proteobacteria	c__Gammaproteobacteria	o__Xanthomonadales	f__Xanthomonadaceae
ASV0248	0	0	0	0	0	0	0	0	0	0	0	0	d__Bacteria	p__Bacteroidota	c__Bacteroidia	o__Cytophagales	f__Hymenobacteraceae	g__Hymenobacter
ASV0249	0	0	0	0	0	0	0	0	0	0	0	0	d__Bacteria	p__Actinobacteriota	c__Actinobacteria	o__Micrococcales	f__Micrococcaceae	g__Micrococcus
ASV0250	0	0	0	0	0	0	0	0	0	0	0	0	d__Bacteria	p__Proteobacteria	c__Alphaproteobacteria	o__Sphingomonadales	f__Sphingomonadaceae	g__Novosphingobium
ASV0251	0	0	0	0	0	0	0	0	0	4	0	0	d__Bacteria	p__Bacteroidota	c__Bacteroidia	o__Flavobacteriales	f__Weeksellaceae	g__Empedobacter
ASV0252	0	0	0	0	0	0	0	0	0	0	0	0	d__Bacteria	p__Actinobacteriota	c__Thermoleophilia	o__Solirubrobacterales	f__Solirubrobacteraceae	g__Solirubrobacter	s__uncultured_actinobacterium
ASV0253	0	0	4	0	0	0	0	0	0	0	0	0	d__Bacteria	p__Proteobacteria	c__Alphaproteobacteria	o__Rickettsiales	f__S25-593	g__S25-593
ASV0254	0	0	0	0	4	0	0	0	0	0	0	0	d__Bacteria	p__Proteobacteria	c__Alphaproteobacteria	o__Azospirillales	f__Azospirillaceae	g__Nitrospirillum	s__Rhodospirillaceae_bacterium
ASV0255	0	0	0	0	0	0	0	0	0	0	0	0	d__Bacteria	p__Proteobacteria	c__Gammaproteobacteria	o__SAR86_clade	f__SAR86_clade	g__SAR86_clade	s__unidentified_marine
ASV0256	0	0	0	0	0	0	0	0	0	0	18	0	d__Bacteria	p__Bacteroidota	c__Bacteroidia	o__Flavobacteriales	f__Flavobacteriaceae	g__Capnocytophaga	s__Capnocytophaga_granulosa
ASV0257	0	0	0	0	0	0	0	0	0	0	0	0	d__Bacteria	p__Actinobacteriota	c__Actinobacteria	o__Kineosporiales	f__Kineosporiaceae	g__Quadrisphaera	s__uncultured_bacterium
ASV0258	0	0	0	0	0	0	0	0	0	0	0	8	d__Bacteria	p__Bacteroidota	c__Bacteroidia	o__Cytophagales	f__Hymenobacteraceae	g__Adhaeribacter	s__Adhaeribacter_sp.
ASV0259	0	0	0	0	0	0	0	0	0	0	0	0	d__Bacteria	p__Bdellovibrionota	c__Bdellovibrionia	o__Bdellovibrionales	f__Bdellovibrionaceae	g__OM27_clade	s__uncultured_marine
ASV0260	0	0	0	0	0	0	0	0	0	0	0	0	d__Bacteria	p__Proteobacteria	c__Gammaproteobacteria	o__Pseudomonadales	f__Moraxellaceae	g__Acinetobacter
ASV0261	0	0	0	0	0	0	0	0	0	0	0	0	d__Bacteria	p__Bacteroidota	c__Bacteroidia	o__Flavobacteriales	f__NS9_marine_group	g__NS9_marine_group	s__uncultured_marine
ASV0262	0	0	6	0	0	0	0	0	0	6	0	0	d__Bacteria	p__Bacteroidota	c__Bacteroidia	o__Flavobacteriales	f__Flavobacteriaceae	g__Mesoflavibacter
ASV0263	0	0	0	5	0	0	0	0	0	0	0	0	d__Bacteria	p__Proteobacteria	c__Gammaproteobacteria	o__Salinisphaerales	f__Salinisphaeraceae	g__Salinisphaera	s__Salinisphaera_japonica
ASV0264	0	0	0	0	0	0	0	0	0	0	0	0	d__Bacteria	p__Actinobacteriota	c__Actinobacteria	o__Micrococcales	f__Micrococcaceae
ASV0265	0	0	0	0	0	0	0	0	0	0	0	0	d__Bacteria	p__Firmicutes	c__Bacilli	o__Bacillales	f__Bacillaceae	g__Bacillus
ASV0266	0	0	0	0	0	0	0	0	0	0	0	0	d__Bacteria	p__Bacteroidota	c__Bacteroidia	o__Flavobacteriales	f__NS9_marine_group	g__NS9_marine_group
ASV0267	0	0	0	0	1	0	0	0	0	0	0	0	d__Bacteria	p__Proteobacteria	c__Alphaproteobacteria	o__Parvibaculales	f__OCS116_clade	g__OCS116_clade
ASV0268	0	0	0	0	1	0	0	0	0	0	0	0	d__Archaea	p__Thermoplasmatota	c__Thermoplasmata	o__Thermoplasmata	f__Thermoplasmata	g__Marine_Group_III	s__uncultured_marine
ASV0269	0	0	0	0	0	0	0	0	0	0	0	23	d__Bacteria	p__Proteobacteria	c__Alphaproteobacteria	o__Rhodobacterales	f__Rhodobacteraceae	g__Amaricoccus
ASV0270	0	0	0	0	0	0	0	0	0	0	7	0	d__Bacteria	p__Bacteroidota	c__Bacteroidia	o__Chitinophagales	f__Chitinophagaceae
ASV0271	0	0	0	0	0	0	0	0	0	0	0	0	d__Bacteria	p__Proteobacteria	c__Alphaproteobacteria	o__Rhodobacterales	f__Rhodobacteraceae	g__uncultured
ASV0272	0	84	0	0	0	0	0	0	0	0	0	0	d__Bacteria	p__Deinococcota	c__Deinococci	o__Deinococcales	f__Deinococcaceae	g__Deinococcus	s__Deinococcus_soli
ASV0273	25	0	0	0	0	0	0	0	0	0	0	0	d__Bacteria	p__Proteobacteria	c__Gammaproteobacteria	o__Pseudomonadales	f__Pseudomonadaceae	g__Pseudomonas
ASV0274	0	0	0	0	0	0	0	0	0	0	0	0	d__Bacteria	p__Actinobacteriota	c__Actinobacteria	o__0319-7L14	f__0319-7L14	g__0319-7L14	s__uncultured_bacterium
ASV0275	0	0	0	0	0	0	0	0	0	0	0	0	d__Bacteria	p__Chloroflexi	c__OLB14	o__OLB14	f__OLB14	g__OLB14
ASV0276	0	0	0	0	0	0	0	0	0	0	0	0	d__Bacteria	p__Proteobacteria	c__Alphaproteobacteria	o__Rhodobacterales	f__Rhodobacteraceae	g__uncultured	s__marine_metagenome
ASV0277	0	0	0	0	0	0	0	0	0	0	81	0	d__Bacteria	p__Cyanobacteria	c__Cyanobacteriia	o__Cyanobacteriales	f__Chroococcidiopsaceae	g__uncultured	s__uncultured_bacterium
ASV0278	0	0	0	0	0	0	0	0	3	0	0	0	d__Bacteria	p__Proteobacteria	c__Gammaproteobacteria	o__Oceanospirillales	f__Saccharospirillaceae	g__Oleibacter
ASV0279	4	0	0	0	0	0	0	0	0	0	0	0	d__Bacteria	p__Actinobacteriota	c__Actinobacteria	o__Pseudonocardiales	f__Pseudonocardiaceae	g__Actinomycetospora
ASV0280	0	0	0	0	0	0	0	0	0	0	0	0	d__Bacteria	p__Actinobacteriota	c__Thermoleophilia	o__Solirubrobacterales	f__Solirubrobacteraceae	g__Conexibacter	s__Solirubrobacterales_bacterium
ASV0281	0	0	0	0	0	0	0	0	0	0	28	0	d__Bacteria	p__Actinobacteriota	c__Actinobacteria	o__Micrococcales	f__Intrasporangiaceae	g__Ornithinimicrobium
ASV0282	0	0	0	0	0	8	0	0	0	0	0	0	d__Bacteria	p__Bacteroidota	c__Bacteroidia	o__Flavobacteriales	f__Flavobacteriaceae	g__NS5_marine_group
ASV0283	0	0	0	0	0	0	0	0	0	0	0	0	d__Bacteria	p__Actinobacteriota	c__Acidimicrobiia	o__Microtrichales	f__Microtrichaceae	g__Sva0996_marine_group
ASV0284	0	0	0	0	0	0	0	0	0	0	0	0	d__Bacteria	p__Cyanobacteria	c__Cyanobacteriia	o__Cyanobacteriales	f__Chroococcidiopsaceae	g__uncultured	s__uncultured_bacterium
ASV0285	0	0	0	0	0	0	0	0	0	0	0	0	d__Bacteria	p__Proteobacteria	c__Gammaproteobacteria	o__KI89A_clade	f__KI89A_clade	g__KI89A_clade
ASV0286	0	0	0	0	0	0	0	0	0	0	0	0	d__Bacteria	p__Actinobacteriota	c__Actinobacteria	o__Corynebacteriales	f__Nocardiaceae	g__Gordonia
ASV0287	0	0	0	0	0	0	0	0	0	0	0	0	d__Bacteria	p__Cyanobacteria	c__Cyanobacteriia	o__Synechococcales	f__Cyanobiaceae	g__Prochlorococcus_MIT9313
ASV0288	0	0	0	0	0	0	0	0	0	0	0	14	d__Bacteria	p__Deinococcota	c__Deinococci	o__Deinococcales	f__Trueperaceae	g__Truepera
ASV0289	0	0	0	0	2	0	0	0	0	0	0	0	d__Bacteria	p__Marinimicrobia_(SAR406_clade)	c__Marinimicrobia_(SAR406_clade)	o__Marinimicrobia_(SAR406_clade)	f__Marinimicrobia_(SAR406_clade)	g__Marinimicrobia_(SAR406_clade)	s__uncultured_marine
ASV0290	0	0	0	0	0	0	0	0	0	0	0	0	d__Bacteria	p__Verrucomicrobiota	c__Verrucomicrobiae	o__Arctic97B-4_marine_group	f__Arctic97B-4_marine_group	g__Arctic97B-4_marine_group	s__marine_metagenome
ASV0291	0	0	0	0	0	0	0	0	3	0	0	0	d__Bacteria	p__Proteobacteria	c__Gammaproteobacteria	o__Pseudomonadales	f__Moraxellaceae	g__Acinetobacter	s__Acinetobacter_ursingii
ASV0292	0	0	0	0	0	0	0	31	0	0	0	0	d__Bacteria	p__Bacteroidota	c__Bacteroidia	o__Chitinophagales	f__Chitinophagaceae	g__Sediminibacterium	s__Sediminibacterium_sp.
ASV0293	0	0	16	35	0	0	0	0	19	12	0	0	d__Bacteria	p__Proteobacteria	c__Alphaproteobacteria	o__SAR11_clade	f__Clade_I	g__Clade_Ia
ASV0294	0	0	0	0	0	0	0	0	0	0	7	0	d__Bacteria	p__Proteobacteria	c__Alphaproteobacteria	o__Sphingomonadales	f__Sphingomonadaceae
ASV0295	0	0	0	0	0	0	0	0	0	2	0	0	d__Bacteria	p__Proteobacteria	c__Alphaproteobacteria	o__Rhodobacterales	f__Rhodobacteraceae	g__Paracoccus
ASV0296	0	0	0	0	0	0	0	0	0	4	0	0	d__Bacteria	p__Proteobacteria	c__Gammaproteobacteria	o__Oceanospirillales	f__Saccharospirillaceae	g__Oleibacter
ASV0297	0	0	0	0	0	0	0	0	0	4	0	0	d__Bacteria	p__Fusobacteriota	c__Fusobacteriia	o__Fusobacteriales	f__Leptotrichiaceae	g__Leptotrichia	s__Leptotrichia_goodfellowii
ASV0298	0	0	0	0	0	0	0	0	0	0	0	10	d__Bacteria	p__Proteobacteria	c__Alphaproteobacteria	o__Tistrellales	f__Geminicoccaceae	g__Candidatus_Alysiosphaera
ASV0299	0	0	0	0	0	0	0	0	0	0	0	16	d__Bacteria	p__Chloroflexi	c__Chloroflexia	o__Kallotenuales	f__AKIW781	g__AKIW781
ASV0300	0	0	2	0	0	0	0	0	0	0	0	0	d__Bacteria	p__Proteobacteria	c__Alphaproteobacteria	o__Puniceispirillales	f__SAR116_clade	g__SAR116_clade	s__marine_metagenome
ASV0301	0	0	0	0	0	0	0	0	0	6	0	0	d__Bacteria	p__Marinimicrobia_(SAR406_clade)	c__Marinimicrobia_(SAR406_clade)	o__Marinimicrobia_(SAR406_clade)	f__Marinimicrobia_(SAR406_clade)	g__Marinimicrobia_(SAR406_clade)	s__marine_metagenome
ASV0302	0	0	0	0	0	0	0	0	0	0	0	0	d__Bacteria	p__Chloroflexi	c__JG30-KF-CM66	o__JG30-KF-CM66	f__JG30-KF-CM66	g__JG30-KF-CM66
ASV0303	0	0	0	0	0	0	0	0	0	0	0	0	d__Bacteria	p__Bdellovibrionota	c__Bdellovibrionia	o__Bdellovibrionales	f__Bdellovibrionaceae	g__OM27_clade	s__uncultured_marine
ASV0304	0	0	0	0	0	3	0	0	0	0	0	0	d__Bacteria	p__Proteobacteria	c__Alphaproteobacteria	o__Azospirillales	f__Azospirillaceae	g__Nitrospirillum	s__Rhodospirillaceae_bacterium
ASV0305	0	0	0	0	0	0	0	0	0	0	0	0	d__Bacteria	p__Proteobacteria	c__Alphaproteobacteria	o__Acetobacterales	f__Acetobacteraceae	g__Acidocella	s__uncultured_Acidocella
ASV0306	0	0	0	0	0	0	0	0	0	0	0	0	d__Eukaryota	p__Phragmoplastophyta	c__Embryophyta	o__Pinophyta	f__Pinophyta	g__Pinophyta
ASV0307	0	0	0	0	0	0	0	0	0	0	0	0	d__Bacteria	p__Chloroflexi	c__TK10	o__TK10	f__TK10	g__TK10
ASV0308	0	0	0	0	0	0	0	0	0	0	0	0	d__Bacteria	p__Acidobacteriota	c__Vicinamibacteria	o__Vicinamibacterales	f__uncultured	g__uncultured
ASV0309	0	0	0	0	0	0	0	0	0	0	0	5	d__Bacteria	p__Chloroflexi	c__Chloroflexia	o__Thermomicrobiales	f__JG30-KF-CM45	g__JG30-KF-CM45	s__bacterium_QTYC46b
ASV0310	0	0	0	0	0	0	0	0	0	0	0	0	d__Bacteria	p__Proteobacteria	c__Gammaproteobacteria	o__Gammaproteobacteria_Incertae_Sedis	f__Unknown_Family	g__Acidibacter
ASV0311	0	0	0	0	0	0	0	0	0	3	0	0	d__Bacteria	p__Proteobacteria	c__Gammaproteobacteria	o__Alteromonadales	f__Pseudoalteromonadaceae	g__Pseudoalteromonas
ASV0312	0	0	0	0	0	0	0	0	0	0	0	0	d__Bacteria	p__Actinobacteriota	c__Actinobacteria	o__Pseudonocardiales	f__Pseudonocardiaceae	g__Crossiella	s__uncultured_bacterium
ASV0313	0	0	0	0	0	0	0	0	0	0	0	21	d__Bacteria	p__Bacteroidota	c__Bacteroidia	o__Cytophagales	f__Hymenobacteraceae	g__Rufibacter	s__uncultured_bacterium
ASV0314	0	0	0	0	0	0	0	0	0	0	0	0	d__Bacteria	p__Proteobacteria	c__Alphaproteobacteria	o__Sphingomonadales	f__Sphingomonadaceae	g__Qipengyuania	s__uncultured_bacterium
ASV0315	0	0	0	0	0	0	0	0	0	0	0	6	d__Bacteria	p__Bdellovibrionota	c__Oligoflexia	o__0319-6G20	f__0319-6G20	g__0319-6G20
ASV0316	0	0	0	0	0	1	0	0	0	0	0	0	d__Bacteria	p__Bacteroidota	c__Bacteroidia	o__Flavobacteriales	f__NS9_marine_group	g__NS9_marine_group
ASV0317	0	0	0	0	1	0	0	0	0	0	0	0	d__Bacteria	p__Firmicutes	c__Bacilli	o__Lactobacillales	f__Carnobacteriaceae	g__Alloiococcus	s__uncultured_bacterium
ASV0318	0	0	0	0	0	0	0	0	0	0	0	0	d__Bacteria	p__Firmicutes	c__Bacilli	o__Alicyclobacillales	f__Alicyclobacillaceae	g__Alicyclobacillus
ASV0319	0	0	0	0	0	0	0	0	0	0	0	0	d__Bacteria	p__Bacteroidota	c__Bacteroidia	o__Flavobacteriales	f__NS9_marine_group	g__NS9_marine_group
ASV0320	0	0	7	3	7	0	0	0	0	0	0	0	d__Bacteria	p__Marinimicrobia_(SAR406_clade)	c__Marinimicrobia_(SAR406_clade)	o__Marinimicrobia_(SAR406_clade)	f__Marinimicrobia_(SAR406_clade)	g__Marinimicrobia_(SAR406_clade)	s__marine_metagenome
ASV0321	0	0	0	0	0	0	0	0	0	0	0	0	d__Bacteria	p__Firmicutes	c__Bacilli	o__Bacillales	f__Bacillaceae	g__Bacillus
ASV0322	0	0	0	0	0	0	0	0	0	0	0	4	d__Bacteria	p__Actinobacteriota	c__Acidimicrobiia	o__Microtrichales	f__Ilumatobacteraceae	g__uncultured	s__uncultured_bacterium
ASV0323	0	0	0	0	0	0	0	0	0	0	0	0	d__Bacteria	p__Firmicutes	c__Clostridia	o__Lachnospirales	f__Lachnospiraceae	g__Shuttleworthia	s__uncultured_bacterium
ASV0324	54	0	0	0	0	0	0	0	0	0	0	0	d__Bacteria	p__Proteobacteria	c__Alphaproteobacteria	o__Rhizobiales	f__Xanthobacteraceae	g__Afipia
ASV0325	0	0	0	0	1	0	0	0	0	0	0	0	d__Bacteria	p__Proteobacteria	c__Gammaproteobacteria	o__Burkholderiales	f__MWH-UniP1_aquatic_group	g__MWH-UniP1_aquatic_group	s__marine_metagenome
ASV0326	177	0	0	0	0	0	0	0	0	0	0	0	d__Bacteria	p__Proteobacteria	c__Gammaproteobacteria	o__Oceanospirillales	f__Saccharospirillaceae	g__Oleibacter
ASV0327	0	0	0	0	0	0	0	0	0	0	0	0	d__Bacteria	p__Proteobacteria	c__Gammaproteobacteria	o__Oceanospirillales	f__Saccharospirillaceae	g__Oleibacter
ASV0328	0	0	0	0	0	0	0	0	0	0	0	5	d__Bacteria	p__Actinobacteriota	c__Actinobacteria	o__Micrococcales	f__Microbacteriaceae	g__Microbacterium
ASV0329	0	0	0	0	0	0	0	0	0	0	0	0	d__Bacteria	p__Proteobacteria	c__Alphaproteobacteria	o__Sphingomonadales	f__Sphingomonadaceae	g__Sphingomonas
ASV0330	0	0	0	0	0	0	263	0	0	0	0	0	d__Bacteria	p__Proteobacteria	c__Gammaproteobacteria	o__Gammaproteobacteria_Incertae_Sedis	f__Unknown_Family	g__Acidibacter
ASV0331	0	0	0	0	0	0	0	0	0	0	0	3	d__Bacteria	p__Firmicutes	c__Clostridia	o__Peptostreptococcales-Tissierellales	f__Peptostreptococcales-Tissierellales	g__Alkaliphilus	s__Alkaliphilus_oremlandii
ASV0332	0	0	0	0	0	0	0	0	0	0	0	0	d__Bacteria	p__Bdellovibrionota	c__Bdellovibrionia	o__Bdellovibrionales	f__Bdellovibrionaceae	g__Bdellovibrio	s__uncultured_bacterium
ASV0333	0	0	0	0	0	0	0	0	0	1	0	0	d__Bacteria	p__Proteobacteria	c__Gammaproteobacteria	o__Cellvibrionales	f__Porticoccaceae	g__SAR92_clade
ASV0334	110	0	0	0	0	0	0	0	0	0	0	0	d__Bacteria	p__Proteobacteria	c__Gammaproteobacteria	o__Oceanospirillales	f__Saccharospirillaceae	g__Oleibacter
ASV0335	0	0	0	0	0	0	0	0	0	0	0	1	d__Bacteria	p__Proteobacteria	c__Alphaproteobacteria	o__Acetobacterales	f__Acetobacteraceae	g__Roseomonas
ASV0336	0	0	0	0	0	0	0	0	0	0	0	0	d__Bacteria	p__Actinobacteriota	c__Actinobacteria	o__Frankiales	f__Sporichthyaceae	g__uncultured
ASV0337	0	0	0	0	0	0	0	0	0	0	25	0	d__Bacteria	p__Proteobacteria	c__Alphaproteobacteria	o__Rhizobiales	f__Rhizobiaceae	g__Allorhizobium-Neorhizobium-Pararhizobium-Rhizobium
ASV0338	0	0	7	0	0	0	0	0	0	0	0	0	d__Bacteria	p__Proteobacteria	c__Alphaproteobacteria	o__Rhodobacterales	f__Rhodobacteraceae	g__uncultured	s__unidentified_marine
ASV0339	0	0	0	0	0	0	0	0	0	0	0	0	d__Bacteria	p__Bacteroidota	c__Bacteroidia	o__Flavobacteriales	f__Flavobacteriaceae	g__Dokdonia
ASV0340	0	0	0	0	0	0	0	0	0	0	0	22	d__Bacteria	p__Proteobacteria	c__Gammaproteobacteria	o__Burkholderiales	f__Oxalobacteraceae	g__Noviherbaspirillum
ASV0341	0	0	0	0	0	0	0	0	8	1	0	0	d__Bacteria	p__Bdellovibrionota	c__Bdellovibrionia	o__Bdellovibrionales	f__Bdellovibrionaceae	g__OM27_clade	s__uncultured_marine
ASV0342	0	0	0	0	0	0	0	0	0	1	0	0	d__Bacteria	p__Cyanobacteria	c__Cyanobacteriia	o__Synechococcales	f__Cyanobiaceae	g__Prochlorococcus_MIT9313
ASV0343	0	0	0	0	0	0	0	0	0	0	0	0	d__Bacteria	p__Proteobacteria	c__Gammaproteobacteria	o__Oceanospirillales	f__Saccharospirillaceae
ASV0344	0	0	0	0	0	2	0	0	0	0	0	0	d__Bacteria	p__Bdellovibrionota	c__Bdellovibrionia	o__Bdellovibrionales	f__Bdellovibrionaceae	g__OM27_clade	s__uncultured_marine
ASV0345	0	0	0	0	0	0	0	0	0	0	0	22	d__Bacteria	p__Armatimonadota	c__Armatimonadia	o__Armatimonadales	f__Armatimonadales	g__Armatimonadales	s__uncultured_bacterium
ASV0346	0	0	0	0	0	0	0	0	0	0	0	0	d__Bacteria	p__Firmicutes	c__Bacilli	o__Bacillales	f__Bacillaceae	g__Bacillus	s__Lactobacillus_vaginalis
ASV0347	0	0	0	0	0	0	0	0	0	0	0	0	d__Bacteria	p__Proteobacteria	c__Gammaproteobacteria	o__Burkholderiales	f__Burkholderiaceae
ASV0348	0	0	0	0	0	0	0	0	0	0	0	5	d__Bacteria	p__Proteobacteria	c__Alphaproteobacteria	o__Azospirillales	f__Azospirillaceae	g__Azospirillum
ASV0349	0	0	0	0	0	0	0	0	0	0	0	0	d__Bacteria	p__Chloroflexi	c__Ktedonobacteria	o__C0119	f__C0119	g__C0119	s__uncultured_soil
ASV0350	0	0	0	0	0	0	0	0	0	0	0	0	d__Bacteria	p__Proteobacteria	c__Alphaproteobacteria	o__Acetobacterales	f__Acetobacteraceae
ASV0351	0	0	0	0	0	0	0	0	0	0	0	139	d__Bacteria	p__Actinobacteriota	c__Actinobacteria	o__Frankiales	f__uncultured	g__uncultured	s__uncultured_bacterium
ASV0352	0	0	0	0	0	0	0	0	0	0	0	0	d__Bacteria	p__Bacteroidota	c__Bacteroidia	o__Flavobacteriales	f__Flavobacteriaceae	g__NS2b_marine_group
ASV0353	1	0	0	0	0	0	0	0	0	0	0	0	d__Bacteria	p__Firmicutes	c__Bacilli	o__Lactobacillales	f__Carnobacteriaceae	g__Dolosigranulum
ASV0354	0	0	0	0	0	0	0	0	3	0	0	0	d__Bacteria	p__Cyanobacteria	c__Cyanobacteriia	o__Synechococcales	f__Cyanobiaceae	g__Synechococcus_CC9902
ASV0355	0	0	0	0	0	0	0	0	0	0	0	0	d__Bacteria	p__Actinobacteriota	c__Actinobacteria	o__Micromonosporales	f__Micromonosporaceae
ASV0356	0	0	0	0	0	0	0	0	0	0	0	0	d__Archaea	p__Thermoplasmatota	c__Thermoplasmata	o__Marine_Group_II	f__Marine_Group_II	g__Marine_Group_II
ASV0357	0	0	0	0	0	0	0	0	0	0	0	0	d__Bacteria	p__Actinobacteriota	c__Actinobacteria	o__Corynebacteriales	f__Dietziaceae	g__Dietzia
ASV0358	0	0	0	0	0	0	0	0	0	0	0	0	d__Bacteria	p__Proteobacteria	c__Gammaproteobacteria	o__Pseudomonadales	f__Pseudomonadaceae	g__Pseudomonas
ASV0359	0	0	0	0	0	0	0	0	0	0	0	0	d__Bacteria	p__Proteobacteria	c__Gammaproteobacteria	o__Oceanospirillales	f__Halomonadaceae	g__Halomonas
ASV0360	0	19	0	0	0	0	0	0	0	0	0	0	d__Bacteria	p__Firmicutes	c__Negativicutes	o__Veillonellales-Selenomonadales	f__Veillonellaceae	g__Veillonella
ASV0361	0	0	0	0	0	0	0	0	0	0	0	2	d__Bacteria	p__Firmicutes	c__Bacilli	o__Bacillales
ASV0362	0	0	0	0	0	0	0	0	0	0	34	0	d__Bacteria	p__Firmicutes	c__Bacilli	o__Staphylococcales	f__Staphylococcaceae	g__Salinicoccus
ASV0363	0	0	0	0	0	0	0	0	0	0	0	0	d__Bacteria	p__Actinobacteriota	c__Actinobacteria	o__Streptosporangiales	f__Streptosporangiaceae	g__Nonomuraea
ASV0364	5	0	0	0	0	0	0	0	0	0	0	0	d__Bacteria	p__Actinobacteriota	c__Actinobacteria	o__Corynebacteriales	f__Corynebacteriaceae	g__Corynebacterium
ASV0365	0	0	0	0	0	0	0	0	0	0	0	0	d__Bacteria	p__Actinobacteriota	c__Actinobacteria	o__Corynebacteriales	f__Corynebacteriaceae	g__Corynebacterium
ASV0366	0	0	0	0	0	0	0	0	0	0	0	0	d__Bacteria	p__Marinimicrobia_(SAR406_clade)	c__Marinimicrobia_(SAR406_clade)	o__Marinimicrobia_(SAR406_clade)	f__Marinimicrobia_(SAR406_clade)	g__Marinimicrobia_(SAR406_clade)
ASV0367	0	0	0	0	0	0	0	0	0	0	0	0	d__Bacteria	p__Firmicutes	c__Clostridia	o__Peptostreptococcales-Tissierellales	f__Peptostreptococcales-Tissierellales	g__Finegoldia	s__uncultured_bacterium
ASV0368	0	0	0	0	0	0	0	0	0	0	0	0	d__Bacteria	p__Proteobacteria	c__Gammaproteobacteria	o__Oceanospirillales	f__Saccharospirillaceae	g__Oleibacter
ASV0369	0	0	0	0	0	0	0	0	0	0	0	0	d__Bacteria	p__Proteobacteria	c__Gammaproteobacteria	o__Pseudomonadales	f__Moraxellaceae	g__Acinetobacter	s__Acinetobacter_ursingii
ASV0370	0	0	0	0	0	0	0	0	2	0	0	0	d__Bacteria	p__Proteobacteria	c__Alphaproteobacteria	o__Rhodobacterales	f__Rhodobacteraceae	g__Rubellimicrobium	s__uncultured_bacterium
ASV0371	0	0	0	0	0	0	0	0	0	0	0	0	d__Bacteria	p__Proteobacteria	c__Gammaproteobacteria	o__Oceanospirillales	f__Saccharospirillaceae	g__Oleibacter
ASV0372	0	0	0	0	0	0	0	0	0	0	0	47	d__Bacteria	p__Gemmatimonadota	c__Gemmatimonadetes	o__Gemmatimonadales	f__Gemmatimonadaceae	g__Roseisolibacter	s__Roseisolibacter_agri
ASV0373	0	0	0	0	0	0	0	0	1	0	0	0	d__Bacteria	p__Firmicutes	c__Bacilli	o__Exiguobacterales	f__Exiguobacteraceae	g__Exiguobacterium
ASV0374	0	0	3	0	0	0	0	0	0	0	0	0	d__Bacteria	p__Desulfobacterota	c__Desulfuromonadia	o__PB19	f__PB19	g__PB19	s__uncultured_marine
ASV0375	0	0	0	0	0	0	0	0	0	0	0	35	d__Bacteria	p__Actinobacteriota	c__Actinobacteria	o__Propionibacteriales	f__Nocardioidaceae
ASV0376	0	0	5	0	0	0	0	0	0	0	0	0	d__Bacteria	p__Proteobacteria	c__Alphaproteobacteria	o__SAR11_clade	f__Clade_II	g__Clade_II
ASV0377	0	0	0	0	0	0	0	0	0	0	0	0	d__Bacteria	p__Bacteroidota	c__Bacteroidia	o__Flavobacteriales	f__Flavobacteriaceae	g__Nonlabens	s__Nonlabens_spongiae
ASV0378	0	0	20	0	17	20	0	36	18	0	0	0	d__Bacteria	p__Proteobacteria	c__Gammaproteobacteria	o__Pseudomonadales	f__Moraxellaceae	g__Acinetobacter
ASV0379	0	0	0	0	0	2	0	0	0	0	0	0	d__Bacteria	p__Bacteroidota	c__Bacteroidia	o__Flavobacteriales	f__NS7_marine_group	g__NS7_marine_group	s__uncultured_organism
ASV0380	0	0	1	0	0	0	0	0	0	0	0	0	d__Bacteria	p__Planctomycetota	c__OM190	o__OM190	f__OM190	g__OM190	s__marine_metagenome
ASV0381	0	0	0	0	0	0	0	0	0	3	0	0	d__Bacteria	p__Bacteroidota	c__Bacteroidia	o__Cytophagales	f__Cyclobacteriaceae	g__Marinoscillum	s__marine_metagenome
ASV0382	0	0	0	0	1	0	0	0	0	0	0	0	d__Bacteria	p__Proteobacteria	c__Alphaproteobacteria	o__SAR11_clade	f__Clade_I	g__Clade_Ia
ASV0383	0	0	0	0	0	0	0	0	0	0	0	0	d__Archaea	p__Thermoplasmatota	c__Thermoplasmata	o__Marine_Group_II	f__Marine_Group_II	g__Marine_Group_II
ASV0384	0	0	0	0	0	0	0	0	0	0	0	14	d__Bacteria	p__Actinobacteriota	c__Actinobacteria	o__Micrococcales	f__Intrasporangiaceae	g__Ornithinimicrobium
ASV0385	0	16	0	0	0	0	0	0	0	0	0	44	d__Bacteria	p__Actinobacteriota	c__Actinobacteria	o__Frankiales	f__Geodermatophilaceae	g__Geodermatophilus
ASV0386	0	0	0	0	0	0	0	0	0	0	0	0	d__Bacteria	p__Bdellovibrionota	c__Bdellovibrionia	o__Bdellovibrionales	f__Bdellovibrionaceae	g__OM27_clade
ASV0387	0	0	0	0	0	0	0	0	0	1	0	0	d__Bacteria	p__Proteobacteria	c__Alphaproteobacteria	o__Rhodospirillales	f__AEGEAN-169_marine_group	g__AEGEAN-169_marine_group	s__unidentified_marine
ASV0388	0	0	0	0	0	0	0	0	0	0	0	0	d__Bacteria	p__Planctomycetota	c__Planctomycetes	o__Pirellulales	f__Pirellulaceae
ASV0389	11	0	0	0	0	0	0	0	0	0	0	0	d__Bacteria	p__Cyanobacteria	c__Cyanobacteriia	o__Cyanobacteriales	f__Chroococcidiopsaceae	g__uncultured	s__uncultured_bacterium
ASV0390	0	26	0	0	0	0	0	0	0	0	0	0	d__Bacteria	p__Proteobacteria	c__Alphaproteobacteria	o__Sphingomonadales	f__Sphingomonadaceae
ASV0391	73	37	0	0	0	0	0	0	0	0	0	0	d__Bacteria	p__Actinobacteriota	c__Actinobacteria	o__Micrococcales	f__Micrococcaceae
ASV0392	0	0	0	0	0	0	0	0	0	4	0	0	d__Bacteria	p__Bacteroidota	c__Bacteroidia	o__Chitinophagales	f__Saprospiraceae	g__uncultured	s__marine_metagenome
ASV0393	0	0	0	0	0	0	0	22	0	0	0	0	d__Bacteria	p__Proteobacteria	c__Gammaproteobacteria	o__Oceanospirillales	f__Saccharospirillaceae	g__Oleibacter
ASV0394	0	0	0	0	0	0	0	0	0	0	0	0	d__Bacteria	p__Deinococcota	c__Deinococci	o__Deinococcales	f__Trueperaceae	g__Truepera	s__uncultured_bacterium
ASV0395	0	0	0	0	0	0	0	0	0	0	0	0	d__Bacteria	p__Proteobacteria	c__Gammaproteobacteria	o__SAR86_clade	f__SAR86_clade	g__SAR86_clade	s__Rhodobacteraceae_bacterium
ASV0396	0	0	0	0	0	0	0	0	4	0	0	0	d__Bacteria	p__Proteobacteria	c__Alphaproteobacteria	o__SAR11_clade	f__Clade_IV	g__Clade_IV
ASV0397	0	0	0	0	0	0	0	0	0	0	0	0	d__Bacteria	p__Firmicutes	c__Negativicutes	o__Veillonellales-Selenomonadales	f__Veillonellaceae	g__Veillonella
ASV0398	0	0	0	0	0	1	0	0	0	0	0	0	d__Bacteria	p__Planctomycetota	c__Planctomycetes	o__Pirellulales	f__Pirellulaceae	g__uncultured
ASV0399	0	0	0	0	6	0	0	0	0	0	0	0	d__Bacteria	p__Proteobacteria	c__Alphaproteobacteria	o__Rhodobacterales	f__Rhodobacteraceae	g__Paracoccus
ASV0400	0	0	0	0	0	0	0	0	0	0	0	0	d__Bacteria	p__Bacteroidota	c__Bacteroidia	o__Cytophagales	f__Hymenobacteraceae	g__Adhaeribacter
ASV0401	0	0	0	0	0	0	0	0	0	7	0	0	d__Bacteria	p__Proteobacteria	c__Alphaproteobacteria	o__Rhizobiales	f__Beijerinckiaceae	g__Methylobacterium-Methylorubrum
ASV0402	0	0	0	0	0	0	0	0	0	0	0	0	d__Bacteria	p__Bacteroidota	c__Bacteroidia	o__Flavobacteriales	f__Flavobacteriaceae	g__NS5_marine_group
ASV0403	0	0	0	0	0	0	0	0	0	0	7	0	d__Bacteria	p__Proteobacteria	c__Alphaproteobacteria	o__Sphingomonadales	f__Sphingomonadaceae	g__Sphingomonas
ASV0404	0	0	0	6	0	0	0	0	0	0	0	0	d__Bacteria	p__Bacteroidota	c__Bacteroidia	o__Flavobacteriales	f__Flavobacteriaceae	g__NS5_marine_group
ASV0405	0	0	0	0	0	0	0	0	3	0	0	0	d__Bacteria	p__Bacteroidota	c__Bacteroidia	o__Flavobacteriales	f__NS9_marine_group	g__NS9_marine_group	s__uncultured_marine
ASV0406	0	0	0	0	0	0	0	0	0	0	0	9	d__Bacteria	p__Acidobacteriota	c__Vicinamibacteria	o__Vicinamibacterales	f__Vicinamibacteraceae	g__Vicinamibacteraceae
ASV0407	0	0	0	0	0	0	0	0	0	0	0	0	d__Bacteria	p__Proteobacteria	c__Alphaproteobacteria	o__Azospirillales	f__Azospirillaceae	g__Desertibacter	s__Desertibacter_roseus
ASV0408	0	0	0	0	0	2	0	0	0	0	0	0	d__Bacteria	p__Cyanobacteria	c__Cyanobacteriia	o__Synechococcales	f__Cyanobiaceae	g__Prochlorococcus_MIT9313
ASV0409	0	0	0	0	0	0	0	0	0	0	0	0	d__Bacteria	p__Firmicutes	c__Bacilli	o__Exiguobacterales	f__Exiguobacteraceae	g__Exiguobacterium
ASV0410	0	0	0	0	0	0	0	0	0	0	0	2	d__Bacteria	p__Chloroflexi	c__Chloroflexia	o__Chloroflexales	f__Chloroflexaceae	g__Chloronema
ASV0411	0	0	0	0	0	0	0	0	0	0	0	0	d__Bacteria	p__Actinobacteriota	c__Actinobacteria	o__Propionibacteriales	f__Nocardioidaceae	g__Nocardioides
ASV0412	0	0	0	0	0	0	0	0	0	0	0	0	d__Bacteria	p__Firmicutes	c__Clostridia	o__Peptostreptococcales-Tissierellales	f__Peptostreptococcaceae	g__Romboutsia
ASV0413	0	0	0	0	0	0	0	0	0	1	0	0	d__Bacteria	p__Actinobacteriota	c__Acidimicrobiia	o__Microtrichales	f__Microtrichaceae	g__Sva0996_marine_group	s__metagenome
ASV0414	0	0	0	0	0	7	0	0	0	0	0	0	d__Bacteria	p__Proteobacteria	c__Alphaproteobacteria	o__SAR11_clade	f__Clade_I
ASV0415	0	0	0	0	0	0	0	0	0	0	0	22	d__Bacteria	p__Bacteroidota	c__Bacteroidia	o__Cytophagales	f__Hymenobacteraceae	g__Adhaeribacter	s__uncultured_bacterium
ASV0416	0	0	0	0	0	0	0	0	0	0	0	2	d__Bacteria	p__Actinobacteriota	c__Actinobacteria
ASV0417	0	0	0	0	0	0	0	0	0	0	8	0	d__Bacteria	p__Firmicutes	c__Bacilli	o__Bacillales	f__Planococcaceae	g__Domibacillus
ASV0418	0	0	0	0	47	0	0	0	0	0	0	0	d__Bacteria	p__Proteobacteria	c__Gammaproteobacteria	o__Alteromonadales	f__Pseudoalteromonadaceae	g__Pseudoalteromonas
ASV0419	0	0	0	0	0	0	0	0	0	0	0	0	d__Bacteria	p__Proteobacteria	c__Gammaproteobacteria	o__SAR86_clade	f__SAR86_clade	g__SAR86_clade	s__uncultured_bacterium
ASV0420	0	0	0	0	0	0	0	0	0	0	21	0	d__Bacteria	p__Proteobacteria	c__Gammaproteobacteria	o__Pseudomonadales	f__Moraxellaceae	g__Acinetobacter
ASV0421	0	0	0	0	0	0	0	0	6	0	0	0	d__Bacteria	p__Proteobacteria	c__Alphaproteobacteria	o__Rhizobiales	f__Rhizobiales_Incertae_Sedis	g__Phreatobacter
ASV0422	0	0	0	0	0	0	0	0	0	0	0	0	d__Bacteria	p__Actinobacteriota	c__Actinobacteria	o__Micrococcales	f__Promicromonosporaceae	g__Promicromonospora
ASV0423	0	0	0	0	0	0	0	0	0	0	0	0	d__Bacteria	p__Bacteroidota	c__Bacteroidia	o__Flavobacteriales	f__NS9_marine_group	g__NS9_marine_group	s__uncultured_marine
ASV0424	0	0	0	0	0	0	0	0	0	0	0	6	d__Bacteria	p__Bacteroidota	c__Bacteroidia	o__Flavobacteriales	f__Flavobacteriaceae	g__Zunongwangia
ASV0425	0	0	0	0	0	0	0	0	0	0	0	0	d__Bacteria	p__Proteobacteria	c__Alphaproteobacteria	o__Rhodobacterales	f__Rhodobacteraceae	g__Limibaculum	s__uncultured_bacterium
ASV0426	0	0	0	0	0	2	0	0	0	0	5	0	d__Bacteria	p__Proteobacteria	c__Alphaproteobacteria	o__Sphingomonadales	f__Sphingomonadaceae	g__Sphingopyxis
ASV0427	0	0	4	0	0	0	0	0	0	0	0	0	d__Bacteria	p__Bacteroidota	c__Bacteroidia	o__Sphingobacteriales	f__Sphingobacteriaceae	g__Arcticibacter	s__uncultured_bacterium
ASV0428	0	0	0	0	0	0	0	130	0	0	0	0	d__Bacteria	p__Proteobacteria	c__Alphaproteobacteria	o__Rhizobiales	f__Beijerinckiaceae	g__Methylobacterium-Methylorubrum
ASV0429	0	0	0	0	0	0	0	0	0	0	0	7	d__Archaea	p__Crenarchaeota	c__Nitrososphaeria	o__Nitrososphaerales	f__Nitrososphaeraceae	g__Nitrososphaeraceae
ASV0430	0	0	0	0	0	0	0	0	0	0	0	0	d__Bacteria	p__Proteobacteria	c__Gammaproteobacteria	o__Pasteurellales	f__Pasteurellaceae	g__Aggregatibacter	s__uncultured_bacterium
ASV0431	0	0	0	0	0	0	0	0	0	0	0	39	d__Bacteria	p__Chloroflexi	c__Chloroflexia	o__Thermobaculales	f__Thermobaculaceae	g__Thermobaculum	s__uncultured_bacterium
ASV0432	0	0	0	0	0	0	0	0	0	0	5	0	d__Bacteria	p__Proteobacteria	c__Alphaproteobacteria	o__Rhizobiales	f__Rhizobiaceae	g__Allorhizobium-Neorhizobium-Pararhizobium-Rhizobium
ASV0433	0	0	0	0	0	0	0	0	0	0	0	0	d__Bacteria	p__Proteobacteria	c__Alphaproteobacteria	o__Parvibaculales	f__Parvibaculaceae	g__uncultured	s__uncultured_Alphaproteobacteria
ASV0434	0	0	0	0	0	0	0	0	0	0	91	0	d__Bacteria	p__Bacteroidota	c__Bacteroidia	o__Cytophagales	f__Spirosomaceae	g__uncultured	s__uncultured_bacterium
ASV0435	0	0	0	0	0	0	0	0	0	0	0	0	d__Bacteria	p__Proteobacteria	c__Alphaproteobacteria	o__Acetobacterales	f__Acetobacteraceae
ASV0436	0	0	0	0	0	0	0	0	0	0	0	55	d__Bacteria	p__Proteobacteria	c__Alphaproteobacteria	o__Acetobacterales	f__Acetobacteraceae	g__Craurococcus-Caldovatus	s__uncultured_bacterium
ASV0437	0	0	0	0	0	0	0	0	0	0	0	0	d__Bacteria	p__Proteobacteria	c__Alphaproteobacteria	o__Rickettsiales	f__S25-593	g__S25-593	s__uncultured_marine
ASV0438	0	0	0	0	0	1	0	0	0	0	0	0	d__Bacteria	p__Bacteroidota	c__Bacteroidia	o__Flavobacteriales	f__NS9_marine_group	g__NS9_marine_group
ASV0439	0	0	0	0	0	0	0	0	0	4	0	0	d__Bacteria	p__Cyanobacteria	c__Cyanobacteriia	o__Synechococcales	f__Cyanobiaceae	g__Prochlorococcus_MIT9313
ASV0440	0	0	0	0	0	0	292	0	0	0	0	0	d__Bacteria	p__Proteobacteria	c__Alphaproteobacteria	o__Caulobacterales	f__Caulobacteraceae	g__Brevundimonas
ASV0441	0	0	0	0	0	0	0	0	0	0	0	0	d__Bacteria	p__Firmicutes	c__Bacilli	o__Haloplasmatales	f__Haloplasmataceae	g__Haloplasma
ASV0442	0	0	0	0	0	0	0	0	0	0	0	0	d__Bacteria	p__Bacteroidota	c__Bacteroidia	o__Flavobacteriales	f__NS9_marine_group	g__NS9_marine_group	s__uncultured_Bacteroidetes/Chlorobi
ASV0443	0	0	0	2	0	0	0	0	0	0	0	0	d__Bacteria	p__Proteobacteria	c__Alphaproteobacteria	o__SAR11_clade	f__Clade_IV	g__Clade_IV	s__uncultured_bacterium
ASV0444	0	0	0	0	0	0	0	0	3	0	0	0	d__Bacteria	p__Marinimicrobia_(SAR406_clade)	c__Marinimicrobia_(SAR406_clade)	o__Marinimicrobia_(SAR406_clade)	f__Marinimicrobia_(SAR406_clade)	g__Marinimicrobia_(SAR406_clade)
ASV0445	0	0	0	0	0	0	0	0	0	0	0	6	d__Bacteria	p__Chloroflexi	c__Chloroflexia	o__Kallotenuales	f__AKIW781	g__AKIW781	s__uncultured_bacterium
ASV0446	0	0	0	0	0	0	0	0	0	0	0	0	d__Bacteria	p__Proteobacteria	c__Alphaproteobacteria	o__Rhodobacterales	f__Rhodobacteraceae
ASV0447	0	0	0	0	1	0	0	0	0	0	0	0	d__Bacteria	p__Proteobacteria	c__Gammaproteobacteria	o__Alteromonadales	f__Alteromonadaceae
ASV0448	0	0	0	0	0	0	0	0	0	0	0	6	d__Bacteria	p__Actinobacteriota	c__Actinobacteria	o__Micromonosporales	f__Micromonosporaceae
ASV0449	0	0	0	0	0	0	0	0	0	0	0	0	d__Bacteria	p__Planctomycetota	c__Phycisphaerae	o__Phycisphaerales	f__Phycisphaeraceae	g__CL500-3	s__uncultured_marine
ASV0450	0	0	0	0	0	0	0	0	0	0	0	4	d__Bacteria	p__Proteobacteria	c__Alphaproteobacteria	o__Acetobacterales	f__Acetobacteraceae	g__Roseomonas
ASV0451	41	0	0	0	0	0	0	50	0	0	0	0	d__Bacteria	p__Proteobacteria	c__Gammaproteobacteria	o__Burkholderiales	f__Burkholderiaceae	g__Ralstonia
ASV0452	0	0	0	9	0	0	0	0	0	0	0	0	d__Bacteria	p__Bacteroidota	c__Bacteroidia	o__Flavobacteriales	f__NS9_marine_group	g__NS9_marine_group	s__uncultured_Flavobacteriia
ASV0453	0	0	0	0	0	0	0	0	0	2	0	0	d__Bacteria	p__Verrucomicrobiota	c__Verrucomicrobiae	o__Verrucomicrobiales	f__Rubritaleaceae	g__Roseibacillus	s__marine_metagenome
ASV0454	0	0	0	0	0	0	0	0	0	0	0	22	d__Bacteria	p__Proteobacteria	c__Alphaproteobacteria	o__Sphingomonadales	f__Sphingomonadaceae	g__Sphingomonas
ASV0455	0	0	0	0	0	0	0	0	0	0	0	0	d__Bacteria	p__Bacteroidota	c__Bacteroidia	o__Flavobacteriales	f__Flavobacteriaceae	g__Flavobacterium	s__Cytophaga_sp.
ASV0456	0	0	0	0	0	0	0	0	0	0	0	0	d__Bacteria	p__Proteobacteria	c__Gammaproteobacteria	o__Burkholderiales	f__Oxalobacteraceae	g__Duganella
ASV0457	0	0	0	0	0	0	0	0	0	0	0	0	d__Bacteria	p__Proteobacteria	c__Alphaproteobacteria	o__Tistrellales	f__Geminicoccaceae	g__Candidatus_Alysiosphaera	s__uncultured_bacterium
ASV0458	0	0	0	0	0	0	0	0	0	0	0	10	d__Bacteria	p__Deinococcota	c__Deinococci	o__Deinococcales	f__Trueperaceae	g__Truepera
ASV0459	0	0	0	0	0	0	0	0	0	0	40	0	d__Bacteria	p__Actinobacteriota	c__Thermoleophilia	o__Solirubrobacterales	f__67-14	g__67-14	s__uncultured_actinobacterium
ASV0460	0	0	0	0	0	0	0	0	0	0	0	0	d__Bacteria	p__Chloroflexi	c__Chloroflexia	o__Kallotenuales	f__AKIW781	g__AKIW781
ASV0461	0	0	0	0	0	0	0	0	0	0	0	0	d__Bacteria	p__Proteobacteria	c__Gammaproteobacteria	o__Pseudomonadales	f__Moraxellaceae	g__Enhydrobacter
ASV0462	0	0	0	0	0	0	0	0	0	0	0	0	d__Bacteria	p__Bacteroidota	c__Bacteroidia	o__Flavobacteriales	f__Flavobacteriaceae	g__Antarcticibacterium
ASV0463	0	0	0	0	0	0	0	0	0	0	0	0	d__Bacteria	p__Actinobacteriota	c__Actinobacteria	o__Micrococcales	f__Micrococcaceae	g__Micrococcus
ASV0464	12	0	0	0	0	0	0	0	0	0	0	0	d__Bacteria	p__Proteobacteria	c__Gammaproteobacteria	o__Pseudomonadales	f__Moraxellaceae	g__Alkanindiges
ASV0465	0	0	0	0	1	0	0	0	0	0	0	0	d__Bacteria	p__Proteobacteria	c__Gammaproteobacteria	o__Francisellales	f__Francisellaceae	g__[Caedibacter]_taeniospiralis_group	s__uncultured_bacterium
ASV0466	0	0	0	0	0	0	0	0	2	0	0	0	d__Bacteria	p__Bacteroidota	c__Bacteroidia	o__Cytophagales	f__Cyclobacteriaceae	g__Marinoscillum	s__marine_metagenome
ASV0467	0	0	0	0	0	0	0	0	0	0	0	0	d__Bacteria	p__Proteobacteria	c__Alphaproteobacteria	o__Rhizobiales	f__Beijerinckiaceae	g__uncultured
ASV0468	0	0	0	0	0	0	0	0	0	0	0	0	d__Bacteria	p__Bacteroidota	c__Bacteroidia	o__Flavobacteriales	f__Flavobacteriaceae	g__NS4_marine_group	s__uncultured_Flavobacteriaceae
ASV0469	0	0	0	0	0	0	0	0	0	0	0	0	d__Bacteria	p__Proteobacteria	c__Gammaproteobacteria
ASV0470	0	0	0	0	0	0	0	0	0	0	0	6	d__Bacteria	p__Chloroflexi	c__Chloroflexia	o__Chloroflexales	f__Roseiflexaceae	g__uncultured
ASV0471	0	0	0	0	0	0	0	0	0	0	0	8	d__Bacteria	p__Firmicutes	c__Bacilli	o__Paenibacillales	f__Paenibacillaceae
ASV0472	0	0	0	0	0	0	0	0	0	0	0	0	d__Bacteria	p__Chloroflexi	c__Chloroflexia	o__Thermomicrobiales	f__JG30-KF-CM45	g__JG30-KF-CM45
ASV0473	0	0	0	0	0	0	0	0	0	0	80	0	d__Bacteria	p__Firmicutes	c__Clostridia	o__Clostridia	f__Hungateiclostridiaceae	g__Fastidiosipila	s__uncultured_bacterium
ASV0474	0	0	0	0	0	0	0	0	0	0	45	0	d__Bacteria	p__Proteobacteria	c__Alphaproteobacteria	o__Sphingomonadales	f__Sphingomonadaceae	g__Sphingomonas
ASV0475	0	0	0	0	0	0	0	0	0	0	0	0	d__Bacteria	p__Bacteroidota	c__Bacteroidia	o__Flavobacteriales	f__NS9_marine_group	g__NS9_marine_group	s__uncultured_Flavobacteriia
ASV0476	0	0	0	0	0	0	0	0	0	0	0	0	d__Bacteria	p__Proteobacteria	c__Gammaproteobacteria
ASV0477	0	0	0	0	1	0	0	0	0	0	0	0	d__Bacteria	p__Proteobacteria	c__Alphaproteobacteria	o__Puniceispirillales	f__SAR116_clade	g__SAR116_clade	s__uncultured_bacterium
ASV0478	0	0	0	0	0	0	0	0	0	0	0	0	d__Bacteria	p__Deinococcota	c__Deinococci	o__Deinococcales	f__Trueperaceae	g__Truepera
ASV0479	0	0	0	0	0	0	0	0	0	0	0	0	d__Bacteria	p__Proteobacteria	c__Alphaproteobacteria	o__SAR11_clade	f__Clade_II	g__Clade_II
ASV0480	0	0	0	0	0	0	0	0	0	1	0	0	d__Bacteria	p__Proteobacteria	c__Alphaproteobacteria	o__Azospirillales	f__Azospirillaceae	g__Nitrospirillum	s__Rhodospirillaceae_bacterium
ASV0481	0	0	0	0	0	0	0	0	0	0	0	0	d__Bacteria	p__Proteobacteria	c__Alphaproteobacteria	o__Sphingomonadales	f__Sphingomonadaceae
ASV0482	0	0	0	3	0	0	0	0	0	0	0	0	d__Bacteria	p__Bdellovibrionota	c__Bdellovibrionia	o__Bdellovibrionales	f__Bdellovibrionaceae	g__OM27_clade	s__uncultured_marine
ASV0483	0	0	0	0	0	0	0	0	0	0	0	14	d__Bacteria	p__Deinococcota	c__Deinococci	o__Deinococcales	f__Trueperaceae	g__Truepera	s__uncultured_endolithic
ASV0484	0	0	0	0	0	0	0	0	0	0	0	0	d__Bacteria	p__Proteobacteria	c__Gammaproteobacteria	o__Alteromonadales
ASV0485	0	0	0	0	0	0	0	0	0	0	0	0	d__Bacteria	p__Actinobacteriota	c__Thermoleophilia	o__Gaiellales	f__Gaiellaceae	g__Gaiella
ASV0486	0	0	6	0	0	0	0	0	0	0	0	0	d__Bacteria	p__Proteobacteria	c__Gammaproteobacteria	o__SAR86_clade	f__SAR86_clade	g__SAR86_clade	s__unidentified_marine
ASV0487	0	0	0	0	0	2	0	0	0	0	0	0	d__Bacteria	p__Proteobacteria	c__Alphaproteobacteria	o__Rickettsiales
ASV0488	0	0	0	0	0	0	0	0	0	0	0	0	d__Bacteria	p__Proteobacteria	c__Alphaproteobacteria	o__Rhizobiales	f__Rhizobiaceae	g__Ensifer
ASV0489	0	0	0	0	0	0	0	0	3	0	0	0	d__Bacteria	p__Proteobacteria	c__Gammaproteobacteria	o__Oceanospirillales	f__Saccharospirillaceae
ASV0490	0	0	0	0	0	0	0	0	0	0	0	3	d__Bacteria	p__Firmicutes	c__Clostridia	o__Peptostreptococcales-Tissierellales	f__Anaerovoracaceae	g__Mogibacterium	s__uncultured_bacterium
ASV0491	0	0	0	3	0	0	0	0	0	0	0	0	d__Bacteria	p__Marinimicrobia_(SAR406_clade)	c__Marinimicrobia_(SAR406_clade)	o__Marinimicrobia_(SAR406_clade)	f__Marinimicrobia_(SAR406_clade)	g__Marinimicrobia_(SAR406_clade)
ASV0492	0	0	2	0	0	0	0	0	0	0	0	0	d__Bacteria	p__Proteobacteria	c__Gammaproteobacteria	o__Pseudomonadales	f__Moraxellaceae	g__Enhydrobacter
ASV0493	0	0	0	0	0	0	0	0	0	0	0	14	d__Bacteria	p__Proteobacteria	c__Alphaproteobacteria	o__Rhizobiales	f__Beijerinckiaceae	g__uncultured	s__uncultured_endolithic
ASV0494	0	0	0	0	0	0	0	0	0	0	0	0	d__Bacteria	p__Cyanobacteria	c__Cyanobacteriia	o__Synechococcales	f__Cyanobiaceae	g__Prochlorococcus_MIT9313
ASV0495	0	0	0	0	0	0	0	0	0	0	28	0	d__Bacteria	p__Proteobacteria	c__Alphaproteobacteria	o__Rhodobacterales	f__Rhodobacteraceae	g__Rubellimicrobium	s__uncultured_bacterium
ASV0496	0	2	0	0	0	0	0	0	0	0	0	9	d__Bacteria	p__Actinobacteriota	c__Actinobacteria	o__Frankiales	f__uncultured	g__uncultured
ASV0497	0	14	0	0	0	0	0	0	0	0	0	0	d__Bacteria	p__Cyanobacteria	c__Cyanobacteriia	o__Cyanobacteriales	f__Chroococcidiopsaceae	g__Aliterella	s__Oreochromis_niloticus
ASV0498	0	0	0	0	0	0	0	0	0	0	0	35	d__Bacteria	p__Actinobacteriota	c__Actinobacteria	o__Micrococcales	f__Microbacteriaceae
ASV0499	0	0	0	0	0	0	0	0	0	1	0	0	d__Bacteria	p__Proteobacteria	c__Alphaproteobacteria	o__Sphingomonadales	f__Sphingomonadaceae
ASV0500	0	0	0	0	0	0	0	0	0	0	5	0	d__Bacteria	p__Myxococcota	c__Polyangia	o__Polyangiales	f__Sandaracinaceae	g__uncultured
ASV0501	0	0	1	0	0	0	0	0	0	0	0	0	d__Bacteria	p__Proteobacteria	c__Gammaproteobacteria	o__Salinisphaerales	f__Salinisphaeraceae	g__Salinisphaera	s__Salinisphaera_japonica
ASV0502	0	0	0	0	19	0	0	0	0	0	0	0	d__Bacteria	p__Proteobacteria	c__Gammaproteobacteria	o__Enterobacterales
ASV0503	0	0	0	0	0	0	0	0	0	7	0	0	d__Bacteria	p__Bdellovibrionota	c__Bdellovibrionia	o__Bdellovibrionales	f__Bdellovibrionaceae	g__OM27_clade
ASV0504	61	0	0	0	0	0	0	0	0	0	0	0	d__Bacteria	p__Actinobacteriota	c__Actinobacteria	o__Corynebacteriales	f__Corynebacteriaceae	g__Corynebacterium	s__Corynebacterium_jeikeium
ASV0505	0	0	0	0	0	0	0	0	0	0	0	0	d__Bacteria	p__Planctomycetota	c__OM190	o__OM190	f__OM190	g__OM190	s__marine_metagenome
ASV0506	0	0	0	0	0	0	0	0	0	0	9	0	d__Bacteria	p__Actinobacteriota	c__Actinobacteria	o__Micrococcales	f__Cellulomonadaceae	g__Cellulomonas
ASV0507	0	0	0	0	0	0	0	0	0	0	0	0	d__Bacteria	p__Bacteroidota	c__Bacteroidia	o__Flavobacteriales	f__NS9_marine_group	g__NS9_marine_group
ASV0508	0	0	0	0	0	0	0	0	0	0	0	18	d__Bacteria	p__Proteobacteria	c__Gammaproteobacteria	o__Burkholderiales	f__Oxalobacteraceae	g__Massilia
ASV0509	0	0	0	0	2	0	0	0	0	0	0	0	d__Bacteria	p__Proteobacteria	c__Gammaproteobacteria	o__Alteromonadales	f__Pseudoalteromonadaceae	g__Pseudoalteromonas
ASV0510	0	0	0	0	0	0	0	0	2	0	0	0	d__Bacteria	p__Actinobacteriota	c__Actinobacteria	o__Corynebacteriales	f__Corynebacteriaceae	g__Corynebacterium	s__Corynebacterium_propinquum
ASV0511	0	0	0	0	0	0	0	0	0	0	0	0	d__Bacteria	p__Chloroflexi	c__Chloroflexia	o__Thermomicrobiales	f__JG30-KF-CM45	g__JG30-KF-CM45	s__uncultured_bacterium
ASV0512	0	0	0	0	0	0	0	0	2	0	0	0	d__Bacteria	p__Proteobacteria	c__Alphaproteobacteria	o__SAR11_clade	f__Clade_I	g__Clade_Ia
ASV0513	11	0	0	0	0	0	0	0	0	0	0	0	d__Bacteria	p__Proteobacteria	c__Gammaproteobacteria	o__Xanthomonadales	f__Xanthomonadaceae	g__Stenotrophomonas
ASV0514	0	0	0	0	0	0	0	0	0	0	0	0	d__Bacteria	p__Firmicutes	c__Bacilli	o__Lactobacillales	f__Streptococcaceae	g__Lactococcus	s__Lactococcus_garvieae
ASV0515	0	0	0	0	2	0	0	0	0	0	0	0	d__Bacteria	p__Proteobacteria	c__Alphaproteobacteria	o__Rhodospirillales	f__AEGEAN-169_marine_group	g__AEGEAN-169_marine_group
ASV0516	0	0	0	0	0	0	0	0	0	0	20	0	d__Bacteria	p__Firmicutes	c__Bacilli	o__Lactobacillales	f__Enterococcaceae	g__Enterococcus
ASV0517	0	0	0	0	0	0	0	0	0	0	0	10	d__Bacteria	p__Proteobacteria	c__Alphaproteobacteria	o__Acetobacterales	f__Acetobacteraceae	g__Roseomonas
ASV0518	0	0	0	0	0	0	0	0	0	0	0	0	d__Bacteria	p__Marinimicrobia_(SAR406_clade)	c__Marinimicrobia_(SAR406_clade)	o__Marinimicrobia_(SAR406_clade)	f__Marinimicrobia_(SAR406_clade)	g__Marinimicrobia_(SAR406_clade)	s__uncultured_bacterium
ASV0519	0	0	0	0	0	0	0	221	0	0	0	0	d__Bacteria	p__Proteobacteria	c__Alphaproteobacteria	o__Caulobacterales	f__Caulobacteraceae	g__Brevundimonas
ASV0520	0	0	0	0	0	0	0	0	0	0	0	0	d__Bacteria	p__Proteobacteria	c__Alphaproteobacteria	o__Rhodobacterales	f__Rhodobacteraceae	g__Shimia
ASV0521	0	0	0	0	0	0	0	0	0	0	0	0	d__Bacteria	p__Proteobacteria	c__Gammaproteobacteria	o__SAR86_clade	f__SAR86_clade	g__SAR86_clade	s__uncultured_bacterium
ASV0522	0	0	0	0	0	0	0	0	7	0	0	0	d__Bacteria	p__Chloroflexi	c__Chloroflexia	o__Kallotenuales	f__AKIW781	g__AKIW781	s__uncultured_bacterium
ASV0523	0	0	0	0	0	0	0	0	3	0	0	0	d__Bacteria	p__Proteobacteria	c__Alphaproteobacteria	o__Sphingomonadales	f__Sphingomonadaceae
ASV0524	0	0	0	0	0	0	0	0	7	0	0	0	d__Bacteria	p__Bacteroidota	c__Bacteroidia	o__Flavobacteriales	f__NS9_marine_group	g__NS9_marine_group	s__uncultured_marine
ASV0525	0	0	0	0	0	0	0	0	0	0	0	12	d__Bacteria	p__Chloroflexi	c__Chloroflexia	o__Thermomicrobiales	f__JG30-KF-CM45	g__JG30-KF-CM45	s__uncultured_bacterium
ASV0526	0	57	0	0	0	0	0	0	0	0	0	0	d__Bacteria	p__Proteobacteria	c__Alphaproteobacteria	o__Caulobacterales	f__Caulobacteraceae	g__Brevundimonas
ASV0527	0	0	0	0	0	0	0	0	0	0	0	9	d__Bacteria	p__Bacteroidota	c__Rhodothermia	o__Rhodothermales	f__Rhodothermaceae	g__uncultured
ASV0528	46	0	0	0	0	0	0	0	0	0	0	0	d__Bacteria	p__Actinobacteriota	c__Actinobacteria	o__Corynebacteriales	f__Corynebacteriaceae	g__Corynebacterium
ASV0529	69	0	0	0	0	0	0	0	0	0	60	0	d__Bacteria	p__Proteobacteria	c__Gammaproteobacteria	o__Burkholderiales	f__Comamonadaceae	g__Delftia
ASV0530	0	0	2	0	0	0	0	0	0	0	0	0	d__Bacteria	p__Proteobacteria	c__Gammaproteobacteria	o__Burkholderiales	f__MWH-UniP1_aquatic_group	g__MWH-UniP1_aquatic_group
ASV0531	0	169	0	0	0	0	0	0	0	0	0	0	d__Bacteria	p__Abditibacteriota	c__Abditibacteria	o__Abditibacteriales	f__Abditibacteriaceae	g__Abditibacterium	s__uncultured_bacterium
ASV0532	0	39	0	0	0	0	0	0	0	0	0	0	d__Bacteria	p__Firmicutes	c__Bacilli	o__Bacillales	f__Bacillaceae	g__Bacillus
ASV0533	0	0	0	0	0	0	0	0	0	0	0	0	d__Bacteria	p__Armatimonadota	c__Fimbriimonadia	o__Fimbriimonadales	f__Fimbriimonadaceae	g__Fimbriimonadaceae	s__uncultured_Fimbriimonas
ASV0534	0	0	0	0	0	0	0	0	0	0	0	0	d__Bacteria	p__Bacteroidota	c__Bacteroidia	o__Cytophagales	f__Cyclobacteriaceae	g__Cesiribacter	s__uncultured_bacterium
ASV0535	0	0	0	0	0	0	0	0	0	0	0	0	d__Bacteria	p__Actinobacteriota	c__Actinobacteria	o__Frankiales	f__uncultured	g__uncultured
ASV0536	0	0	0	0	0	4	0	0	0	0	0	0	d__Bacteria	p__Proteobacteria	c__Gammaproteobacteria	o__Pseudomonadales	f__Moraxellaceae	g__Acinetobacter	s__Acinetobacter_ursingii
ASV0537	0	0	0	0	0	0	0	0	0	0	0	0	d__Bacteria	p__Chloroflexi	c__Chloroflexia	o__Kallotenuales	f__AKIW781	g__AKIW781	s__uncultured_bacterium
ASV0538	0	0	0	0	0	1	0	0	0	0	0	0	d__Bacteria	p__Bdellovibrionota	c__Bdellovibrionia	o__Bdellovibrionales	f__Bdellovibrionaceae	g__OM27_clade	s__unidentified_marine
ASV0539	0	0	0	0	0	0	0	0	0	0	0	0	d__Bacteria	p__Actinobacteriota	c__Actinobacteria	o__Micrococcales	f__Micrococcaceae	g__Rothia
ASV0540	0	0	0	0	0	0	0	18	0	0	0	0	d__Bacteria	p__Proteobacteria	c__Gammaproteobacteria	o__Burkholderiales	f__Comamonadaceae	g__Delftia
ASV0541	0	0	0	1	0	0	0	0	0	0	0	0	d__Bacteria	p__Bdellovibrionota	c__Bdellovibrionia	o__Bdellovibrionales	f__Bdellovibrionaceae	g__OM27_clade	s__uncultured_marine
ASV0542	0	0	0	0	0	0	0	0	0	0	0	0	d__Bacteria	p__Proteobacteria	c__Alphaproteobacteria	o__Rhizobiales	f__Beijerinckiaceae	g__Methylobacterium-Methylorubrum
ASV0543	0	0	0	0	0	0	0	0	0	0	0	32	d__Bacteria	p__Deinococcota	c__Deinococci	o__Deinococcales	f__Trueperaceae	g__Truepera
ASV0544	0	0	0	0	0	0	0	0	0	0	0	0	d__Bacteria	p__Bacteroidota	c__Bacteroidia	o__Flavobacteriales	f__NS9_marine_group	g__NS9_marine_group
ASV0545	0	0	0	0	0	9	0	0	0	0	0	0	d__Bacteria	p__Cyanobacteria	c__Cyanobacteriia	o__Synechococcales	f__Cyanobiaceae
ASV0546	0	0	0	0	0	0	0	0	3	0	0	0	d__Archaea	p__Thermoplasmatota	c__Thermoplasmata	o__Marine_Group_II	f__Marine_Group_II	g__Marine_Group_II	s__metagenome
ASV0547	0	0	0	0	0	0	0	0	0	0	0	0	d__Bacteria	p__Proteobacteria	c__Alphaproteobacteria	o__Defluviicoccales	f__uncultured	g__uncultured	s__unidentified_marine
ASV0548	0	0	16	0	0	0	0	0	0	0	0	0	d__Bacteria	p__Proteobacteria	c__Alphaproteobacteria	o__Rhodospirillales	f__AEGEAN-169_marine_group	g__AEGEAN-169_marine_group	s__unidentified_marine
ASV0549	0	0	0	0	0	0	0	0	1	0	0	0	d__Bacteria	p__Firmicutes	c__Negativicutes	o__Veillonellales-Selenomonadales	f__Veillonellaceae	g__Megasphaera	s__unidentified
ASV0550	0	0	0	0	0	0	0	0	0	0	0	0	d__Bacteria	p__Proteobacteria	c__Alphaproteobacteria	o__Rhizobiales	f__Beijerinckiaceae	g__Microvirga
ASV0551	0	0	0	0	0	0	0	0	0	0	0	0	d__Bacteria	p__Bacteroidota	c__Bacteroidia	o__Flavobacteriales	f__NS7_marine_group	g__NS7_marine_group
ASV0552	0	0	0	0	0	0	0	0	0	0	0	15	d__Bacteria	p__Proteobacteria	c__Alphaproteobacteria	o__Rhodobacterales	f__Rhodobacteraceae	g__Rubellimicrobium
ASV0553	0	0	0	0	0	1	0	0	0	0	0	0	d__Bacteria	p__Proteobacteria	c__Gammaproteobacteria	o__Oceanospirillales	f__Saccharospirillaceae	g__Oleibacter
ASV0554	0	0	0	0	0	0	0	12	0	0	0	0	d__Bacteria	p__Proteobacteria	c__Gammaproteobacteria	o__Pseudomonadales	f__Pseudomonadaceae	g__Pseudomonas
ASV0555	0	0	0	0	0	0	0	0	0	0	0	28	d__Bacteria	p__Actinobacteriota	c__Actinobacteria	o__Streptomycetales	f__Streptomycetaceae	g__Streptomyces
ASV0556	0	0	0	0	0	0	0	0	0	0	0	0	d__Bacteria	p__Firmicutes	c__Clostridia	o__Peptostreptococcales-Tissierellales	f__Sedimentibacteraceae	g__Sedimentibacter	s__Sedimentibacter_sp.
ASV0557	0	0	0	0	0	0	0	0	0	0	0	11	d__Bacteria	p__Bacteroidota	c__Bacteroidia	o__Chitinophagales	f__Chitinophagaceae	g__uncultured	s__uncultured_microorganism
ASV0558	0	0	0	0	0	0	0	0	0	2	0	0	d__Bacteria	p__Deinococcota	c__Deinococci	o__Deinococcales	f__Trueperaceae	g__Truepera
ASV0559	0	0	0	0	0	0	0	0	0	0	0	11	d__Bacteria	p__Firmicutes	c__Bacilli	o__Lactobacillales	f__Streptococcaceae	g__Lactococcus
ASV0560	0	0	0	0	0	0	0	0	0	0	0	50	d__Bacteria	p__Bacteroidota	c__Bacteroidia	o__Cytophagales	f__Hymenobacteraceae	g__Rufibacter
ASV0561	0	0	0	0	0	0	0	0	0	0	0	0	d__Bacteria	p__Bdellovibrionota	c__Bdellovibrionia	o__Bdellovibrionales	f__Bdellovibrionaceae	g__OM27_clade
ASV0562	0	0	0	0	0	0	0	0	0	0	0	0	d__Bacteria	p__Proteobacteria	c__Alphaproteobacteria	o__Rickettsiales	f__S25-593	g__S25-593	s__uncultured_marine
ASV0563	0	0	0	0	0	3	0	0	0	0	0	0	d__Bacteria	p__Bacteroidota	c__Bacteroidia	o__Sphingobacteriales	f__Sphingobacteriaceae	g__Arcticibacter
ASV0564	0	0	0	0	0	0	0	49	0	0	0	0	d__Bacteria	p__Proteobacteria	c__Gammaproteobacteria	o__Burkholderiales	f__Comamonadaceae
ASV0565	0	0	0	0	0	0	0	0	0	0	0	31	d__Bacteria	p__Proteobacteria	c__Alphaproteobacteria	o__Azospirillales	f__Azospirillaceae	g__Skermanella
ASV0566	0	0	0	0	0	0	0	0	0	0	0	0	d__Bacteria	p__Acidobacteriota	c__Thermoanaerobaculia	o__Thermoanaerobaculales	f__Thermoanaerobaculaceae	g__Subgroup_10
ASV0567	0	0	0	0	0	0	0	0	0	0	0	0	d__Bacteria	p__Proteobacteria	c__Alphaproteobacteria	o__SAR11_clade	f__Clade_II	g__Clade_II
ASV0568	0	191	0	0	0	0	0	0	0	0	10	4	d__Bacteria	p__Proteobacteria	c__Alphaproteobacteria	o__Sphingomonadales	f__Sphingomonadaceae	g__Sphingomonas
ASV0569	0	0	0	0	0	0	0	0	0	0	0	15	d__Bacteria	p__Actinobacteriota	c__Actinobacteria	o__Frankiales	f__uncultured	g__uncultured
ASV0570	0	0	0	0	0	0	0	0	0	0	0	2	d__Bacteria
ASV0571	0	0	0	0	0	0	0	0	0	0	0	0	d__Bacteria	p__Verrucomicrobiota	c__Verrucomicrobiae	o__Opitutales	f__Opitutaceae	g__IMCC26134	s__uncultured_bacterium
ASV0572	0	0	0	0	0	0	0	0	0	0	0	0	d__Bacteria	p__Proteobacteria	c__Alphaproteobacteria	o__SAR11_clade	f__Clade_I	g__Clade_Ib
ASV0573	0	0	0	0	0	0	0	0	0	0	0	0	d__Bacteria	p__Proteobacteria	c__Gammaproteobacteria	o__Xanthomonadales	f__Xanthomonadaceae	g__Lysobacter
ASV0574	0	0	0	0	0	0	0	0	0	0	0	0	d__Bacteria	p__Bdellovibrionota	c__Bdellovibrionia	o__Bacteriovoracales	f__Bacteriovoracaceae	g__uncultured	s__uncultured_Bacteriovoracaceae
ASV0575	0	0	0	0	0	0	23	0	0	0	0	0	d__Bacteria	p__Proteobacteria	c__Gammaproteobacteria	o__Pseudomonadales	f__Pseudomonadaceae	g__Pseudomonas
ASV0576	0	83	0	0	0	0	0	0	0	0	0	0	d__Bacteria	p__Actinobacteriota	c__Actinobacteria	o__Frankiales	f__Geodermatophilaceae	g__Geodermatophilus
ASV0577	0	0	0	2	4	8	0	0	10	5	0	0	d__Bacteria	p__Proteobacteria	c__Gammaproteobacteria	o__Pseudomonadales	f__Pseudomonadaceae	g__Pseudomonas
ASV0578	0	0	2	0	0	0	0	0	0	0	0	0	d__Bacteria	p__Verrucomicrobiota	c__Verrucomicrobiae	o__Opitutales	f__Puniceicoccaceae	g__MB11C04_marine_group
ASV0579	0	0	0	0	0	0	0	0	0	0	7	0	d__Archaea	p__Crenarchaeota	c__Nitrososphaeria	o__Nitrososphaerales	f__Nitrososphaeraceae	g__Candidatus_Nitrocosmicus	s__uncultured_archaeon
ASV0580	0	0	0	0	0	0	0	0	0	0	0	0	d__Bacteria	p__Bacteroidota	c__Bacteroidia	o__Chitinophagales	f__Chitinophagaceae	g__Flavisolibacter
ASV0581	0	0	0	0	0	0	0	0	0	0	0	0	d__Bacteria	p__Proteobacteria	c__Gammaproteobacteria	o__Burkholderiales	f__Comamonadaceae
ASV0582	0	0	0	1	0	0	0	0	0	0	0	0	d__Bacteria	p__Proteobacteria	c__Gammaproteobacteria	o__Oceanospirillales	f__Saccharospirillaceae	g__Oleibacter
ASV0583	0	0	0	0	0	0	0	0	0	0	0	0	d__Bacteria	p__Marinimicrobia_(SAR406_clade)	c__Marinimicrobia_(SAR406_clade)	o__Marinimicrobia_(SAR406_clade)	f__Marinimicrobia_(SAR406_clade)	g__Marinimicrobia_(SAR406_clade)
ASV0584	0	0	0	0	0	0	0	0	0	0	0	0	d__Bacteria	p__Chloroflexi	c__Chloroflexia	o__Kallotenuales	f__AKIW781	g__AKIW781	s__uncultured_bacterium
ASV0585	0	0	0	1	0	0	0	0	0	0	0	0	d__Bacteria	p__Bdellovibrionota	c__Bdellovibrionia	o__Bdellovibrionales	f__Bdellovibrionaceae	g__OM27_clade	s__uncultured_marine
ASV0586	0	0	0	0	0	0	0	0	0	0	0	1	d__Bacteria	p__Firmicutes	c__Bacilli	o__Alicyclobacillales	f__Alicyclobacillaceae	g__Tumebacillus
ASV0587	0	0	0	0	0	0	0	0	0	0	0	0	d__Bacteria	p__Chloroflexi	c__Chloroflexia	o__Thermomicrobiales	f__JG30-KF-CM45	g__JG30-KF-CM45	s__uncultured_bacterium
ASV0588	0	0	0	0	0	0	0	0	0	0	0	0	d__Bacteria	p__Proteobacteria	c__Gammaproteobacteria	o__Francisellales	f__Francisellaceae	g__[Caedibacter]_taeniospiralis_group
ASV0589	269	381	13	0	4	0	356	317	6	3	0	30	d__Bacteria	p__Bacteroidota	c__Bacteroidia	o__Chitinophagales	f__Chitinophagaceae	g__Sediminibacterium	s__Sediminibacterium_sp.
ASV0590	0	0	0	0	0	0	0	0	0	0	0	0	d__Bacteria	p__Firmicutes	c__Bacilli	o__Paenibacillales	f__Paenibacillaceae	g__Paenibacillus
ASV0591	0	0	0	0	0	0	0	0	1	0	0	0	d__Bacteria	p__Proteobacteria	c__Gammaproteobacteria	o__Oceanospirillales	f__Alcanivoracaceae1	g__Alcanivorax
ASV0592	0	0	0	0	0	0	0	0	0	0	25	0	d__Bacteria	p__Firmicutes	c__Symbiobacteriia	o__Symbiobacteriales	f__Symbiobacteriales	g__Caldinitratiruptor	s__Caldinitratiruptor_microaerophilus
ASV0593	0	0	0	0	0	0	0	0	0	1	0	0	d__Bacteria	p__Planctomycetota	c__Phycisphaerae	o__Phycisphaerales	f__Phycisphaeraceae	g__FS140-16B-02_marine_group
ASV0594	0	0	0	0	0	0	0	0	0	0	0	3	d__Bacteria	p__Proteobacteria	c__Alphaproteobacteria	o__Acetobacterales	f__Acetobacteraceae	g__uncultured
ASV0595	0	0	4	0	0	0	0	0	0	0	0	0	d__Bacteria	p__Bdellovibrionota	c__Bdellovibrionia	o__Bdellovibrionales	f__Bdellovibrionaceae	g__OM27_clade	s__uncultured_marine
ASV0596	80	31	0	0	0	0	0	0	0	0	0	107	d__Bacteria	p__Actinobacteriota	c__Actinobacteria	o__Frankiales	f__uncultured	g__uncultured
ASV0597	0	0	0	0	0	0	0	0	0	5	0	0	d__Bacteria	p__Bacteroidota	c__Bacteroidia	o__Flavobacteriales	f__NS9_marine_group	g__NS9_marine_group
ASV0598	0	0	2	0	0	0	0	0	0	0	0	0	d__Bacteria	p__Cyanobacteria	c__Cyanobacteriia	o__Cyanobacteriales	f__Chroococcidiopsaceae	g__Chroococcidiopsis_SAG_2023	s__Chroococcidiopsis_sp.
ASV0599	0	0	0	0	0	0	0	0	0	0	0	0	d__Bacteria	p__Firmicutes	c__Symbiobacteriia	o__Symbiobacteriales	f__Symbiobacteriales	g__Caldinitratiruptor	s__Caldinitratiruptor_microaerophilus
ASV0600	0	0	0	0	0	0	0	0	0	0	0	0	d__Bacteria	p__Proteobacteria	c__Gammaproteobacteria	o__Pseudomonadales	f__Moraxellaceae	g__Acinetobacter
ASV0601	0	0	0	0	0	0	0	0	0	0	0	0	d__Bacteria	p__Actinobacteriota	c__Actinobacteria	o__Streptomycetales	f__Streptomycetaceae	g__Streptomyces
ASV0602	0	0	0	0	0	0	0	0	0	0	0	0	d__Bacteria	p__Firmicutes	c__Bacilli	o__Lactobacillales	f__Aerococcaceae	g__Aerococcus
ASV0603	0	7	0	0	0	0	0	0	0	0	0	0	d__Bacteria	p__Actinobacteriota	c__Actinobacteria	o__Micrococcales	f__Cellulomonadaceae	g__Cellulomonas
ASV0604	0	17	0	0	0	0	423	0	0	0	0	0	d__Bacteria	p__Proteobacteria	c__Alphaproteobacteria	o__Caulobacterales	f__Caulobacteraceae	g__Brevundimonas
ASV0605	0	0	0	0	0	0	0	0	0	0	0	25	d__Bacteria	p__Actinobacteriota	c__Actinobacteria	o__Frankiales	f__Geodermatophilaceae	g__Geodermatophilus
ASV0606	0	0	0	2	0	0	0	0	0	0	0	0	d__Bacteria	p__Proteobacteria	c__Gammaproteobacteria	o__Pseudomonadales	f__Moraxellaceae	g__Acinetobacter
ASV0607	0	0	0	3	0	0	0	0	0	0	0	0	d__Bacteria	p__Cyanobacteria	c__Cyanobacteriia	o__Synechococcales	f__Cyanobiaceae	g__Prochlorococcus_MIT9313
ASV0608	0	0	0	0	0	0	0	0	0	0	0	0	d__Bacteria	p__Bacteroidota	c__Bacteroidia	o__Flavobacteriales	f__Crocinitomicaceae	g__Fluviicola
ASV0609	0	0	0	0	0	0	0	0	0	0	0	0	d__Bacteria	p__Bacteroidota	c__Bacteroidia	o__Flavobacteriales	f__NS9_marine_group	g__NS9_marine_group	s__uncultured_marine
ASV0610	0	0	0	0	0	0	0	0	0	0	11	0	d__Bacteria	p__Actinobacteriota	c__Actinobacteria	o__Frankiales	f__uncultured	g__uncultured
ASV0611	0	0	0	0	0	0	0	0	0	0	0	38	d__Bacteria	p__Proteobacteria	c__Alphaproteobacteria	o__Sphingomonadales	f__Sphingomonadaceae
ASV0612	0	0	0	6	2	8	0	0	0	0	0	0	d__Bacteria	p__Bacteroidota	c__Bacteroidia	o__Flavobacteriales	f__NS9_marine_group	g__NS9_marine_group	s__uncultured_Bacteroidetes/Chlorobi
ASV0613	0	0	0	0	0	0	0	0	0	0	0	0	d__Bacteria	p__Proteobacteria	c__Gammaproteobacteria	o__SAR86_clade	f__SAR86_clade	g__SAR86_clade	s__uncultured_bacterium
ASV0614	0	0	0	0	0	0	0	0	0	0	0	0	d__Bacteria	p__Proteobacteria	c__Alphaproteobacteria	o__Sphingomonadales	f__Sphingomonadaceae	g__Sphingomonas
ASV0615	0	0	0	0	0	0	0	0	0	0	0	0	d__Bacteria	p__Proteobacteria	c__Alphaproteobacteria	o__Acetobacterales	f__Acetobacteraceae	g__Craurococcus-Caldovatus	s__uncultured_proteobacterium
ASV0616	0	0	0	0	0	0	0	0	0	0	0	0	d__Bacteria	p__Acidobacteriota	c__Acidobacteriae	o__Bryobacterales	f__Bryobacteraceae	g__Bryobacter
ASV0617	0	0	0	0	0	0	0	0	0	0	0	0	d__Bacteria	p__Proteobacteria	c__Gammaproteobacteria	o__Alteromonadales	f__Alteromonadaceae	g__Rheinheimera
ASV0618	0	0	0	0	0	0	0	0	0	0	0	4	d__Bacteria	p__Bacteroidota	c__Bacteroidia	o__Cytophagales	f__Hymenobacteraceae	g__Adhaeribacter
ASV0619	0	0	0	0	0	0	0	0	0	0	0	0	d__Bacteria	p__Proteobacteria	c__Alphaproteobacteria	o__Rhodobacterales	f__Rhodobacteraceae	g__Amaricoccus
ASV0620	102	0	0	0	0	0	0	0	0	0	0	0	d__Bacteria	p__Proteobacteria	c__Alphaproteobacteria	o__Rhodospirillales	f__uncultured	g__uncultured	s__metagenome
ASV0621	0	89	0	0	2	0	0	0	0	0	0	0	d__Bacteria	p__Bacteroidota	c__Bacteroidia	o__Cytophagales	f__Hymenobacteraceae	g__Hymenobacter
ASV0622	135	0	0	0	0	0	0	0	0	0	0	0	d__Bacteria	p__Proteobacteria	c__Gammaproteobacteria	o__Oceanospirillales	f__Saccharospirillaceae	g__Oleibacter
ASV0623	0	0	0	0	0	0	0	0	0	0	0	1	d__Bacteria	p__Actinobacteriota	c__Actinobacteria	o__Frankiales	f__uncultured	g__uncultured
ASV0624	0	0	3	0	0	0	0	0	0	0	0	0	d__Bacteria	p__Proteobacteria	c__Gammaproteobacteria
ASV0625	0	0	0	0	0	5	0	0	0	0	0	0	d__Bacteria	p__Proteobacteria	c__Alphaproteobacteria	o__SAR11_clade	f__Clade_I
ASV0626	273	0	0	0	0	0	985	589	0	0	0	0	d__Bacteria	p__Proteobacteria	c__Gammaproteobacteria	o__Burkholderiales	f__Comamonadaceae
ASV0627	0	0	0	0	0	0	0	0	0	0	33	0	d__Bacteria	p__Proteobacteria	c__Gammaproteobacteria	o__Pseudomonadales	f__Moraxellaceae	g__Acinetobacter	s__Acinetobacter_ursingii
ASV0628	0	0	0	0	0	0	0	0	0	0	0	0	d__Bacteria	p__Actinobacteriota	c__Acidimicrobiia	o__IMCC26256	f__IMCC26256	g__IMCC26256	s__uncultured_Actinomycetales
ASV0629	0	0	0	0	0	0	0	0	0	0	0	14	d__Bacteria	p__Bacteroidota	c__Bacteroidia	o__Chitinophagales	f__Chitinophagaceae
ASV0630	0	0	0	0	0	0	0	0	0	3	0	0	d__Bacteria	p__Myxococcota	c__Polyangia	o__Polyangiales	f__Polyangiaceae	g__Minicystis
ASV0631	0	0	0	0	0	0	0	0	0	0	0	0	d__Bacteria	p__Actinobacteriota	c__Actinobacteria	o__Propionibacteriales	f__Propionibacteriaceae	g__Friedmanniella
ASV0632	0	0	0	0	0	0	0	0	1	0	0	0	d__Bacteria	p__Chloroflexi	c__Chloroflexia	o__Thermomicrobiales	f__JG30-KF-CM45	g__JG30-KF-CM45	s__uncultured_bacterium
ASV0633	0	0	0	0	0	0	0	0	0	0	0	0	d__Bacteria	p__Bdellovibrionota	c__Bdellovibrionia	o__Bdellovibrionales	f__Bdellovibrionaceae	g__OM27_clade	s__uncultured_delta
ASV0634	0	0	0	0	0	0	0	0	0	0	0	0	d__Bacteria	p__Proteobacteria	c__Alphaproteobacteria	o__Rickettsiales	f__Rickettsiaceae	g__Candidatus_Megaira
ASV0635	0	0	0	0	0	2	0	0	0	0	0	0	d__Bacteria	p__Bacteroidota	c__Bacteroidia	o__Flavobacteriales	f__Cryomorphaceae	g__uncultured	s__uncultured_Owenweeksia
ASV0636	0	0	0	0	0	0	0	0	0	1	0	0	d__Bacteria	p__Proteobacteria	c__Alphaproteobacteria	o__Puniceispirillales	f__SAR116_clade	g__Candidatus_Puniceispirillum
ASV0637	11	0	0	0	0	0	0	0	0	0	0	0	d__Bacteria	p__Bacteroidota	c__Bacteroidia	o__Cytophagales	f__Cyclobacteriaceae	g__Algoriphagus
ASV0638	0	0	0	0	0	1	0	0	0	0	0	0	d__Bacteria	p__Marinimicrobia_(SAR406_clade)	c__Marinimicrobia_(SAR406_clade)	o__Marinimicrobia_(SAR406_clade)	f__Marinimicrobia_(SAR406_clade)	g__Marinimicrobia_(SAR406_clade)	s__uncultured_Fibrobacteres/Acidobacteria
ASV0639	0	0	0	0	0	0	0	0	0	0	0	0	d__Bacteria	p__Actinobacteriota	c__Actinobacteria	o__Propionibacteriales	f__Nocardioidaceae
ASV0640	0	0	0	0	0	0	0	0	0	0	0	0	d__Bacteria	p__Firmicutes	c__Bacilli	o__Bacillales	f__Salisediminibacteriaceae
ASV0641	0	0	0	0	0	0	0	0	0	0	0	9	d__Bacteria	p__Bacteroidota	c__Bacteroidia	o__Cytophagales	f__Cyclobacteriaceae	g__Tunicatimonas	s__uncultured_bacterium
ASV0642	0	0	0	0	0	0	44	0	0	0	0	0	d__Bacteria	p__Proteobacteria	c__Alphaproteobacteria	o__Caulobacterales	f__Caulobacteraceae	g__Brevundimonas
ASV0643	0	0	0	0	0	0	0	0	0	0	0	63	d__Bacteria	p__Proteobacteria	c__Alphaproteobacteria	o__Rhizobiales	f__Beijerinckiaceae	g__Microvirga
ASV0644	0	130	0	0	0	0	0	0	0	0	0	0	d__Bacteria	p__Bacteroidota	c__Bacteroidia	o__Cytophagales	f__Hymenobacteraceae	g__Adhaeribacter
ASV0645	0	0	0	0	0	0	0	0	0	0	0	0	d__Bacteria	p__Actinobacteriota	c__Actinobacteria	o__Propionibacteriales	f__Nocardioidaceae	g__Marmoricola
ASV0646	0	0	0	0	0	0	0	0	0	0	0	0	d__Bacteria	p__Proteobacteria	c__Gammaproteobacteria	o__Burkholderiales	f__MWH-UniP1_aquatic_group	g__MWH-UniP1_aquatic_group	s__marine_metagenome
ASV0647	0	0	0	0	2	0	0	0	4	0	0	0	d__Bacteria	p__Firmicutes	c__Bacilli	o__Lactobacillales	f__Lactobacillaceae	g__Lactobacillus
ASV0648	0	0	0	0	0	0	0	0	30	0	0	0	d__Bacteria	p__Proteobacteria	c__Gammaproteobacteria	o__Oceanospirillales
ASV0649	0	0	0	0	0	0	0	0	0	0	0	58	d__Bacteria	p__Chloroflexi	c__Chloroflexia	o__Kallotenuales	f__AKIW781	g__AKIW781	s__uncultured_bacterium
ASV0650	0	0	0	0	0	0	0	0	0	1	0	0	d__Bacteria	p__Proteobacteria	c__Alphaproteobacteria	o__SAR11_clade	f__Clade_I	g__Clade_Ia
ASV0651	0	0	0	0	0	0	0	0	0	0	0	0	d__Bacteria	p__Bacteroidota	c__Bacteroidia	o__Flavobacteriales	f__Flavobacteriaceae	g__NS5_marine_group
ASV0652	0	0	0	4	0	0	0	0	0	0	0	0	d__Bacteria	p__Marinimicrobia_(SAR406_clade)	c__Marinimicrobia_(SAR406_clade)	o__Marinimicrobia_(SAR406_clade)	f__Marinimicrobia_(SAR406_clade)	g__Marinimicrobia_(SAR406_clade)
ASV0653	0	0	0	0	0	0	0	0	0	0	0	0	d__Bacteria	p__Proteobacteria	c__Gammaproteobacteria	o__Oceanospirillales
ASV0654	0	0	0	0	0	0	0	0	0	0	0	0	d__Bacteria	p__Proteobacteria	c__Gammaproteobacteria	o__Burkholderiales	f__Burkholderiaceae	g__Ralstonia
ASV0655	0	0	0	0	0	0	0	0	0	0	0	0	d__Bacteria	p__Proteobacteria	c__Gammaproteobacteria	o__Oceanospirillales	f__Saccharospirillaceae	g__Oleibacter
ASV0656	0	0	0	0	0	0	0	0	0	5	0	0	d__Bacteria	p__Bdellovibrionota	c__Bdellovibrionia	o__Bdellovibrionales	f__Bdellovibrionaceae	g__OM27_clade	s__uncultured_marine
ASV0657	0	0	0	0	0	0	0	0	0	0	0	0	d__Bacteria	p__Firmicutes	c__Bacilli	o__Alicyclobacillales	f__Alicyclobacillaceae	g__Tumebacillus
ASV0658	0	0	0	0	0	0	0	0	0	0	0	0	d__Bacteria	p__Planctomycetota	c__Phycisphaerae	o__Phycisphaerales	f__Phycisphaeraceae	g__CL500-3	s__uncultured_Phycisphaeraceae
ASV0659	0	0	0	0	0	6	0	0	0	0	0	0	d__Bacteria	p__Proteobacteria	c__Gammaproteobacteria	o__Xanthomonadales	f__Xanthomonadaceae	g__Pseudoxanthomonas
ASV0660	0	0	0	0	0	0	0	0	0	0	0	0	d__Bacteria	p__Proteobacteria	c__Alphaproteobacteria	o__Caulobacterales	f__Caulobacteraceae	g__PMMR1	s__uncultured_bacterium
ASV0661	0	0	0	0	0	2	0	0	0	0	0	0	d__Bacteria	p__Marinimicrobia_(SAR406_clade)	c__Marinimicrobia_(SAR406_clade)	o__Marinimicrobia_(SAR406_clade)	f__Marinimicrobia_(SAR406_clade)	g__Marinimicrobia_(SAR406_clade)	s__metagenome
ASV0662	0	0	0	0	0	0	0	0	0	0	0	0	d__Bacteria	p__Firmicutes	c__Bacilli	o__Paenibacillales	f__Paenibacillaceae	g__Saccharibacillus
ASV0663	0	0	0	0	0	0	0	0	0	4	0	0	d__Bacteria	p__Proteobacteria	c__Alphaproteobacteria	o__SAR11_clade	f__Clade_I	g__Clade_Ib
ASV0664	0	0	0	0	0	0	0	0	0	3	0	0	d__Bacteria	p__Proteobacteria	c__Alphaproteobacteria	o__Rhodospirillales	f__AEGEAN-169_marine_group	g__AEGEAN-169_marine_group	s__metagenome
ASV0665	0	0	0	0	0	0	0	0	0	1	0	0	d__Bacteria	p__Marinimicrobia_(SAR406_clade)	c__Marinimicrobia_(SAR406_clade)	o__Marinimicrobia_(SAR406_clade)	f__Marinimicrobia_(SAR406_clade)	g__Marinimicrobia_(SAR406_clade)
ASV0666	0	0	0	0	0	0	0	0	0	0	0	1	d__Bacteria	p__Proteobacteria	c__Alphaproteobacteria	o__Sphingomonadales	f__Sphingomonadaceae	g__Sphingobium
ASV0667	0	0	0	0	0	0	0	0	0	0	0	0	d__Bacteria	p__Proteobacteria	c__Alphaproteobacteria	o__Rhodospirillales	f__AEGEAN-169_marine_group	g__AEGEAN-169_marine_group	s__unidentified_marine
ASV0668	0	0	2	0	0	0	0	0	0	0	0	0	d__Bacteria	p__Firmicutes	c__Clostridia	o__Peptostreptococcales-Tissierellales	f__Peptostreptococcales-Tissierellales	g__Parvimonas
ASV0669	0	0	0	0	0	0	0	0	0	0	0	0	d__Bacteria	p__Proteobacteria	c__Alphaproteobacteria	o__Acetobacterales	f__Acetobacteraceae
ASV0670	0	0	0	0	0	0	0	0	0	0	0	0	d__Bacteria	p__Proteobacteria	c__Gammaproteobacteria	o__Steroidobacterales	f__Steroidobacteraceae	g__Steroidobacter
ASV0671	0	0	0	0	0	0	0	0	0	0	0	8	d__Bacteria	p__Proteobacteria	c__Gammaproteobacteria	o__Pseudomonadales	f__Pseudomonadaceae	g__Pseudomonas	s__Pseudomonas_litoralis
ASV0672	0	0	0	0	0	0	0	0	0	0	0	0	d__Bacteria	p__Actinobacteriota	c__Actinobacteria	o__Corynebacteriales	f__Corynebacteriaceae	g__Corynebacterium
ASV0673	0	0	0	0	0	0	0	0	0	0	17	0	d__Bacteria	p__Proteobacteria	c__Gammaproteobacteria	o__Pseudomonadales	f__Moraxellaceae	g__Acinetobacter
ASV0674	0	0	0	0	0	0	0	0	0	0	0	0	d__Bacteria	p__Proteobacteria	c__Alphaproteobacteria	o__Sphingomonadales	f__Sphingomonadaceae	g__Altererythrobacter
ASV0675	0	0	0	0	0	0	0	0	0	0	0	0	d__Bacteria	p__Actinobacteriota	c__Acidimicrobiia	o__uncultured	f__uncultured	g__uncultured	s__uncultured_bacterium
ASV0676	0	0	0	0	0	0	0	0	0	0	0	0	d__Bacteria	p__Proteobacteria	c__Gammaproteobacteria	o__Oceanospirillales	f__Saccharospirillaceae	g__Oleibacter
ASV0677	0	0	0	0	0	0	0	0	0	0	0	0	d__Bacteria	p__Bacteroidota	c__Bacteroidia	o__Chitinophagales	f__Chitinophagaceae	g__Sediminibacterium	s__Sediminibacterium_sp.
ASV0678	0	0	0	0	0	0	0	0	0	0	0	20	d__Bacteria	p__Proteobacteria	c__Alphaproteobacteria	o__Rhizobiales	f__uncultured	g__uncultured	s__uncultured_endolithic
ASV0679	0	0	0	0	0	2	0	0	4	0	0	0	d__Bacteria	p__Proteobacteria	c__Gammaproteobacteria	o__Steroidobacterales	f__Woeseiaceae	g__Woeseia	s__marine_metagenome
ASV0680	0	0	0	0	0	0	0	0	0	0	0	0	d__Bacteria	p__Acidobacteriota	c__Blastocatellia	o__Blastocatellales	f__Blastocatellaceae	g__Blastocatella
ASV0681	0	0	1	0	0	0	0	0	0	0	0	0	d__Archaea	p__Thermoplasmatota	c__Thermoplasmata	o__Marine_Group_II	f__Marine_Group_II	g__Marine_Group_II
ASV0682	0	0	0	0	0	0	0	0	0	0	0	0	d__Bacteria	p__Firmicutes	c__Bacilli	o__Paenibacillales	f__Paenibacillaceae	g__Ammoniphilus
ASV0683	0	0	0	0	0	0	0	0	3	0	0	0	d__Eukaryota	p__Annelida	c__Annelida	o__Annelida	f__Annelida	g__Annelida	s__marine_metagenome
ASV0684	0	0	0	0	0	0	0	0	0	1	0	0	d__Bacteria	p__Proteobacteria	c__Alphaproteobacteria	o__Rickettsiales	f__Fokiniaceae	g__MD3-55
ASV0685	0	0	0	0	0	1	0	0	0	0	0	0	d__Bacteria	p__Bacteroidota	c__Bacteroidia	o__Flavobacteriales	f__Flavobacteriaceae	g__NS4_marine_group
ASV0686	0	0	0	0	0	0	0	0	0	0	0	0	d__Bacteria	p__Proteobacteria	c__Gammaproteobacteria	o__Oceanospirillales
ASV0687	0	0	0	0	0	0	0	0	0	0	0	0	d__Bacteria	p__Proteobacteria	c__Gammaproteobacteria	o__SAR86_clade	f__SAR86_clade	g__SAR86_clade	s__Rhodobacteraceae_bacterium
ASV0688	0	0	0	3	0	0	0	0	0	0	0	0	d__Bacteria	p__Abditibacteriota	c__Abditibacteria	o__Abditibacteriales	f__Abditibacteriaceae	g__Abditibacterium	s__uncultured_organism
ASV0689	0	0	0	0	0	0	0	0	0	0	0	0	d__Bacteria	p__Actinobacteriota	c__Actinobacteria	o__Corynebacteriales	f__Dietziaceae	g__Dietzia	s__Dietzia_cinnamea
ASV0690	0	0	0	0	0	0	0	0	0	0	0	21	d__Bacteria	p__Armatimonadota	c__Armatimonadia	o__Armatimonadales	f__Armatimonadales	g__Armatimonadales	s__uncultured_Armatimonadetes
ASV0691	0	0	0	0	0	0	0	0	0	3	0	0	d__Bacteria	p__Cyanobacteria	c__Cyanobacteriia	o__Synechococcales	f__Cyanobiaceae	g__Prochlorococcus_MIT9313
ASV0692	0	0	0	0	0	0	0	0	0	0	0	0	d__Bacteria	p__Chloroflexi	c__Chloroflexia	o__Kallotenuales	f__AKIW781	g__AKIW781	s__uncultured_bacterium
ASV0693	0	0	0	0	0	1	0	0	0	0	0	0	d__Bacteria	p__Proteobacteria	c__Gammaproteobacteria	o__Burkholderiales	f__MWH-UniP1_aquatic_group	g__MWH-UniP1_aquatic_group	s__marine_metagenome
ASV0694	0	0	0	0	0	0	0	0	0	0	0	0	d__Archaea	p__Halobacterota	c__Halobacteria	o__Halobacterales	f__Haloferacaceae	g__Haloterrigena	s__uncultured_archaeon
ASV0695	0	0	0	0	0	0	0	0	0	1	0	0	d__Bacteria	p__Bacteroidota	c__Bacteroidia	o__Flavobacteriales	f__NS9_marine_group	g__NS9_marine_group
ASV0696	0	0	0	0	0	0	0	0	0	0	0	0	d__Bacteria	p__Proteobacteria	c__Alphaproteobacteria	o__Sphingomonadales	f__Sphingomonadaceae	g__Sphingomonas
ASV0697	0	0	0	0	0	0	0	0	2	0	0	0	d__Bacteria	p__Bacteroidota	c__Bacteroidia	o__Flavobacteriales	f__Crocinitomicaceae	g__Crocinitomix
ASV0698	0	0	0	0	0	0	0	0	0	0	0	0	d__Bacteria	p__Proteobacteria	c__Alphaproteobacteria	o__Rhizobiales	f__uncultured	g__uncultured	s__uncultured_proteobacterium
ASV0699	0	0	0	0	0	0	0	0	0	0	0	0	d__Bacteria	p__Actinobacteriota	c__Actinobacteria	o__Micrococcales	f__Brevibacteriaceae	g__Brevibacterium
ASV0700	0	0	0	0	0	0	0	0	0	0	0	0	d__Bacteria	p__Actinobacteriota	c__Actinobacteria	o__Propionibacteriales	f__Nocardioidaceae	g__Nocardioides
ASV0701	0	0	0	0	0	0	0	0	0	0	0	0	d__Bacteria	p__Proteobacteria	c__Alphaproteobacteria	o__Rhizobiales	f__Beijerinckiaceae	g__Methylobacterium-Methylorubrum
ASV0702	0	0	0	7	0	0	0	0	0	0	0	0	d__Bacteria	p__Bacteroidota	c__Bacteroidia	o__Flavobacteriales	f__Flavobacteriaceae	g__Kordia
ASV0703	0	0	2	0	0	0	0	0	2	0	0	0	d__Bacteria	p__Proteobacteria	c__Alphaproteobacteria	o__Rhodobacterales	f__Rhodobacteraceae	g__uncultured
ASV0704	0	0	6	0	0	0	0	0	0	0	0	0	d__Bacteria	p__Cyanobacteria	c__Cyanobacteriia	o__Synechococcales	f__Cyanobiaceae	g__Prochlorococcus_MIT9313
ASV0705	0	0	0	1	0	0	0	0	0	0	0	0	d__Bacteria	p__Proteobacteria	c__Gammaproteobacteria	o__OM182_clade	f__OM182_clade	g__OM182_clade
ASV0706	0	0	0	0	0	0	0	0	0	0	0	13	d__Bacteria	p__Actinobacteriota	c__Actinobacteria	o__Micromonosporales	f__Micromonosporaceae
ASV0707	0	0	0	3	0	0	0	0	0	0	0	0	d__Bacteria	p__Actinobacteriota	c__Actinobacteria	o__Propionibacteriales	f__Propionibacteriaceae	g__Cutibacterium
ASV0708	0	0	0	4	7	2	0	0	0	0	0	0	d__Bacteria	p__Cyanobacteria	c__Cyanobacteriia	o__Synechococcales	f__Cyanobiaceae	g__Prochlorococcus_MIT9313
ASV0709	0	0	0	1	0	0	0	0	0	0	0	0	d__Bacteria	p__Firmicutes	c__Clostridia	o__Peptostreptococcales-Tissierellales	f__Peptostreptococcales-Tissierellales	g__Finegoldia	s__uncultured_bacterium
ASV0710	0	0	0	0	0	0	0	0	0	0	0	1	d__Bacteria	p__Planctomycetota	c__Phycisphaerae	o__mle1-8	f__mle1-8	g__mle1-8	s__uncultured_bacterium
ASV0711	0	0	0	0	0	0	0	0	0	2	0	0	d__Bacteria	p__Proteobacteria	c__Gammaproteobacteria	o__Oceanospirillales	f__Saccharospirillaceae
ASV0712	0	0	0	0	0	0	0	0	0	0	0	0	d__Bacteria	p__Actinobacteriota	c__Actinobacteria	o__Bifidobacteriales	f__Bifidobacteriaceae	g__Gardnerella
ASV0713	0	0	0	0	0	0	0	0	1	0	0	0	d__Bacteria	p__Fusobacteriota	c__Fusobacteriia	o__Fusobacteriales	f__Leptotrichiaceae	g__Sneathia	s__Sneathia_amnii
ASV0714	0	0	0	0	0	0	0	0	0	0	0	14	d__Bacteria	p__Firmicutes	c__Bacilli	o__Lactobacillales	f__Aerococcaceae	g__Aerococcus
ASV0715	0	0	0	0	0	0	0	0	0	0	0	0	d__Bacteria	p__Bacteroidota	c__Bacteroidia	o__Chitinophagales	f__Chitinophagaceae	g__uncultured	s__uncultured_microorganism
ASV0716	58	0	0	0	0	0	0	0	0	0	0	0	d__Eukaryota	p__Phragmoplastophyta	c__Embryophyta	o__Pinophyta	f__Pinophyta	g__Pinophyta
ASV0717	0	144	0	0	0	0	0	0	0	0	0	0	d__Bacteria	p__Firmicutes	c__Clostridia	o__Lachnospirales	f__Lachnospiraceae
ASV0718	0	0	0	0	0	0	0	0	0	0	0	1	d__Bacteria	p__Abditibacteriota	c__Abditibacteria	o__Abditibacteriales	f__Abditibacteriaceae	g__Abditibacterium	s__uncultured_bacterium
ASV0719	0	0	0	0	0	0	0	0	0	0	0	0	d__Bacteria	p__Bacteroidota	c__Bacteroidia	o__Flavobacteriales	f__NS9_marine_group	g__NS9_marine_group
ASV0720	0	0	0	0	0	0	0	0	0	0	0	0	d__Bacteria	p__Actinobacteriota	c__Acidimicrobiia	o__Actinomarinales	f__Actinomarinaceae	g__Candidatus_Actinomarina
ASV0721	0	0	0	0	0	0	0	0	0	0	0	0	d__Bacteria	p__Proteobacteria	c__Alphaproteobacteria	o__Sphingomonadales	f__Sphingomonadaceae	g__Sphingomonas	s__Sphingomonas_humi
ASV0722	0	0	0	0	0	0	0	0	0	0	0	0	d__Bacteria	p__Proteobacteria	c__Alphaproteobacteria	o__Caulobacterales	f__Caulobacteraceae	g__uncultured
ASV0723	0	0	0	0	0	0	0	0	0	0	0	13	d__Bacteria	p__Actinobacteriota	c__Actinobacteria	o__Propionibacteriales	f__Nocardioidaceae
ASV0724	0	0	0	2	0	0	0	0	0	0	0	0	d__Bacteria	p__Proteobacteria	c__Alphaproteobacteria	o__Rhodobacterales	f__Rhodobacteraceae
ASV0725	0	0	0	0	0	0	0	0	0	0	0	0	d__Bacteria	p__Planctomycetota	c__Planctomycetes	o__Isosphaerales	f__Isosphaeraceae	g__uncultured	s__uncultured_bacterium
ASV0726	0	0	0	0	0	0	0	0	0	0	0	17	d__Bacteria	p__Proteobacteria	c__Alphaproteobacteria	o__Sphingomonadales	f__Sphingomonadaceae	g__Altererythrobacter
ASV0727	0	0	0	0	0	3	0	0	0	0	0	0	d__Bacteria	p__Cyanobacteria	c__Cyanobacteriia	o__Synechococcales	f__Cyanobiaceae	g__Prochlorococcus_MIT9313
ASV0728	0	0	0	0	0	0	0	0	0	0	0	0	d__Bacteria	p__Proteobacteria	c__Gammaproteobacteria	o__Burkholderiales	f__Comamonadaceae
ASV0729	0	0	0	0	0	0	0	0	0	0	0	5	d__Bacteria	p__Proteobacteria	c__Alphaproteobacteria	o__Sphingomonadales	f__Sphingomonadaceae
ASV0730	0	32	0	0	0	0	0	0	0	0	0	0	d__Bacteria	p__Chloroflexi	c__Chloroflexia	o__Kallotenuales	f__AKIW781	g__AKIW781	s__uncultured_bacterium
ASV0731	0	0	10	0	0	0	0	0	0	0	0	0	d__Bacteria	p__Bacteroidota	c__Bacteroidia	o__Flavobacteriales	f__NS9_marine_group	g__NS9_marine_group
ASV0732	0	0	0	0	0	0	0	0	0	0	0	0	d__Bacteria	p__Planctomycetota	c__Planctomycetes	o__Isosphaerales	f__Isosphaeraceae
ASV0733	0	0	0	0	0	0	0	0	0	0	0	2	d__Bacteria	p__Planctomycetota	c__Phycisphaerae	o__Tepidisphaerales	f__WD2101_soil_group	g__WD2101_soil_group	s__uncultured_planctomycete
ASV0734	0	0	0	0	0	0	0	0	0	0	0	0	d__Bacteria	p__Bdellovibrionota	c__Bdellovibrionia	o__Bdellovibrionales	f__Bdellovibrionaceae	g__OM27_clade	s__unidentified_marine
ASV0735	0	0	0	0	0	0	0	0	0	0	0	0	d__Bacteria	p__Proteobacteria	c__Alphaproteobacteria	o__Rhodobacterales	f__Rhodobacteraceae	g__Paracoccus
ASV0736	0	0	0	0	0	0	0	0	0	0	0	0	d__Bacteria	p__Desulfobacterota	c__Desulfuromonadia	o__PB19	f__PB19	g__PB19	s__uncultured_delta
ASV0737	0	0	0	0	0	0	0	0	0	0	0	0	d__Bacteria	p__Marinimicrobia_(SAR406_clade)	c__Marinimicrobia_(SAR406_clade)	o__Marinimicrobia_(SAR406_clade)	f__Marinimicrobia_(SAR406_clade)	g__Marinimicrobia_(SAR406_clade)
ASV0738	0	0	0	0	0	0	0	0	0	0	0	25	d__Bacteria	p__Chloroflexi	c__Chloroflexia	o__Kallotenuales	f__AKIW781	g__AKIW781	s__uncultured_bacterium
ASV0739	0	0	24	0	223	7	0	0	0	0	0	0	d__Bacteria	p__Proteobacteria	c__Gammaproteobacteria	o__Alteromonadales	f__Pseudoalteromonadaceae	g__Pseudoalteromonas
ASV0740	0	0	0	0	0	0	0	0	0	1	0	0	d__Bacteria	p__Proteobacteria	c__Gammaproteobacteria	o__Oceanospirillales	f__Saccharospirillaceae	g__Oleibacter
ASV0741	0	0	0	0	0	0	0	0	0	0	0	7	d__Bacteria	p__Proteobacteria	c__Gammaproteobacteria	o__Steroidobacterales	f__Steroidobacteraceae	g__Steroidobacter
ASV0742	25	0	0	0	0	0	0	0	0	0	0	0	d__Bacteria	p__Proteobacteria	c__Alphaproteobacteria	o__Rhodobacterales	f__Rhodobacteraceae	g__Paracoccus
ASV0743	0	0	0	0	0	0	0	0	0	0	0	13	d__Bacteria	p__Proteobacteria	c__Alphaproteobacteria	o__Rhodobacterales	f__Rhodobacteraceae	g__Rubellimicrobium
ASV0744	0	0	0	0	0	0	0	0	0	0	0	0	d__Bacteria	p__Proteobacteria	c__Alphaproteobacteria	o__Sphingomonadales	f__Sphingomonadaceae
ASV0745	0	0	0	0	0	0	0	33	0	0	0	0	d__Bacteria	p__Actinobacteriota	c__Actinobacteria	o__Corynebacteriales	f__Corynebacteriaceae	g__Corynebacterium
ASV0746	0	0	0	0	0	0	91	0	0	0	0	0	d__Bacteria	p__Proteobacteria	c__Gammaproteobacteria	o__Burkholderiales	f__Comamonadaceae
ASV0747	0	0	0	0	0	0	0	0	0	0	0	0	d__Bacteria	p__Proteobacteria	c__Alphaproteobacteria	o__Acetobacterales	f__Acetobacteraceae	g__Craurococcus-Caldovatus
ASV0748	0	0	0	0	0	0	0	0	0	0	0	4	d__Bacteria	p__Chloroflexi	c__JG30-KF-CM66	o__JG30-KF-CM66	f__JG30-KF-CM66	g__JG30-KF-CM66	s__uncultured_bacterium
ASV0749	0	0	3	0	0	0	0	0	0	0	0	0	d__Bacteria	p__Proteobacteria	c__Gammaproteobacteria	o__Enterobacterales	f__Enterobacteriaceae
ASV0750	0	0	0	0	0	0	0	0	0	0	0	0	d__Bacteria	p__Chloroflexi	c__Chloroflexia	o__Thermomicrobiales	f__JG30-KF-CM45	g__JG30-KF-CM45	s__uncultured_bacterium
ASV0751	0	48	0	0	0	0	13	19	0	0	21	0	d__Bacteria	p__Proteobacteria	c__Alphaproteobacteria	o__Rhizobiales	f__Xanthobacteraceae	g__Bradyrhizobium
ASV0752	0	0	0	0	0	0	0	0	0	8	0	0	d__Bacteria	p__Bacteroidota	c__Bacteroidia	o__Flavobacteriales	f__Flavobacteriaceae	g__NS4_marine_group
ASV0753	0	0	0	0	0	0	0	0	0	0	0	10	d__Bacteria	p__Bacteroidota	c__Bacteroidia	o__Chitinophagales	f__Chitinophagaceae	g__Segetibacter	s__uncultured_bacterium
ASV0754	0	11	0	0	0	0	0	0	0	0	0	0	d__Bacteria	p__Proteobacteria	c__Gammaproteobacteria	o__Burkholderiales	f__Burkholderiaceae	g__Burkholderia-Caballeronia-Paraburkholderia
ASV0755	0	0	0	0	0	0	0	0	0	0	0	0	d__Bacteria	p__Proteobacteria	c__Gammaproteobacteria	o__Oceanospirillales	f__Saccharospirillaceae	g__Oleibacter
ASV0756	0	0	0	0	0	0	0	0	0	0	0	0	d__Bacteria	p__Proteobacteria	c__Gammaproteobacteria	o__Gammaproteobacteria_Incertae_Sedis	f__Unknown_Family	g__Acidibacter
ASV0757	0	0	0	0	0	0	0	0	0	0	0	14	d__Bacteria	p__Proteobacteria	c__Alphaproteobacteria	o__Sphingomonadales	f__Sphingomonadaceae	g__Sphingomonas
ASV0758	0	0	0	1	0	0	0	0	0	0	0	0	d__Bacteria	p__Bacteroidota	c__Bacteroidia	o__Chitinophagales	f__Saprospiraceae	g__uncultured	s__marine_metagenome
ASV0759	0	0	0	0	0	0	0	0	5	0	0	0	d__Bacteria	p__Bacteroidota	c__Bacteroidia	o__Flavobacteriales	f__Flavobacteriaceae	g__NS5_marine_group
ASV0760	0	0	0	0	0	0	0	36	0	0	0	0	d__Bacteria	p__Proteobacteria	c__Gammaproteobacteria	o__Burkholderiales	f__Comamonadaceae
ASV0761	0	0	0	0	0	0	0	0	0	0	0	0	d__Bacteria	p__Proteobacteria	c__Gammaproteobacteria	o__Burkholderiales	f__Rhodocyclaceae	g__Dechlorosoma
ASV0762	0	0	0	0	0	0	0	0	0	0	0	0	d__Bacteria	p__Actinobacteriota	c__Actinobacteria	o__Corynebacteriales	f__Dietziaceae	g__Dietzia
ASV0763	0	0	0	0	0	0	0	0	0	0	0	3	d__Bacteria	p__Proteobacteria	c__Alphaproteobacteria	o__Acetobacterales	f__Acetobacteraceae
ASV0764	0	0	0	0	0	0	0	0	0	0	0	0	d__Bacteria	p__Bacteroidota	c__Bacteroidia	o__Sphingobacteriales	f__Sphingobacteriaceae	g__Arcticibacter
ASV0765	0	0	0	0	0	0	0	0	0	0	0	0	d__Bacteria	p__Bacteroidota	c__Bacteroidia	o__Flavobacteriales	f__Cryomorphaceae	g__NS10_marine_group	s__uncultured_marine
ASV0766	0	10	0	0	0	0	0	0	0	0	0	63	d__Bacteria	p__Actinobacteriota	c__Actinobacteria	o__Frankiales	f__uncultured	g__uncultured
ASV0767	0	0	0	0	0	0	0	0	0	0	0	11	d__Bacteria	p__Bacteroidota	c__Bacteroidia	o__Chitinophagales	f__Chitinophagaceae
ASV0768	0	0	0	0	0	0	0	0	0	0	0	1	d__Bacteria	p__Proteobacteria	c__Gammaproteobacteria	o__Diplorickettsiales	f__Diplorickettsiaceae	g__uncultured
ASV0769	0	0	0	0	0	0	0	0	0	0	0	0	d__Bacteria	p__Bacteroidota	c__Bacteroidia	o__Cytophagales	f__Hymenobacteraceae	g__Nibribacter
ASV0770	0	0	0	0	0	0	0	0	0	0	52	0	d__Bacteria	p__Gemmatimonadota	c__Longimicrobia	o__Longimicrobiales	f__Longimicrobiaceae	g__Longimicrobiaceae	s__uncultured_bacterium
ASV0771	0	0	0	0	0	0	0	0	0	0	0	0	d__Bacteria	p__Proteobacteria	c__Gammaproteobacteria	o__Oceanospirillales	f__Saccharospirillaceae	g__Oleibacter
ASV0772	0	0	0	0	0	0	0	0	0	0	0	0	d__Bacteria	p__Proteobacteria	c__Gammaproteobacteria	o__Oceanospirillales	f__Saccharospirillaceae	g__Oleibacter
ASV0773	0	0	9	0	0	0	0	0	0	0	0	0	d__Bacteria	p__Proteobacteria	c__Alphaproteobacteria	o__Defluviicoccales	f__uncultured	g__uncultured	s__unidentified_marine
ASV0774	0	0	0	0	0	0	0	0	0	0	0	17	d__Bacteria	p__Firmicutes	c__Bacilli	o__Bacillales	f__Salisediminibacteriaceae
ASV0775	0	0	0	0	0	0	0	0	0	0	0	0	d__Archaea	p__Thermoplasmatota	c__Thermoplasmata	o__Marine_Group_II	f__Marine_Group_II	g__Marine_Group_II	s__marine_metagenome
ASV0776	0	0	0	0	0	0	0	0	0	0	0	0	d__Bacteria	p__Proteobacteria	c__Gammaproteobacteria	o__Oceanospirillales	f__Halomonadaceae
ASV0777	0	6	0	0	0	0	0	0	0	0	0	0	d__Bacteria	p__Proteobacteria	c__Gammaproteobacteria	o__Pasteurellales	f__Pasteurellaceae	g__Haemophilus
ASV0778	0	0	0	0	0	0	0	0	0	0	0	3	d__Bacteria	p__Proteobacteria	c__Alphaproteobacteria	o__Sphingomonadales	f__Sphingomonadaceae	g__Altererythrobacter
ASV0779	0	0	0	0	0	0	0	0	0	0	0	0	d__Bacteria	p__Proteobacteria	c__Alphaproteobacteria	o__Rhodobacterales	f__Rhodobacteraceae
ASV0780	0	0	0	0	0	0	0	0	0	0	0	0	d__Bacteria	p__Chloroflexi	c__Anaerolineae	o__Ardenticatenales	f__Ardenticatenaceae	g__uncultured	s__uncultured_endolithic
ASV0781	0	0	0	0	0	0	0	0	0	0	0	0	d__Bacteria	p__Proteobacteria	c__Gammaproteobacteria	o__Oceanospirillales	f__Saccharospirillaceae	g__Oleibacter
ASV0782	0	18	0	0	0	0	0	0	0	0	0	0	d__Bacteria	p__Firmicutes	c__Bacilli	o__Lactobacillales	f__Carnobacteriaceae	g__Granulicatella
ASV0783	0	0	0	0	0	0	0	0	0	0	0	0	d__Bacteria	p__Bacteroidota	c__Bacteroidia	o__Cytophagales
ASV0784	0	0	7	0	0	0	0	0	0	1	0	0	d__Bacteria	p__Proteobacteria	c__Alphaproteobacteria	o__SAR11_clade	f__Clade_I
ASV0785	0	0	0	0	0	0	0	0	0	2	0	0	d__Bacteria	p__Cyanobacteria	c__Cyanobacteriia	o__Synechococcales	f__Cyanobiaceae	g__Prochlorococcus_MIT9313
ASV0786	0	0	0	0	0	0	0	0	0	0	0	0	d__Bacteria	p__Planctomycetota	c__Planctomycetes	o__Pirellulales	f__Pirellulaceae	g__Pirellula
ASV0787	0	0	0	0	0	0	0	0	0	0	0	6	d__Bacteria	p__Proteobacteria	c__Alphaproteobacteria	o__Rhizobiales	f__Rhizobiaceae
ASV0788	0	0	0	0	0	0	0	0	0	0	0	0	d__Bacteria	p__Actinobacteriota	c__Acidimicrobiia	o__Actinomarinales	f__Actinomarinaceae	g__Candidatus_Actinomarina
ASV0789	0	0	0	0	0	0	0	0	0	0	0	0	d__Bacteria	p__Firmicutes	c__Bacilli	o__Bacillales	f__Planococcaceae
ASV0790	7	0	0	0	0	0	0	0	0	0	0	0	d__Bacteria	p__Actinobacteriota	c__Actinobacteria	o__Micrococcales	f__Intrasporangiaceae	g__Janibacter
ASV0791	0	0	0	0	0	0	0	0	0	0	0	0	d__Bacteria	p__Planctomycetota	c__Phycisphaerae	o__Tepidisphaerales	f__WD2101_soil_group	g__WD2101_soil_group
ASV0792	0	0	0	0	0	0	0	0	0	0	28	0	d__Bacteria	p__Proteobacteria	c__Alphaproteobacteria	o__Rhizobiales	f__Xanthobacteraceae	g__Afipia	s__Afipia_genosp.
ASV0793	0	0	0	11	0	0	0	0	0	0	0	0	d__Bacteria	p__Proteobacteria	c__Gammaproteobacteria	o__Oceanospirillales	f__Saccharospirillaceae	g__Oleibacter
ASV0794	0	0	0	0	0	0	0	0	4	0	0	0	d__Bacteria	p__Desulfobacterota	c__uncultured	o__uncultured	f__uncultured	g__uncultured	s__uncultured_delta
ASV0795	0	0	0	0	0	0	0	0	0	0	0	0	d__Archaea	p__Crenarchaeota	c__Nitrososphaeria	o__Nitrososphaerales	f__Nitrososphaeraceae	g__Nitrososphaeraceae
ASV0796	0	0	0	0	0	0	0	0	0	0	0	0	d__Bacteria	p__Proteobacteria	c__Alphaproteobacteria	o__Rhodobacterales	f__Rhodobacteraceae	g__Rubellimicrobium	s__uncultured_bacterium
ASV0797	0	0	0	0	0	0	0	0	0	0	0	2	d__Bacteria	p__Proteobacteria	c__Gammaproteobacteria	o__Pseudomonadales	f__Moraxellaceae	g__Acinetobacter
ASV0798	0	0	0	0	0	0	0	0	0	0	0	0	d__Bacteria	p__Proteobacteria	c__Alphaproteobacteria	o__Rhodobacterales	f__Rhodobacteraceae	g__Palleronia-Pseudomaribius
ASV0799	0	0	0	0	0	0	0	0	0	0	14	0	d__Bacteria	p__Actinobacteriota	c__Actinobacteria	o__Propionibacteriales	f__Nocardioidaceae	g__Nocardioides
ASV0800	0	0	0	0	0	0	0	0	0	0	0	0	d__Bacteria	p__Acidobacteriota	c__Holophagae	o__Subgroup_7	f__Subgroup_7	g__Subgroup_7
ASV0801	0	0	0	0	0	0	0	0	0	0	0	0	d__Bacteria	p__Proteobacteria	c__Gammaproteobacteria	o__Cellvibrionales	f__Cellvibrionaceae	g__Cellvibrio
ASV0802	0	0	0	0	0	0	0	0	0	4	0	0	d__Bacteria	p__Proteobacteria	c__Gammaproteobacteria	o__Oceanospirillales	f__Alcanivoracaceae1	g__Alcanivorax
ASV0803	0	0	0	0	0	0	0	0	0	0	0	0	d__Bacteria	p__Chloroflexi	c__Chloroflexia	o__Thermomicrobiales	f__JG30-KF-CM45	g__JG30-KF-CM45
ASV0804	0	3	0	0	0	0	0	0	0	0	0	0	d__Bacteria	p__Bacteroidota	c__Bacteroidia	o__Bacteroidales	f__Prevotellaceae	g__Alloprevotella	s__uncultured_Bacteroidetes
ASV0805	0	0	0	0	0	0	0	0	0	0	0	5	d__Bacteria	p__Planctomycetota	c__Planctomycetes	o__Isosphaerales	f__Isosphaeraceae	g__uncultured
ASV0806	0	0	35	0	0	0	0	0	0	0	0	0	d__Bacteria	p__Proteobacteria	c__Gammaproteobacteria	o__Oceanospirillales
ASV0807	0	0	0	0	0	0	0	0	0	0	0	0	d__Bacteria	p__Proteobacteria	c__Gammaproteobacteria	o__Alteromonadales	f__Alteromonadaceae
ASV0808	0	0	0	0	0	0	0	0	0	0	0	0	d__Bacteria	p__Proteobacteria	c__Alphaproteobacteria	o__Azospirillales	f__Azospirillaceae	g__Nitrospirillum	s__Rhodospirillaceae_bacterium
ASV0809	0	0	0	0	0	0	0	0	0	0	0	0	d__Bacteria	p__Bacteroidota	c__Bacteroidia	o__Cytophagales	f__Cytophagaceae	g__Rhodocytophaga
ASV0810	0	0	0	0	0	0	0	0	0	0	4	0	d__Bacteria	p__Proteobacteria	c__Alphaproteobacteria	o__Sphingomonadales	f__Sphingomonadaceae	g__Sphingomonas
ASV0811	0	0	0	0	0	0	0	0	1	0	0	0	d__Bacteria	p__Bdellovibrionota	c__Bdellovibrionia	o__Bdellovibrionales	f__Bdellovibrionaceae	g__OM27_clade	s__uncultured_marine
ASV0812	0	0	0	0	0	0	0	0	0	0	0	15	d__Bacteria	p__Actinobacteriota	c__Rubrobacteria	o__Rubrobacterales	f__Rubrobacteriaceae	g__Rubrobacter
ASV0813	0	0	0	0	0	0	0	0	0	0	0	10	d__Bacteria	p__Proteobacteria	c__Alphaproteobacteria	o__Sphingomonadales	f__Sphingomonadaceae	g__Sphingoaurantiacus	s__uncultured_bacterium
ASV0814	41	0	0	0	0	0	0	0	0	0	0	0	d__Bacteria	p__Firmicutes	c__Clostridia	o__Peptostreptococcales-Tissierellales	f__Peptostreptococcales-Tissierellales	g__Finegoldia	s__uncultured_bacterium
ASV0815	0	21	0	0	0	0	0	0	0	0	0	0	d__Bacteria	p__Armatimonadota	c__Armatimonadia	o__Armatimonadales	f__Armatimonadales	g__Armatimonadales	s__uncultured_bacterium
ASV0816	0	0	0	0	0	0	0	0	0	0	0	0	d__Bacteria	p__Actinobacteriota	c__Actinobacteria	o__Corynebacteriales	f__Dietziaceae	g__Dietzia
ASV0817	0	0	0	0	0	0	0	0	0	3	0	0	d__Bacteria	p__Actinobacteriota	c__Acidimicrobiia	o__Actinomarinales	f__Actinomarinaceae	g__Candidatus_Actinomarina
ASV0818	0	0	0	0	0	14	0	0	0	0	0	0	d__Bacteria	p__Bacteroidota	c__Bacteroidia	o__Flavobacteriales	f__Weeksellaceae	g__Empedobacter
ASV0819	0	0	8	0	0	0	0	0	0	0	0	0	d__Bacteria	p__Bacteroidota	c__Bacteroidia	o__Flavobacteriales	f__Flavobacteriaceae	g__NS4_marine_group
ASV0820	0	0	0	2	0	0	0	0	0	0	0	0	d__Bacteria	p__Bdellovibrionota	c__Bdellovibrionia	o__Bdellovibrionales	f__Bdellovibrionaceae	g__OM27_clade	s__uncultured_marine
ASV0821	0	0	0	0	0	0	0	0	0	0	0	0	d__Bacteria	p__Proteobacteria	c__Alphaproteobacteria	o__SAR11_clade	f__Clade_II	g__Clade_II
ASV0822	0	168	0	0	0	0	23	0	0	0	0	0	d__Bacteria	p__Proteobacteria	c__Alphaproteobacteria	o__Rhizobiales	f__Rhizobiaceae	g__Ochrobactrum
ASV0823	0	0	0	0	0	1	0	0	0	0	0	0	d__Bacteria	p__Bacteroidota	c__Bacteroidia	o__Flavobacteriales	f__Flavobacteriaceae	g__Mesonia
ASV0824	0	0	0	0	0	0	0	0	0	1	0	0	d__Bacteria	p__Proteobacteria	c__Gammaproteobacteria	o__Piscirickettsiales	f__Piscirickettsiaceae	g__Candidatus_Endoecteinascidia
ASV0825	0	0	0	0	0	0	0	0	0	0	0	0	d__Bacteria	p__Cyanobacteria	c__Cyanobacteriia	o__Oxyphotobacteria_Incertae_Sedis	f__Unknown_Family	g__Leptolyngbya_EcFYyyy-00
ASV0826	6	0	0	0	0	0	0	0	3	0	44	0	d__Bacteria	p__Firmicutes	c__Clostridia	o__Peptostreptococcales-Tissierellales	f__Peptostreptococcales-Tissierellales	g__Anaerococcus	s__Anaerococcus_octavius
ASV0827	0	171	0	0	0	0	0	0	0	0	0	0	d__Bacteria	p__Firmicutes	c__Bacilli	o__Bacillales	f__Planococcaceae
ASV0828	0	0	0	0	0	0	0	0	0	0	0	0	d__Bacteria
ASV0829	0	0	1	0	0	0	0	0	0	0	0	0	d__Bacteria	p__Proteobacteria	c__Gammaproteobacteria	o__Oceanospirillales	f__Saccharospirillaceae
ASV0830	0	0	0	0	0	0	0	0	0	0	0	0	d__Bacteria	p__Cyanobacteria	c__Cyanobacteriia	o__Synechococcales	f__Cyanobiaceae	g__Prochlorococcus_MIT9313
ASV0831	0	0	0	0	0	0	0	0	0	0	0	0	d__Bacteria	p__Chloroflexi	c__Chloroflexia	o__Kallotenuales	f__AKIW781	g__AKIW781	s__uncultured_bacterium
ASV0832	0	0	0	0	0	0	0	0	0	0	0	0	d__Bacteria	p__Actinobacteriota	c__Actinobacteria	o__Micrococcales	f__Cellulomonadaceae	g__Cellulomonas
ASV0833	0	0	0	0	0	0	0	0	0	0	38	0	d__Bacteria	p__Firmicutes	c__Bacilli	o__Bacillales	f__Bacillaceae	g__Bacillus
ASV0834	0	3	0	2	0	0	0	0	0	2	0	0	d__Bacteria	p__Armatimonadota	c__Fimbriimonadia	o__Fimbriimonadales	f__Fimbriimonadaceae	g__Fimbriimonadaceae	s__uncultured_Fimbriimonas
ASV0835	0	0	1	0	0	0	0	0	0	0	0	0	d__Bacteria	p__Proteobacteria	c__Gammaproteobacteria	o__Alteromonadales	f__Alteromonadaceae
ASV0836	0	0	0	0	0	0	0	0	0	0	0	0	d__Bacteria	p__Proteobacteria	c__Alphaproteobacteria	o__Rhizobiales	f__Beijerinckiaceae	g__Methylobacterium-Methylorubrum
ASV0837	0	0	0	0	0	0	0	0	0	0	0	0	d__Bacteria	p__Chloroflexi	c__Chloroflexia	o__Thermomicrobiales	f__JG30-KF-CM45	g__JG30-KF-CM45	s__uncultured_Thermomicrobia
ASV0838	0	0	0	0	0	0	0	0	0	0	0	0	d__Bacteria	p__Bdellovibrionota	c__Bdellovibrionia	o__Bdellovibrionales	f__Bdellovibrionaceae	g__OM27_clade	s__uncultured_marine
ASV0839	0	0	0	0	0	0	0	0	0	0	0	0	d__Bacteria	p__Firmicutes	c__Bacilli	o__Staphylococcales	f__Staphylococcaceae	g__Salinicoccus
ASV0840	0	0	0	0	0	0	0	0	0	0	0	6	d__Bacteria	p__Proteobacteria	c__Alphaproteobacteria	o__Azospirillales	f__Azospirillaceae	g__Skermanella
ASV0841	0	0	0	0	0	0	0	0	0	1	0	0	d__Bacteria	p__Actinobacteriota	c__Acidimicrobiia	o__Actinomarinales	f__Actinomarinaceae	g__Candidatus_Actinomarina
ASV0842	0	0	0	0	0	0	0	0	0	0	0	14	d__Bacteria	p__Bacteroidota	c__Bacteroidia	o__Cytophagales	f__Cytophagaceae	g__Rhodocytophaga
ASV0843	0	0	0	3	0	0	0	0	0	0	0	0	d__Bacteria	p__Proteobacteria	c__Alphaproteobacteria	o__SAR11_clade	f__Clade_I
ASV0844	0	0	0	0	0	0	0	0	0	0	0	0	d__Bacteria	p__Proteobacteria	c__Alphaproteobacteria	o__Sphingomonadales	f__Sphingomonadaceae
ASV0845	0	0	0	0	0	0	0	0	0	0	15	38	d__Bacteria	p__Firmicutes	c__Bacilli	o__Bacillales	f__Bacillaceae	g__Bacillus
ASV0846	0	0	0	2	0	0	0	0	0	0	0	0	d__Bacteria	p__Desulfobacterota	c__Desulfuromonadia	o__PB19	f__PB19	g__PB19	s__uncultured_marine
ASV0847	0	0	0	0	0	0	0	0	0	0	0	0	d__Bacteria	p__Cyanobacteria	c__Cyanobacteriia
ASV0848	0	0	0	0	0	0	0	0	0	0	0	0	d__Bacteria	p__Acidobacteriota	c__Acidobacteriae	o__Bryobacterales	f__Bryobacteraceae	g__Bryobacter
ASV0849	0	0	0	5	0	0	0	0	0	0	0	0	d__Bacteria	p__Bdellovibrionota	c__Bdellovibrionia	o__Bdellovibrionales	f__Bdellovibrionaceae	g__OM27_clade	s__uncultured_marine
ASV0850	0	0	0	0	0	0	0	0	0	0	0	0	d__Bacteria	p__Proteobacteria	c__Alphaproteobacteria	o__Sphingomonadales	f__Sphingomonadaceae	g__Sphingomonas
ASV0851	0	0	0	0	0	0	0	0	0	4	0	0	d__Bacteria	p__Proteobacteria	c__Alphaproteobacteria	o__SAR11_clade	f__Clade_I	g__Clade_Ia
ASV0852	0	0	0	0	0	0	0	0	0	0	0	0	d__Bacteria	p__Bacteroidota	c__Bacteroidia	o__Flavobacteriales	f__NS9_marine_group	g__NS9_marine_group	s__uncultured_marine
ASV0853	0	0	0	0	0	0	0	0	0	0	0	0	d__Bacteria	p__Proteobacteria	c__Alphaproteobacteria	o__Sphingomonadales	f__Sphingomonadaceae	g__Sphingomonas
ASV0854	0	0	0	0	0	0	0	0	0	0	0	9	d__Bacteria	p__Planctomycetota	c__Phycisphaerae	o__Tepidisphaerales	f__WD2101_soil_group	g__WD2101_soil_group
ASV0855	0	0	0	0	1	0	0	0	0	1	0	0	d__Bacteria	p__Proteobacteria	c__Alphaproteobacteria	o__Puniceispirillales	f__SAR116_clade	g__SAR116_clade	s__alpha_proteobacterium
ASV0856	0	0	0	1	0	0	0	0	0	0	0	0	d__Bacteria	p__Cyanobacteria	c__Cyanobacteriia	o__Synechococcales	f__Cyanobiaceae	g__Prochlorococcus_MIT9313
ASV0857	0	0	0	0	0	2	0	0	0	0	0	0	d__Bacteria	p__Actinobacteriota	c__Actinobacteria	o__Propionibacteriales	f__Propionibacteriaceae	g__Cutibacterium
ASV0858	0	0	0	0	0	0	0	0	0	0	0	0	d__Archaea	p__Thermoplasmatota	c__Thermoplasmata	o__Marine_Group_II	f__Marine_Group_II	g__Marine_Group_II	s__metagenome
ASV0859	0	27	0	0	0	0	0	0	0	0	0	0	d__Bacteria	p__Actinobacteriota	c__Actinobacteria	o__Micrococcales	f__Micrococcaceae	g__Kocuria
ASV0860	0	0	0	0	0	0	0	0	0	0	0	5	d__Bacteria	p__Myxococcota	c__Polyangia	o__Polyangiales	f__Polyangiaceae
ASV0861	0	0	0	0	0	0	0	0	0	0	0	47	d__Bacteria	p__Proteobacteria	c__Alphaproteobacteria	o__Sphingomonadales	f__Sphingomonadaceae	g__Sphingomonas
ASV0862	0	9	0	0	0	0	0	0	0	0	0	0	d__Bacteria	p__Firmicutes	c__Clostridia	o__Oscillospirales	f__Ruminococcaceae	g__Faecalibacterium
ASV0863	0	0	0	0	0	0	0	30	0	0	0	0	d__Bacteria	p__Proteobacteria	c__Gammaproteobacteria	o__Salinisphaerales	f__Solimonadaceae	g__uncultured
ASV0864	0	0	0	0	0	0	0	0	0	0	0	0	d__Bacteria	p__Proteobacteria	c__Alphaproteobacteria	o__Rhodospirillales	f__AEGEAN-169_marine_group	g__AEGEAN-169_marine_group	s__unidentified_marine
ASV0865	0	0	0	0	0	0	0	0	0	3	0	0	d__Bacteria	p__Marinimicrobia_(SAR406_clade)	c__Marinimicrobia_(SAR406_clade)	o__Marinimicrobia_(SAR406_clade)	f__Marinimicrobia_(SAR406_clade)	g__Marinimicrobia_(SAR406_clade)
ASV0866	0	0	0	1	0	0	0	0	0	0	0	0	d__Bacteria	p__Proteobacteria	c__Alphaproteobacteria	o__Defluviicoccales	f__uncultured	g__uncultured	s__unidentified_marine
ASV0867	0	0	0	0	0	0	0	0	0	0	0	0	d__Bacteria	p__Cyanobacteria	c__Cyanobacteriia	o__Cyanobacteriales	f__Xenococcaceae	g__Pleurocapsa_PCC-7319
ASV0868	0	0	0	0	0	0	0	0	0	0	0	0	d__Bacteria	p__Bacteroidota	c__Bacteroidia	o__Cytophagales	f__Hymenobacteraceae	g__Adhaeribacter
ASV0869	0	0	0	0	0	0	0	0	0	0	0	0	d__Bacteria	p__Proteobacteria	c__Gammaproteobacteria	o__SAR86_clade	f__SAR86_clade	g__SAR86_clade
ASV0870	0	0	0	0	0	0	0	0	0	0	0	5	d__Bacteria	p__Deinococcota	c__Deinococci	o__Deinococcales	f__Trueperaceae	g__Truepera
ASV0871	0	0	0	0	0	0	0	0	0	1	0	0	d__Bacteria	p__Proteobacteria	c__Gammaproteobacteria	o__KI89A_clade	f__KI89A_clade	g__KI89A_clade	s__uncultured_bacterium
ASV0872	0	0	0	0	0	0	0	0	0	0	0	0	d__Bacteria	p__Bacteroidota	c__Rhodothermia	o__Rhodothermales	f__Rhodothermaceae	g__Rubrivirga	s__uncultured_bacterium
ASV0873	0	0	0	0	0	0	0	0	0	2	0	0	d__Bacteria	p__Actinobacteriota	c__Actinobacteria	o__Corynebacteriales	f__Corynebacteriaceae	g__Corynebacterium
ASV0874	0	0	0	0	0	0	0	0	0	0	0	0	d__Bacteria	p__Proteobacteria	c__Gammaproteobacteria	o__Alteromonadales	f__Alteromonadaceae	g__Catenovulum	s__uncultured_marine
ASV0875	0	0	0	0	0	0	0	0	0	0	0	0	d__Bacteria	p__Bacteroidota	c__Bacteroidia	o__Cytophagales	f__Hymenobacteraceae	g__Hymenobacter	s__Hymenobacter_qilianensis
ASV0876	0	0	0	0	0	0	0	0	0	0	0	0	d__Archaea	p__Halobacterota	c__Halobacteria	o__Halobacterales	f__Halomicrobiaceae	g__Halomicroarcula	s__uncultured_archaeon
ASV0877	0	0	0	0	0	0	0	0	0	0	8	0	d__Bacteria	p__Proteobacteria	c__Alphaproteobacteria	o__Azospirillales	f__Azospirillaceae	g__Skermanella
ASV0878	80	0	0	0	0	0	0	0	0	0	0	0	d__Bacteria	p__Proteobacteria	c__Gammaproteobacteria	o__Burkholderiales	f__Oxalobacteraceae	g__Massilia
ASV0879	0	0	0	0	0	0	0	0	0	0	0	0	d__Bacteria	p__Proteobacteria	c__Gammaproteobacteria	o__Xanthomonadales	f__Xanthomonadaceae	g__Pseudoxanthomonas
ASV0880	0	0	0	0	0	0	0	0	0	0	0	0	d__Bacteria	p__Proteobacteria	c__Alphaproteobacteria	o__Sphingomonadales	f__Sphingomonadaceae	g__Sphingomonas
ASV0881	0	0	0	0	0	0	0	0	0	0	0	0	d__Bacteria	p__Bdellovibrionota	c__Bdellovibrionia	o__Bdellovibrionales	f__Bdellovibrionaceae	g__OM27_clade	s__uncultured_marine
ASV0882	0	0	0	1	0	0	0	0	0	0	0	0	d__Bacteria	p__Cyanobacteria	c__Cyanobacteriia	o__Synechococcales	f__Cyanobiaceae	g__Synechococcus_CC9902
ASV0883	0	0	0	0	0	0	0	0	0	0	0	0	d__Bacteria	p__Proteobacteria	c__Gammaproteobacteria	o__SAR86_clade	f__SAR86_clade	g__SAR86_clade	s__unidentified_marine
ASV0884	0	0	0	0	0	0	0	0	0	0	0	0	d__Bacteria	p__Actinobacteriota	c__Actinobacteria	o__Frankiales	f__uncultured	g__uncultured
ASV0885	0	0	0	0	0	0	0	0	0	0	10	0	d__Bacteria	p__Firmicutes	c__Bacilli	o__Lactobacillales	f__Enterococcaceae	g__Enterococcus
ASV0886	0	0	0	0	0	0	0	0	0	0	0	0	d__Bacteria	p__Bacteroidota	c__Bacteroidia	o__Cytophagales	f__Hymenobacteraceae	g__Nibribacter
ASV0887	0	0	0	0	0	3	0	0	0	0	0	0	d__Bacteria	p__Proteobacteria	c__Gammaproteobacteria	o__KI89A_clade	f__KI89A_clade	g__KI89A_clade	s__uncultured_bacterium
ASV0888	0	0	0	0	0	0	0	0	0	0	0	20	d__Bacteria	p__Actinobacteriota	c__Actinobacteria	o__Euzebyales	f__Euzebyaceae	g__uncultured	s__uncultured_bacterium
ASV0889	0	0	0	0	0	0	0	0	0	0	0	0	d__Bacteria	p__Proteobacteria	c__Alphaproteobacteria	o__Sphingomonadales	f__Sphingomonadaceae	g__Novosphingobium
ASV0890	0	0	0	1	0	0	0	0	0	0	0	0	d__Bacteria	p__Proteobacteria	c__Alphaproteobacteria	o__Rhodospirillales	f__AEGEAN-169_marine_group	g__AEGEAN-169_marine_group	s__unidentified_marine
ASV0891	0	0	0	0	0	0	0	0	0	0	0	1	d__Bacteria	p__Proteobacteria	c__Alphaproteobacteria	o__Acetobacterales	f__Acetobacteraceae	g__Roseomonas
ASV0892	0	0	0	0	0	1	0	0	0	2	0	0	d__Bacteria	p__Bdellovibrionota	c__Bdellovibrionia	o__Bdellovibrionales	f__Bdellovibrionaceae	g__OM27_clade	s__uncultured_marine
ASV0893	0	0	0	0	0	0	0	0	0	0	0	0	d__Bacteria	p__Proteobacteria	c__Alphaproteobacteria	o__Rhizobiales	f__D05-2	g__D05-2	s__uncultured_bacterium
ASV0894	0	0	0	0	0	1	0	0	0	0	0	0	d__Bacteria	p__Proteobacteria	c__Gammaproteobacteria	o__Oceanospirillales	f__Saccharospirillaceae	g__Oleibacter
ASV0895	0	0	0	0	0	0	0	0	0	0	0	0	d__Bacteria	p__Bdellovibrionota	c__Bdellovibrionia	o__Bdellovibrionales	f__Bdellovibrionaceae	g__OM27_clade	s__uncultured_marine
ASV0896	0	0	0	0	0	0	0	0	0	0	0	52	d__Bacteria	p__Firmicutes	c__Bacilli	o__Bacillales	f__Bacillaceae	g__Bacillus
ASV0897	35	0	0	0	0	0	0	0	0	0	0	0	d__Bacteria	p__Proteobacteria	c__Gammaproteobacteria	o__Burkholderiales	f__Comamonadaceae
ASV0898	0	0	0	0	0	0	0	0	0	0	0	0	d__Bacteria	p__Bacteroidota	c__Bacteroidia	o__Flavobacteriales	f__NS9_marine_group	g__NS9_marine_group
ASV0899	0	0	0	0	0	1	0	0	0	0	0	0	d__Bacteria	p__Proteobacteria	c__Gammaproteobacteria	o__Oceanospirillales	f__Saccharospirillaceae	g__Oleibacter
ASV0900	0	0	0	3	5	0	0	0	0	0	0	0	d__Bacteria	p__Bacteroidota	c__Bacteroidia	o__Flavobacteriales	f__NS9_marine_group	g__NS9_marine_group
ASV0901	0	0	0	0	0	0	0	0	0	0	0	0	d__Bacteria	p__Bacteroidota	c__Bacteroidia	o__Chitinophagales	f__Saprospiraceae	g__uncultured
ASV0902	0	0	0	0	0	17	0	0	0	0	0	0	d__Bacteria	p__Proteobacteria	c__Gammaproteobacteria	o__Oceanospirillales
ASV0903	0	0	0	0	0	0	0	0	0	0	0	11	d__Bacteria	p__Proteobacteria	c__Alphaproteobacteria	o__Azospirillales	f__Azospirillaceae	g__uncultured	s__uncultured_Rhodospirillaceae
ASV0904	0	0	0	0	0	0	0	0	0	0	0	0	d__Bacteria	p__Planctomycetota	c__Phycisphaerae	o__Tepidisphaerales	f__WD2101_soil_group	g__WD2101_soil_group
ASV0905	0	93	0	0	0	0	0	0	0	0	0	0	d__Bacteria	p__Deinococcota	c__Deinococci	o__Deinococcales	f__Deinococcaceae	g__Deinococcus	s__Deinococcus_soli
ASV0906	0	0	0	0	30	0	0	0	0	0	0	0	d__Bacteria	p__Proteobacteria	c__Gammaproteobacteria	o__Alteromonadales	f__Alteromonadaceae	g__Alteromonas
ASV0907	0	0	0	0	0	0	0	0	0	0	0	0	d__Bacteria	p__Bacteroidota	c__Bacteroidia	o__Chitinophagales	f__Chitinophagaceae	g__Segetibacter	s__uncultured_Chitinophagaceae
ASV0908	0	0	0	0	0	0	0	0	0	3	0	0	d__Bacteria	p__Cyanobacteria	c__Cyanobacteriia	o__Synechococcales	f__Cyanobiaceae	g__Prochlorococcus_MIT9313
ASV0909	0	0	0	0	0	0	0	0	0	0	0	0	d__Bacteria	p__Bdellovibrionota	c__Bdellovibrionia	o__Bdellovibrionales	f__Bdellovibrionaceae	g__OM27_clade	s__uncultured_marine
ASV0910	162	0	0	0	0	0	0	0	0	0	0	0	d__Bacteria	p__Actinobacteriota	c__Actinobacteria	o__Corynebacteriales	f__Corynebacteriaceae	g__Corynebacterium
ASV0911	0	64	0	0	0	0	0	0	0	0	0	44	d__Bacteria	p__Actinobacteriota	c__Actinobacteria	o__Micrococcales	f__Cellulomonadaceae	g__Cellulomonas
ASV0912	0	0	0	2	0	0	0	0	0	0	0	0	d__Bacteria	p__Proteobacteria	c__Alphaproteobacteria	o__SAR11_clade	f__Clade_I
ASV0913	0	0	0	0	0	0	0	0	0	0	96	0	d__Bacteria	p__Bacteroidota	c__Bacteroidia	o__Cytophagales	f__Hymenobacteraceae	g__Adhaeribacter	s__Adhaeribacter_sp.
ASV0914	0	0	0	0	0	0	0	0	0	2	0	0	d__Bacteria	p__Proteobacteria	c__Alphaproteobacteria	o__Sphingomonadales	f__Sphingomonadaceae	g__Sphingomonas
ASV0915	0	0	0	0	0	0	0	0	0	0	0	0	d__Bacteria	p__Proteobacteria	c__Alphaproteobacteria	o__SAR11_clade	f__Clade_I	g__Clade_Ib
ASV0916	0	0	0	0	0	0	0	0	0	0	11	0	d__Bacteria	p__Firmicutes	c__Clostridia	o__Peptostreptococcales-Tissierellales	f__Peptostreptococcales-Tissierellales	g__Anaerococcus
ASV0917	0	0	0	0	0	0	0	0	0	0	0	0	d__Bacteria	p__Proteobacteria	c__Gammaproteobacteria	o__Nitrosococcales	f__Nitrosococcaceae	g__SZB85
ASV0918	0	0	0	0	0	0	0	0	0	0	0	0	d__Bacteria	p__Marinimicrobia_(SAR406_clade)	c__Marinimicrobia_(SAR406_clade)	o__Marinimicrobia_(SAR406_clade)	f__Marinimicrobia_(SAR406_clade)	g__Marinimicrobia_(SAR406_clade)	s__uncultured_bacterium
ASV0919	0	0	0	0	0	0	0	0	0	0	0	0	d__Archaea	p__Crenarchaeota	c__Nitrososphaeria	o__Nitrososphaerales	f__Nitrososphaeraceae	g__Candidatus_Nitrososphaera	s__unidentified_archaeon
ASV0920	0	0	0	0	0	0	0	0	4	0	0	0	d__Bacteria	p__Proteobacteria	c__Alphaproteobacteria	o__Rickettsiales	f__Rickettsiaceae	g__Candidatus_Megaira
ASV0921	0	0	0	0	0	0	0	0	0	0	0	0	d__Bacteria	p__Bdellovibrionota	c__Bdellovibrionia	o__Bdellovibrionales	f__Bdellovibrionaceae	g__OM27_clade	s__uncultured_marine
ASV0922	0	0	0	0	0	5	0	0	0	0	0	0	d__Bacteria	p__Proteobacteria	c__Alphaproteobacteria	o__Rhodobacterales	f__Rhodobacteraceae	g__Paracoccus
ASV0923	0	0	0	0	0	0	0	0	0	0	0	0	d__Bacteria	p__Chloroflexi	c__Anaerolineae	o__Ardenticatenales	f__Ardenticatenaceae	g__uncultured	s__uncultured_bacterium
ASV0924	0	0	0	0	0	0	0	0	0	0	0	0	d__Bacteria	p__Marinimicrobia_(SAR406_clade)	c__Marinimicrobia_(SAR406_clade)	o__Marinimicrobia_(SAR406_clade)	f__Marinimicrobia_(SAR406_clade)	g__Marinimicrobia_(SAR406_clade)
ASV0925	0	0	0	0	0	0	0	0	0	0	0	0	d__Bacteria	p__Actinobacteriota	c__Actinobacteria	o__Corynebacteriales	f__Dietziaceae	g__Dietzia
ASV0926	0	0	0	0	0	0	0	0	0	0	0	3	d__Bacteria	p__Acidobacteriota	c__Blastocatellia	o__Blastocatellales	f__Blastocatellaceae	g__Blastocatella
ASV0927	50	0	0	0	0	0	0	0	0	0	0	68	d__Bacteria	p__Proteobacteria	c__Gammaproteobacteria	o__Burkholderiales	f__Oxalobacteraceae	g__Massilia
ASV0928	0	0	15	0	0	9	0	0	0	0	0	0	d__Bacteria	p__Proteobacteria	c__Gammaproteobacteria	o__Oceanospirillales	f__Saccharospirillaceae	g__Oleibacter
ASV0929	0	0	1	0	0	0	0	0	0	0	0	0	d__Bacteria	p__Proteobacteria	c__Gammaproteobacteria	o__Oceanospirillales	f__Saccharospirillaceae
ASV0930	0	0	0	0	0	0	97	0	0	0	0	0	d__Bacteria	p__Bacteroidota	c__Bacteroidia	o__Flavobacteriales	f__Flavobacteriaceae	g__Flavobacterium	s__Flavobacterium_lindanitolerans
ASV0931	0	0	0	0	0	0	0	0	0	0	3	0	d__Bacteria	p__Bacteroidota	c__Bacteroidia	o__Cytophagales	f__Hymenobacteraceae	g__Hymenobacter	s__Hymenobacter_qilianensis
ASV0932	0	0	0	0	0	0	0	0	0	0	0	26	d__Bacteria	p__Proteobacteria	c__Gammaproteobacteria	o__Burkholderiales	f__Oxalobacteraceae	g__Noviherbaspirillum
ASV0933	0	0	0	0	4	0	0	0	0	0	0	0	d__Bacteria	p__Proteobacteria	c__Gammaproteobacteria	o__Alteromonadales	f__Idiomarinaceae	g__Idiomarina
ASV0934	0	0	0	0	0	2	0	0	0	0	0	0	d__Bacteria	p__Proteobacteria	c__Gammaproteobacteria	o__Oceanospirillales	f__Saccharospirillaceae	g__Oleibacter
ASV0935	0	0	0	0	0	0	0	0	0	0	0	8	d__Bacteria	p__Chloroflexi	c__Chloroflexia	o__Thermomicrobiales	f__JG30-KF-CM45	g__JG30-KF-CM45	s__uncultured_bacterium
ASV0936	0	0	0	0	0	0	0	0	0	0	0	0	d__Bacteria	p__Proteobacteria	c__Gammaproteobacteria	o__Pseudomonadales	f__Pseudomonadaceae	g__Pseudomonas
ASV0937	0	0	0	0	0	0	0	0	0	0	0	85	d__Bacteria	p__Proteobacteria	c__Alphaproteobacteria	o__Rhodobacterales	f__Rhodobacteraceae	g__Rubellimicrobium	s__uncultured_bacterium
ASV0938	0	0	2	0	0	0	0	0	0	0	0	0	d__Bacteria	p__Bacteroidota	c__Bacteroidia	o__Flavobacteriales	f__NS9_marine_group	g__NS9_marine_group	s__uncultured_marine
ASV0939	0	0	0	0	0	0	0	0	0	0	0	0	d__Bacteria	p__Planctomycetota	c__Phycisphaerae	o__Phycisphaerales	f__Phycisphaeraceae	g__Urania-1B-19_marine_sediment_group	s__uncultured_bacterium
ASV0940	0	0	0	0	0	0	0	0	0	0	0	14	d__Bacteria	p__Chloroflexi	c__Chloroflexia	o__Thermomicrobiales	f__JG30-KF-CM45	g__JG30-KF-CM45
ASV0941	0	0	0	0	0	0	0	0	0	0	0	0	d__Bacteria	p__Bacteroidota	c__Bacteroidia	o__Cytophagales	f__Cyclobacteriaceae	g__Marinoscillum	s__marine_metagenome
ASV0942	0	0	0	0	0	0	0	0	0	0	0	18	d__Bacteria	p__Actinobacteriota	c__Actinobacteria	o__Propionibacteriales	f__Nocardioidaceae	g__Marmoricola
ASV0943	0	24	0	0	0	0	0	0	0	0	0	0	d__Bacteria	p__Actinobacteriota	c__Actinobacteria	o__Micrococcales	f__Micrococcaceae	g__Rothia
ASV0944	0	0	0	0	0	0	0	0	0	0	0	18	d__Bacteria	p__Proteobacteria	c__Gammaproteobacteria	o__Burkholderiales	f__Comamonadaceae
ASV0945	0	0	0	0	0	0	0	0	0	0	0	0	d__Bacteria	p__Bacteroidota	c__Bacteroidia	o__Bacteroidales	f__Prevotellaceae	g__Prevotella	s__Prevotella_amnii
ASV0946	0	0	0	0	0	0	0	0	0	0	0	0	d__Bacteria	p__Bacteroidota	c__Bacteroidia	o__Chitinophagales	f__Chitinophagaceae
ASV0947	0	0	0	0	0	0	0	0	0	0	0	0	d__Bacteria	p__Chloroflexi	c__Chloroflexia	o__Kallotenuales	f__AKIW781	g__AKIW781
ASV0948	0	0	0	0	0	0	0	0	0	0	0	21	d__Bacteria	p__Proteobacteria	c__Alphaproteobacteria	o__Rhodobacterales	f__Rhodobacteraceae	g__Paracoccus
ASV0949	0	0	0	0	0	0	0	0	3	0	0	0	d__Bacteria	p__Proteobacteria	c__Alphaproteobacteria	o__Rhodospirillales	f__AEGEAN-169_marine_group	g__AEGEAN-169_marine_group
ASV0950	0	0	0	0	0	0	0	0	1	0	0	0	d__Bacteria	p__Bacteroidota	c__Bacteroidia	o__Sphingobacteriales	f__Sphingobacteriaceae	g__Pedobacter
ASV0951	0	0	0	0	0	0	0	0	0	0	0	16	d__Bacteria	p__Chloroflexi	c__Chloroflexia	o__Thermomicrobiales	f__JG30-KF-CM45	g__JG30-KF-CM45	s__uncultured_Thermomicrobia
ASV0952	0	0	0	0	0	0	0	0	0	0	0	18	d__Bacteria	p__Bacteroidota	c__Bacteroidia	o__Cytophagales	f__Hymenobacteraceae	g__Adhaeribacter
ASV0953	0	0	0	0	0	0	0	0	0	0	0	4	d__Bacteria	p__Proteobacteria	c__Gammaproteobacteria	o__Xanthomonadales	f__Xanthomonadaceae	g__Arenimonas
ASV0954	1	0	0	0	0	0	0	0	0	0	0	0	d__Bacteria	p__Actinobacteriota	c__Actinobacteria	o__Corynebacteriales	f__Corynebacteriaceae
ASV0955	0	0	0	0	0	0	0	0	0	0	0	0	d__Bacteria	p__Proteobacteria	c__Alphaproteobacteria	o__Elsterales	f__uncultured	g__uncultured
ASV0956	0	0	0	0	0	0	0	0	0	0	0	0	d__Bacteria	p__Chloroflexi	c__Chloroflexia	o__Kallotenuales	f__AKIW781	g__AKIW781	s__uncultured_bacterium
ASV0957	0	0	0	0	0	0	0	0	0	0	0	0	d__Bacteria	p__Bdellovibrionota	c__Bdellovibrionia	o__Bdellovibrionales	f__Bdellovibrionaceae	g__OM27_clade	s__uncultured_marine
ASV0958	0	0	0	0	0	0	0	0	0	0	0	0	d__Bacteria	p__Proteobacteria	c__Gammaproteobacteria	o__Burkholderiales	f__Comamonadaceae
ASV0959	0	0	0	0	0	0	0	0	0	0	0	0	d__Bacteria	p__Bdellovibrionota	c__Bdellovibrionia	o__Bdellovibrionales	f__Bdellovibrionaceae	g__OM27_clade	s__uncultured_marine
ASV0960	0	0	4	0	0	0	0	0	0	0	0	0	d__Bacteria	p__Marinimicrobia_(SAR406_clade)	c__Marinimicrobia_(SAR406_clade)	o__Marinimicrobia_(SAR406_clade)	f__Marinimicrobia_(SAR406_clade)	g__Marinimicrobia_(SAR406_clade)	s__unidentified_marine
ASV0961	0	0	0	0	0	0	0	0	0	0	0	22	d__Bacteria	p__Chloroflexi	c__Chloroflexia	o__Kallotenuales	f__AKIW781	g__AKIW781	s__uncultured_bacterium
ASV0962	0	0	0	0	0	0	0	0	0	0	0	0	d__Bacteria	p__Proteobacteria	c__Gammaproteobacteria	o__Oceanospirillales	f__Saccharospirillaceae	g__Oleibacter
ASV0963	0	0	0	0	0	1	0	0	0	0	0	0	d__Bacteria	p__Proteobacteria	c__Gammaproteobacteria	o__Oceanospirillales	f__Saccharospirillaceae	g__Oleibacter
ASV0964	0	0	3	0	0	0	0	0	0	0	0	0	d__Bacteria	p__Actinobacteriota	c__Acidimicrobiia	o__Actinomarinales	f__Actinomarinaceae	g__Candidatus_Actinomarina
ASV0965	0	0	0	0	0	0	0	0	0	0	0	1	d__Bacteria	p__Bacteroidota	c__Bacteroidia	o__Cytophagales	f__Cyclobacteriaceae	g__uncultured	s__uncultured_Sphingobacteriales
ASV0966	0	0	0	0	0	0	0	0	0	0	0	0	d__Bacteria	p__Firmicutes	c__Bacilli	o__Staphylococcales	f__Staphylococcaceae	g__Staphylococcus
ASV0967	0	0	6	0	0	0	0	0	0	0	0	0	d__Bacteria	p__Bacteroidota	c__Bacteroidia	o__Flavobacteriales	f__NS9_marine_group	g__NS9_marine_group
ASV0968	0	0	0	0	0	0	0	0	0	0	2	0	d__Bacteria	p__Chloroflexi	c__Chloroflexia	o__Thermomicrobiales	f__JG30-KF-CM45	g__JG30-KF-CM45	s__uncultured_bacterium
ASV0969	13	0	0	0	0	0	0	0	0	0	0	0	d__Bacteria	p__Actinobacteriota	c__Actinobacteria	o__Propionibacteriales	f__Propionibacteriaceae	g__Aestuariimicrobium	s__uncultured_Propionibacteriaceae
ASV0970	0	51	0	0	0	0	0	0	0	0	0	0	d__Bacteria	p__Actinobacteriota	c__Actinobacteria	o__Frankiales	f__Geodermatophilaceae	g__Geodermatophilus
ASV0971	0	0	0	0	0	0	0	0	0	0	0	24	d__Bacteria	p__Bacteroidota	c__Bacteroidia	o__Chitinophagales	f__Chitinophagaceae	g__Segetibacter	s__uncultured_bacterium
ASV0972	0	0	0	1	0	0	0	0	0	0	0	0	d__Bacteria	p__Bacteroidota	c__Bacteroidia	o__Flavobacteriales	f__NS9_marine_group	g__NS9_marine_group
ASV0973	0	0	0	0	0	0	0	0	2	0	0	0	d__Bacteria	p__Firmicutes	c__Clostridia	o__Peptostreptococcales-Tissierellales	f__Peptostreptococcales-Tissierellales	g__Anaerococcus
ASV0974	0	0	3	0	0	0	0	0	0	0	0	0	d__Bacteria	p__Proteobacteria	c__Alphaproteobacteria	o__SAR11_clade	f__Clade_II	g__Clade_II	s__unidentified_marine
ASV0975	0	0	0	0	0	0	0	0	0	0	0	0	d__Bacteria	p__Firmicutes	c__Bacilli	o__Bacillales	f__Planococcaceae	g__Domibacillus
ASV0976	0	0	0	0	0	0	0	0	0	0	0	66	d__Bacteria	p__Actinobacteriota	c__Actinobacteria	o__Propionibacteriales	f__Nocardioidaceae	g__Marmoricola
ASV0977	0	0	0	0	0	0	0	0	0	0	0	0	d__Bacteria	p__Proteobacteria	c__Alphaproteobacteria	o__Sphingomonadales	f__Sphingomonadaceae	g__Ellin6055	s__uncultured_bacterium
ASV0978	0	0	0	0	0	0	0	0	0	0	0	7	d__Bacteria	p__Actinobacteriota	c__Acidimicrobiia	o__Microtrichales	f__Ilumatobacteraceae	g__uncultured	s__uncultured_organism
ASV0979	0	0	0	0	0	0	0	0	0	0	0	0	d__Bacteria	p__Actinobacteriota	c__Actinobacteria	o__Frankiales	f__Geodermatophilaceae
ASV0980	0	0	0	0	0	0	0	0	0	0	0	0	d__Bacteria	p__Bacteroidota	c__Bacteroidia	o__Flavobacteriales	f__Flavobacteriaceae	g__NS5_marine_group	s__unidentified_marine
ASV0981	0	9	0	0	0	0	0	0	0	0	0	29	d__Bacteria	p__Actinobacteriota	c__Actinobacteria	o__Propionibacteriales	f__Nocardioidaceae	g__Nocardioides
ASV0982	0	0	0	0	0	0	0	0	0	0	0	0	d__Bacteria	p__Actinobacteriota	c__Actinobacteria	o__Streptomycetales	f__Streptomycetaceae	g__Streptomyces
ASV0983	0	0	0	0	0	0	0	0	0	0	0	37	d__Bacteria	p__Actinobacteriota	c__Actinobacteria	o__Frankiales	f__Geodermatophilaceae
ASV0984	0	0	0	0	0	0	0	0	0	0	0	0	d__Bacteria	p__Proteobacteria	c__Gammaproteobacteria	o__Oceanospirillales	f__Halomonadaceae	g__Halomonas
ASV0985	0	0	0	0	0	0	0	0	0	0	0	0	d__Bacteria	p__Actinobacteriota	c__Actinobacteria	o__Micrococcales	f__Micrococcaceae	g__Rothia
ASV0986	0	0	0	0	0	0	0	13	0	0	0	0	d__Bacteria	p__Proteobacteria	c__Gammaproteobacteria	o__Pseudomonadales	f__Pseudomonadaceae	g__Pseudomonas
ASV0987	0	0	0	0	0	0	0	0	4	0	0	0	d__Bacteria	p__Bacteroidota	c__Bacteroidia	o__Flavobacteriales	f__NS9_marine_group	g__NS9_marine_group
ASV0988	0	0	0	0	0	0	0	0	0	0	0	0	d__Bacteria	p__Proteobacteria	c__Gammaproteobacteria	o__Oceanospirillales	f__Saccharospirillaceae	g__Oleibacter
ASV0989	0	0	0	0	0	0	14	0	0	0	0	0	d__Bacteria	p__Proteobacteria	c__Gammaproteobacteria	o__Pseudomonadales	f__Moraxellaceae	g__Acinetobacter
ASV0990	0	0	0	2	0	0	0	0	0	0	0	0	d__Bacteria	p__Bacteroidota	c__Bacteroidia	o__Flavobacteriales	f__Cryomorphaceae	g__uncultured	s__uncultured_Owenweeksia
ASV0991	0	0	0	0	0	0	0	0	0	0	0	0	d__Bacteria	p__Acidobacteriota	c__Blastocatellia	o__Blastocatellales	f__Blastocatellaceae	g__Blastocatella
ASV0992	0	0	0	0	0	0	0	0	0	0	0	0	d__Bacteria	p__Actinobacteriota	c__Actinobacteria	o__Propionibacteriales	f__Nocardioidaceae
ASV0993	0	0	0	0	0	0	0	0	0	5	0	0	d__Bacteria	p__Proteobacteria	c__Alphaproteobacteria	o__SAR11_clade	f__Clade_I	g__Clade_Ib
ASV0994	0	0	0	0	0	0	0	0	0	0	0	0	d__Bacteria	p__Proteobacteria	c__Gammaproteobacteria	o__Oceanospirillales	f__Saccharospirillaceae
ASV0995	0	0	0	0	0	0	0	0	0	0	0	3	d__Bacteria	p__Actinobacteriota	c__Acidimicrobiia	o__IMCC26256	f__IMCC26256	g__IMCC26256
ASV0996	0	0	0	0	0	0	0	0	0	0	0	0	d__Bacteria	p__Verrucomicrobiota	c__Verrucomicrobiae	o__Verrucomicrobiales	f__DEV007	g__DEV007	s__uncultured_marine
ASV0997	0	0	0	7	0	0	0	0	0	0	0	0	d__Bacteria	p__Bacteroidota	c__Bacteroidia	o__Flavobacteriales	f__Weeksellaceae	g__Empedobacter
ASV0998	0	0	0	0	0	0	0	0	0	0	9	0	d__Bacteria	p__Chloroflexi	c__Chloroflexia	o__Thermomicrobiales	f__JG30-KF-CM45	g__JG30-KF-CM45	s__uncultured_soil
ASV0999	55	0	0	0	0	0	0	0	0	0	0	0	d__Bacteria	p__Bacteroidota	c__Bacteroidia	o__Flavobacteriales	f__Weeksellaceae	g__Empedobacter
ASV1000	0	0	0	0	0	0	0	0	2	0	0	0	d__Bacteria	p__Verrucomicrobiota	c__Verrucomicrobiae	o__Verrucomicrobiales	f__DEV007	g__DEV007
ASV1001	0	0	0	0	6	0	0	0	0	0	0	0	d__Bacteria	p__Proteobacteria	c__Gammaproteobacteria	o__Pseudomonadales	f__Moraxellaceae	g__Acinetobacter	s__Acinetobacter_venetianus
ASV1002	0	0	0	0	0	0	0	0	0	0	25	0	d__Bacteria	p__Actinobacteriota	c__Actinobacteria	o__Streptosporangiales	f__Nocardiopsaceae	g__Nocardiopsis
ASV1003	0	0	0	0	0	0	0	0	0	0	0	0	d__Bacteria	p__Cyanobacteria	c__Cyanobacteriia	o__Synechococcales	f__Cyanobiaceae	g__Prochlorococcus_MIT9313
ASV1004	0	0	0	0	4	0	0	0	3	0	0	0	d__Bacteria	p__Proteobacteria	c__Alphaproteobacteria	o__Sphingomonadales	f__Sphingomonadaceae	g__Sphingobium	s__Sphingobium_yanoikuyae
ASV1005	0	0	0	0	0	0	0	0	0	0	0	0	d__Bacteria	p__Proteobacteria	c__Gammaproteobacteria	o__Pseudomonadales	f__Moraxellaceae	g__Acinetobacter
ASV1006	0	0	0	0	0	0	0	0	0	0	0	0	d__Bacteria	p__Marinimicrobia_(SAR406_clade)	c__Marinimicrobia_(SAR406_clade)	o__Marinimicrobia_(SAR406_clade)	f__Marinimicrobia_(SAR406_clade)	g__Marinimicrobia_(SAR406_clade)
ASV1007	0	0	0	0	0	2	0	0	0	0	0	0	d__Bacteria	p__Bacteroidota	c__Bacteroidia	o__Flavobacteriales	f__NS9_marine_group	g__NS9_marine_group	s__uncultured_Flavobacteriales
ASV1008	0	0	0	0	0	0	0	0	0	0	0	18	d__Bacteria	p__Actinobacteriota	c__Actinobacteria	o__Micrococcales	f__Micrococcaceae
ASV1009	0	0	0	0	0	0	0	0	0	0	0	0	d__Bacteria	p__Proteobacteria	c__Alphaproteobacteria	o__Caulobacterales	f__Caulobacteraceae	g__Brevundimonas
ASV1010	0	0	0	0	0	0	0	0	0	0	0	0	d__Bacteria	p__Proteobacteria	c__Alphaproteobacteria	o__Sphingomonadales	f__Sphingomonadaceae	g__Sphingomonas
ASV1011	0	0	0	0	0	0	0	0	0	0	0	0	d__Bacteria	p__Proteobacteria	c__Alphaproteobacteria	o__Rhizobiales	f__Beijerinckiaceae	g__Psychroglaciecola	s__uncultured_endolithic
ASV1012	0	0	0	0	0	0	0	0	6	0	0	0	d__Bacteria	p__Proteobacteria	c__Alphaproteobacteria	o__SAR11_clade	f__Clade_I	g__Clade_Ia
ASV1013	0	0	0	0	0	0	0	0	0	0	0	56	d__Bacteria	p__Chloroflexi	c__Chloroflexia	o__Kallotenuales	f__AKIW781	g__AKIW781	s__uncultured_bacterium
ASV1014	0	0	0	0	0	0	0	0	0	0	0	0	d__Bacteria	p__Gemmatimonadota	c__Longimicrobia	o__Longimicrobiales	f__Longimicrobiaceae	g__Longimicrobiaceae	s__uncultured_bacterium
ASV1015	0	0	0	0	0	0	0	0	0	0	0	0	d__Bacteria	p__Proteobacteria	c__Alphaproteobacteria	o__Sphingomonadales	f__Sphingomonadaceae	g__Sphingoaurantiacus
ASV1016	0	0	0	0	0	0	0	0	0	0	6	0	d__Bacteria	p__Actinobacteriota	c__Actinobacteria	o__0319-7L14	f__0319-7L14	g__0319-7L14
ASV1017	0	0	0	0	0	0	87	86	0	0	0	0	d__Bacteria	p__Proteobacteria	c__Gammaproteobacteria	o__Burkholderiales	f__Comamonadaceae
ASV1018	0	0	0	0	0	0	0	0	0	3	0	0	d__Bacteria	p__Proteobacteria	c__Alphaproteobacteria	o__SAR11_clade	f__Clade_I
ASV1019	0	0	0	0	0	0	0	0	0	0	0	0	d__Bacteria	p__Bacteroidota	c__Bacteroidia	o__Chitinophagales	f__Chitinophagaceae	g__Segetibacter	s__uncultured_bacterium
ASV1020	0	0	0	0	0	0	0	0	3	0	0	0	d__Bacteria	p__Firmicutes	c__Negativicutes	o__Veillonellales-Selenomonadales	f__Veillonellaceae	g__Veillonella
ASV1021	0	0	0	0	0	0	0	0	0	0	0	12	d__Bacteria	p__Planctomycetota	c__Phycisphaerae	o__Tepidisphaerales	f__WD2101_soil_group	g__WD2101_soil_group
ASV1022	0	0	0	0	0	0	0	0	0	0	0	0	d__Bacteria	p__Proteobacteria	c__Alphaproteobacteria	o__Acetobacterales	f__Acetobacteraceae	g__Craurococcus-Caldovatus	s__uncultured_bacterium
ASV1023	0	0	0	0	0	0	0	0	0	0	18	0	d__Bacteria	p__Proteobacteria	c__Alphaproteobacteria	o__Rhizobiales	f__Beijerinckiaceae	g__Methylobacterium-Methylorubrum
ASV1024	0	0	0	0	0	3	0	0	0	0	0	0	d__Bacteria	p__Proteobacteria	c__Alphaproteobacteria	o__Rickettsiales	f__S25-593	g__S25-593
ASV1025	0	0	0	0	0	0	0	0	0	0	20	0	d__Bacteria	p__Proteobacteria	c__Gammaproteobacteria	o__Burkholderiales	f__Oxalobacteraceae	g__Herbaspirillum
ASV1026	0	0	0	0	0	0	0	0	0	0	0	0	d__Bacteria	p__Firmicutes	c__Bacilli	o__Bacillales	f__Bacillaceae	g__Bacillus
ASV1027	0	0	0	0	0	0	0	0	0	0	0	1	d__Bacteria
ASV1028	0	0	0	1	0	0	0	0	0	0	0	0	d__Bacteria	p__Verrucomicrobiota	c__Verrucomicrobiae	o__Verrucomicrobiales	f__Rubritaleaceae	g__Roseibacillus	s__marine_metagenome
ASV1029	0	0	0	0	0	0	0	0	0	0	0	6	d__Bacteria	p__Firmicutes	c__Bacilli	o__Bacillales	f__Bacillaceae	g__Bacillus	s__Bacillus_funiculus
ASV1030	0	0	0	1	0	0	0	0	0	0	0	0	d__Bacteria	p__Proteobacteria	c__Alphaproteobacteria	o__Thalassobaculales	f__Nisaeaceae	g__OM75_clade
ASV1031	16	0	0	0	0	0	0	0	0	0	0	0	d__Bacteria	p__Proteobacteria	c__Alphaproteobacteria	o__Sphingomonadales	f__Sphingomonadaceae	g__Sphingomonas
ASV1032	0	0	0	3	0	0	0	0	0	0	0	0	d__Bacteria	p__Bdellovibrionota	c__Bdellovibrionia	o__Bdellovibrionales	f__Bdellovibrionaceae	g__OM27_clade	s__uncultured_marine
ASV1033	0	17	0	2	0	1	0	0	0	0	0	0	d__Bacteria	p__Firmicutes	c__Bacilli	o__Lactobacillales	f__Streptococcaceae	g__Streptococcus
ASV1034	0	0	0	0	0	0	0	0	0	0	6	0	d__Bacteria	p__Myxococcota	c__Myxococcia	o__Myxococcales	f__Myxococcaceae	g__P3OB-42	s__uncultured_bacterium
ASV1035	0	0	6	0	0	0	0	0	0	0	0	0	d__Bacteria	p__Proteobacteria	c__Alphaproteobacteria	o__Rhodobacterales	f__Rhodobacteraceae	g__Paracoccus
ASV1036	0	0	0	0	0	0	0	0	0	0	0	16	d__Bacteria	p__Actinobacteriota	c__Actinobacteria	o__Pseudonocardiales	f__Pseudonocardiaceae	g__Pseudonocardia
ASV1037	0	0	5	0	0	0	0	0	0	0	0	0	d__Bacteria	p__Marinimicrobia_(SAR406_clade)	c__Marinimicrobia_(SAR406_clade)	o__Marinimicrobia_(SAR406_clade)	f__Marinimicrobia_(SAR406_clade)	g__Marinimicrobia_(SAR406_clade)	s__uncultured_bacterium
ASV1038	23	15	0	0	0	0	0	0	0	0	4	0	d__Bacteria	p__Proteobacteria	c__Gammaproteobacteria	o__Pseudomonadales	f__Pseudomonadaceae	g__Pseudomonas
ASV1039	0	0	0	0	0	0	0	0	0	0	0	0	d__Bacteria	p__Proteobacteria	c__Gammaproteobacteria	o__Alteromonadales	f__Idiomarinaceae	g__Idiomarina	s__Idiomarina_baltica
ASV1040	0	0	0	0	0	0	0	0	0	0	0	0	d__Bacteria	p__Planctomycetota	c__Phycisphaerae	o__Tepidisphaerales	f__WD2101_soil_group	g__WD2101_soil_group
ASV1041	0	0	0	0	0	0	0	0	0	0	0	0	d__Bacteria	p__Proteobacteria	c__Alphaproteobacteria	o__Rhodobacterales	f__Rhodobacteraceae	g__Rubellimicrobium	s__uncultured_bacterium
ASV1042	0	0	0	0	0	0	0	0	0	0	0	0	d__Bacteria	p__Proteobacteria	c__Alphaproteobacteria	o__Rhodospirillales	f__AEGEAN-169_marine_group	g__AEGEAN-169_marine_group	s__unidentified_marine
ASV1043	0	0	2	0	0	0	0	0	0	0	0	0	d__Bacteria	p__Bacteroidota	c__Bacteroidia	o__Chitinophagales	f__Saprospiraceae	g__Aureispira	s__uncultured_Saprospiraceae
ASV1044	0	0	3	0	0	0	0	0	0	0	0	0	d__Bacteria	p__Bdellovibrionota	c__Bdellovibrionia	o__Bdellovibrionales	f__Bdellovibrionaceae	g__OM27_clade	s__unidentified_marine
ASV1045	33	0	0	0	0	0	857	76	0	0	76	0	d__Bacteria	p__Proteobacteria	c__Gammaproteobacteria	o__Burkholderiales	f__Comamonadaceae
ASV1046	0	0	0	0	0	0	0	0	0	7	0	0	d__Bacteria	p__Planctomycetota	c__OM190	o__OM190	f__OM190	g__OM190	s__marine_metagenome
ASV1047	0	0	0	0	0	0	0	0	0	0	0	0	d__Bacteria	p__Actinobacteriota	c__Actinobacteria	o__Propionibacteriales	f__Nocardioidaceae	g__Nocardioides
ASV1048	0	0	0	0	0	0	0	0	0	0	0	0	d__Bacteria	p__Bdellovibrionota	c__Bdellovibrionia	o__Bdellovibrionales	f__Bdellovibrionaceae	g__OM27_clade	s__uncultured_proteobacterium
ASV1049	0	0	0	0	0	0	0	0	0	0	0	0	d__Bacteria	p__Bacteroidota	c__Bacteroidia	o__Flavobacteriales	f__Weeksellaceae	g__Empedobacter
ASV1050	0	0	0	0	0	0	0	0	0	0	0	0	d__Bacteria	p__Bacteroidota	c__Bacteroidia	o__Flavobacteriales	f__Flavobacteriaceae	g__Gramella
ASV1051	0	0	0	0	0	0	0	0	0	0	0	0	d__Bacteria	p__Proteobacteria	c__Gammaproteobacteria	o__Oceanospirillales
ASV1052	19	0	0	0	0	0	0	0	0	0	0	0	d__Bacteria	p__Proteobacteria	c__Gammaproteobacteria	o__Oceanospirillales	f__Saccharospirillaceae	g__Oleibacter
ASV1053	37	0	0	0	0	0	0	0	0	0	0	0	d__Bacteria	p__Proteobacteria	c__Gammaproteobacteria	o__Burkholderiales	f__Hydrogenophilaceae	g__Hydrogenophilus
ASV1054	0	0	0	0	0	0	0	0	0	0	0	0	d__Bacteria	p__Chloroflexi	c__Chloroflexia	o__Kallotenuales	f__AKIW781	g__AKIW781	s__uncultured_bacterium
ASV1055	0	0	0	0	0	0	0	83	0	0	0	0	d__Bacteria	p__Proteobacteria	c__Gammaproteobacteria	o__Burkholderiales	f__Comamonadaceae
ASV1056	183	0	2	0	0	0	0	0	0	0	22	0	d__Bacteria	p__Bdellovibrionota	c__Oligoflexia	o__0319-6G20	f__0319-6G20	g__0319-6G20	s__uncultured_Roseobacter
ASV1057	0	0	0	0	0	0	0	0	0	0	0	0	d__Bacteria	p__Bacteroidota	c__Bacteroidia	o__Cytophagales	f__Hymenobacteraceae	g__Adhaeribacter	s__uncultured_bacterium
ASV1058	0	0	0	0	0	2	0	0	0	0	0	0	d__Bacteria	p__Proteobacteria	c__Gammaproteobacteria	o__Pseudomonadales	f__Moraxellaceae	g__Enhydrobacter
ASV1059	0	0	0	0	0	0	0	0	0	3	0	0	d__Bacteria	p__Proteobacteria	c__Alphaproteobacteria	o__Rickettsiales	f__Rickettsiaceae	g__Candidatus_Megaira
ASV1060	0	0	0	0	0	0	0	0	0	2	0	0	d__Bacteria	p__Proteobacteria	c__Gammaproteobacteria	o__SAR86_clade	f__SAR86_clade	g__SAR86_clade	s__marine_metagenome
ASV1061	0	0	0	0	0	0	0	0	2	0	0	0	d__Bacteria	p__Proteobacteria	c__Alphaproteobacteria	o__Rhodospirillales	f__AEGEAN-169_marine_group	g__AEGEAN-169_marine_group	s__metagenome
ASV1062	0	0	0	0	0	0	0	0	0	0	0	0	d__Bacteria	p__Actinobacteriota	c__Actinobacteria	o__Corynebacteriales	f__Mycobacteriaceae	g__Mycobacterium
ASV1063	0	0	0	0	4	0	0	0	0	0	0	0	d__Bacteria	p__Actinobacteriota	c__Actinobacteria	o__Bifidobacteriales	f__Bifidobacteriaceae	g__Gardnerella
ASV1064	0	0	0	0	0	0	0	0	0	0	0	0	d__Bacteria	p__Planctomycetota	c__Phycisphaerae	o__Phycisphaerales	f__Phycisphaeraceae
ASV1065	12	0	0	0	0	0	0	0	0	0	0	0	d__Bacteria	p__Proteobacteria	c__Gammaproteobacteria	o__Pseudomonadales	f__Pseudomonadaceae	g__Pseudomonas
ASV1066	0	0	0	0	0	0	0	0	0	0	0	0	d__Bacteria	p__Proteobacteria	c__Alphaproteobacteria	o__Rhizobiales	f__Beijerinckiaceae
ASV1067	0	0	0	0	0	0	0	0	0	0	0	0	d__Bacteria	p__Firmicutes	c__Clostridia	o__Peptostreptococcales-Tissierellales	f__Peptostreptococcales-Tissierellales	g__Peptoniphilus
ASV1068	0	50	0	0	0	0	0	0	0	0	0	56	d__Archaea	p__Crenarchaeota	c__Nitrososphaeria	o__Nitrososphaerales	f__Nitrososphaeraceae
ASV1069	0	0	1	0	0	0	0	0	0	0	0	0	d__Bacteria	p__Bdellovibrionota	c__Bdellovibrionia	o__Bdellovibrionales	f__Bdellovibrionaceae	g__OM27_clade	s__uncultured_proteobacterium
ASV1070	0	0	0	0	0	0	0	0	0	0	0	0	d__Bacteria	p__Proteobacteria	c__Alphaproteobacteria	o__Sphingomonadales	f__Sphingomonadaceae	g__Sphingobium
ASV1071	0	0	0	0	0	2	0	0	0	0	0	0	d__Bacteria	p__Proteobacteria	c__Gammaproteobacteria	o__Oceanospirillales	f__Alcanivoracaceae1	g__Alcanivorax
ASV1072	0	0	0	0	0	0	0	0	0	0	0	7	d__Bacteria	p__Firmicutes	c__Clostridia	o__Clostridiales	f__Clostridiaceae	g__Clostridium_sensu_stricto_1
ASV1073	0	0	0	0	0	0	0	0	0	0	0	0	d__Bacteria	p__Planctomycetota	c__Phycisphaerae	o__Phycisphaerales	f__Phycisphaeraceae	g__Urania-1B-19_marine_sediment_group	s__uncultured_bacterium
ASV1074	0	0	0	0	0	0	0	0	0	0	0	17	d__Bacteria	p__Proteobacteria	c__Alphaproteobacteria	o__Rhodobacterales	f__Rhodobacteraceae	g__Paracoccus
ASV1075	0	0	0	0	0	0	0	0	3	0	0	0	d__Bacteria	p__Proteobacteria	c__Alphaproteobacteria	o__Rhodobacterales	f__Rhodobacteraceae	g__Paracoccus
ASV1076	0	0	0	0	0	0	0	0	0	0	0	5	d__Bacteria	p__Firmicutes	c__Clostridia	o__Lachnospirales	f__Lachnospiraceae	g__Blautia
ASV1077	0	0	0	0	0	2	0	0	0	0	0	0	d__Bacteria	p__Actinobacteriota	c__Actinobacteria	o__Propionibacteriales	f__Propionibacteriaceae	g__Cutibacterium	s__Cutibacterium_granulosum
ASV1078	0	0	0	0	0	0	0	0	0	0	0	23	d__Bacteria	p__Bacteroidota	c__Bacteroidia	o__Chitinophagales	f__Chitinophagaceae	g__Segetibacter
ASV1079	0	0	0	0	0	0	0	0	0	0	0	0	d__Bacteria	p__Chloroflexi	c__Dehalococcoidia	o__SAR202_clade	f__SAR202_clade	g__SAR202_clade	s__marine_metagenome
ASV1080	0	0	0	0	0	0	0	16	0	0	0	0	d__Bacteria	p__Proteobacteria	c__Alphaproteobacteria	o__Rhizobiales	f__Rhizobiaceae	g__Ochrobactrum
ASV1081	0	0	0	0	5	0	0	0	0	0	0	0	d__Bacteria	p__Proteobacteria	c__Gammaproteobacteria	o__Oceanospirillales	f__Saccharospirillaceae	g__Oleibacter
ASV1082	0	0	0	0	0	0	0	0	0	0	0	0	d__Bacteria	p__Armatimonadota	c__Fimbriimonadia	o__Fimbriimonadales	f__Fimbriimonadaceae	g__Fimbriimonadaceae	s__uncultured_bacterium
ASV1083	0	0	0	0	0	0	0	0	0	0	0	6	d__Bacteria	p__Proteobacteria	c__Alphaproteobacteria	o__Tistrellales	f__Geminicoccaceae
ASV1084	0	0	0	0	0	0	0	0	0	0	0	0	d__Bacteria	p__Verrucomicrobiota	c__Verrucomicrobiae	o__Chthoniobacterales	f__Chthoniobacteraceae	g__Chthoniobacter	s__uncultured_bacterium
ASV1085	0	0	0	0	0	0	0	0	0	0	0	0	d__Bacteria	p__Proteobacteria	c__Gammaproteobacteria	o__Oceanospirillales	f__Saccharospirillaceae	g__Oleibacter
ASV1086	0	0	0	0	0	0	0	0	0	0	20	0	d__Bacteria	p__Firmicutes	c__Clostridia	o__Lachnospirales	f__Lachnospiraceae
ASV1087	0	0	0	0	0	0	0	0	0	0	0	0	d__Bacteria	p__Proteobacteria	c__Alphaproteobacteria	o__Rhizobiales	f__Rhizobiales_Incertae_Sedis	g__Phreatobacter
ASV1088	0	68	0	0	0	0	0	0	0	0	0	0	d__Bacteria	p__Firmicutes	c__Clostridia	o__Clostridiales	f__Caloramatoraceae	g__Fonticella	s__uncultured_bacterium
ASV1089	0	0	0	0	0	0	0	0	0	0	0	0	d__Bacteria	p__Actinobacteriota	c__Actinobacteria	o__Corynebacteriales	f__Corynebacteriaceae	g__Turicella	s__uncultured_bacterium
ASV1090	0	0	0	0	0	0	0	0	0	0	0	0	d__Bacteria	p__Proteobacteria	c__Gammaproteobacteria	o__Burkholderiales	f__Nitrosomonadaceae	g__Nitrosomonas
ASV1091	0	0	0	0	0	0	0	0	0	0	0	12	d__Bacteria	p__Actinobacteriota	c__Actinobacteria	o__Pseudonocardiales	f__Pseudonocardiaceae	g__Pseudonocardia
ASV1092	0	0	0	0	0	0	0	0	0	0	0	0	d__Bacteria	p__Proteobacteria	c__Gammaproteobacteria	o__Vibrionales	f__Vibrionaceae	g__Vibrio
ASV1093	0	0	0	0	0	0	0	0	0	0	0	0	d__Bacteria	p__Proteobacteria	c__Alphaproteobacteria	o__Sphingomonadales	f__Sphingomonadaceae	g__Novosphingobium
ASV1094	0	0	0	0	0	0	0	0	0	0	0	0	d__Bacteria	p__Proteobacteria	c__Alphaproteobacteria	o__Rhodospirillales	f__AEGEAN-169_marine_group	g__AEGEAN-169_marine_group
ASV1095	0	0	0	0	0	0	0	0	0	0	19	0	d__Bacteria	p__WPS-2	c__WPS-2	o__WPS-2	f__WPS-2	g__WPS-2	s__metagenome
ASV1096	0	0	5	8	13	0	0	0	11	14	0	0	d__Bacteria	p__Cyanobacteria	c__Cyanobacteriia	o__Synechococcales	f__Cyanobiaceae	g__Prochlorococcus_MIT9313
ASV1097	0	0	0	0	0	0	0	0	0	0	0	0	d__Bacteria	p__Proteobacteria	c__Gammaproteobacteria	o__KI89A_clade	f__KI89A_clade	g__KI89A_clade	s__uncultured_bacterium
ASV1098	0	0	1	0	0	0	0	0	0	0	0	0	d__Bacteria	p__Bacteroidota	c__Bacteroidia	o__Bacteroidales	f__Paludibacteraceae	g__F0058	s__uncultured_bacterium
ASV1099	0	0	0	0	0	0	0	0	0	1	0	0	d__Bacteria	p__Proteobacteria	c__Gammaproteobacteria	o__Pseudomonadales	f__Pseudomonadaceae	g__Pseudomonas
ASV1100	0	0	0	0	0	0	0	0	0	7	0	0	d__Bacteria	p__Bacteroidota	c__Bacteroidia	o__Flavobacteriales	f__NS9_marine_group	g__NS9_marine_group
ASV1101	0	0	0	0	4	0	0	0	0	0	0	0	d__Bacteria	p__Proteobacteria	c__Gammaproteobacteria
ASV1102	0	0	0	0	1	0	0	0	0	0	0	0	d__Bacteria	p__Bacteroidota	c__Bacteroidia	o__Cytophagales	f__Cyclobacteriaceae	g__uncultured	s__uncultured_marine
ASV1103	0	0	0	0	0	0	0	0	0	5	0	0	d__Bacteria	p__Proteobacteria	c__Gammaproteobacteria	o__Oceanospirillales	f__Halomonadaceae	g__Salinicola
ASV1104	0	0	0	0	0	0	0	0	0	0	0	0	d__Bacteria	p__Myxococcota	c__Polyangia	o__mle1-27	f__mle1-27	g__mle1-27	s__Myxococcales_bacterium
ASV1105	0	0	0	0	0	0	0	0	0	0	0	0	d__Bacteria	p__Chloroflexi	c__Gitt-GS-136	o__Gitt-GS-136	f__Gitt-GS-136	g__Gitt-GS-136
ASV1106	0	0	0	0	0	0	0	0	0	0	0	2	d__Bacteria	p__Acidobacteriota	c__Blastocatellia	o__Blastocatellales	f__Blastocatellaceae	g__uncultured	s__uncultured_bacterium
ASV1107	0	0	0	0	0	0	0	0	0	0	64	0	d__Bacteria	p__Proteobacteria	c__Alphaproteobacteria	o__Sphingomonadales	f__Sphingomonadaceae	g__Sphingomonas	s__uncultured_endolithic
ASV1108	0	0	0	0	0	0	0	0	0	0	0	0	d__Bacteria	p__Bacteroidota	c__Bacteroidia	o__Flavobacteriales	f__NS9_marine_group	g__NS9_marine_group	s__uncultured_Bacteroidetes/Chlorobi
ASV1109	0	0	0	0	0	0	0	0	0	0	0	0	d__Bacteria	p__Bacteroidota	c__Bacteroidia	o__Flavobacteriales	f__Flavobacteriaceae	g__Mesonia
ASV1110	0	0	0	0	1	0	0	0	0	0	0	0	d__Bacteria	p__Proteobacteria	c__Alphaproteobacteria	o__SAR11_clade	f__Clade_I	g__Clade_Ia
ASV1111	0	0	0	0	0	0	0	0	0	0	0	0	d__Bacteria	p__Planctomycetota	c__Phycisphaerae	o__Phycisphaerales	f__Phycisphaeraceae	g__FS140-16B-02_marine_group	s__marine_metagenome
ASV1112	0	0	0	0	0	0	0	0	0	1	0	0	d__Bacteria	p__Bacteroidota	c__Bacteroidia	o__Flavobacteriales	f__NS9_marine_group	g__NS9_marine_group
ASV1113	0	0	0	2	0	0	0	0	0	0	0	0	d__Bacteria	p__Bacteroidota	c__Bacteroidia	o__Flavobacteriales	f__NS9_marine_group	g__NS9_marine_group	s__uncultured_marine
ASV1114	0	0	0	0	0	0	0	0	0	0	0	0	d__Bacteria	p__Bacteroidota	c__Bacteroidia	o__Cytophagales	f__Hymenobacteraceae	g__Adhaeribacter
ASV1115	0	0	0	0	0	0	0	0	0	0	0	0	d__Bacteria	p__Firmicutes	c__Clostridia	o__Clostridiales	f__Clostridiaceae	g__Clostridium_sensu_stricto_1
ASV1116	0	0	0	0	0	0	0	0	0	3	0	0	d__Bacteria	p__Proteobacteria	c__Alphaproteobacteria	o__Rickettsiales	f__Rickettsiaceae	g__Candidatus_Megaira
ASV1117	0	0	0	0	0	0	0	0	0	0	0	0	d__Bacteria	p__Proteobacteria	c__Alphaproteobacteria	o__Rhodobacterales	f__Rhodobacteraceae
ASV1118	0	0	0	0	0	0	0	0	0	0	0	0	d__Bacteria	p__Proteobacteria	c__Gammaproteobacteria	o__Piscirickettsiales	f__Piscirickettsiaceae	g__Candidatus_Endoecteinascidia
ASV1119	0	0	0	0	0	0	0	0	0	0	0	17	d__Bacteria	p__Bacteroidota	c__Bacteroidia	o__Cytophagales	f__Hymenobacteraceae	g__Adhaeribacter	s__Adhaeribacter_sp.
ASV1120	0	0	0	0	0	0	0	0	0	0	0	0	d__Bacteria	p__Firmicutes	c__Bacilli	o__Bacillales	f__Bacillaceae	g__Bacillus
ASV1121	0	0	0	2	0	0	0	0	0	0	0	0	d__Bacteria	p__Bacteroidota	c__Bacteroidia	o__Flavobacteriales	f__Crocinitomicaceae	g__Fluviicola
ASV1122	0	0	0	0	0	0	0	0	0	0	0	0	d__Bacteria	p__Planctomycetota	c__Phycisphaerae	o__Phycisphaerales	f__Phycisphaeraceae	g__CL500-3	s__uncultured_marine
ASV1123	0	0	0	4	0	0	0	0	0	0	0	0	d__Bacteria	p__Proteobacteria	c__Gammaproteobacteria	o__Cellvibrionales	f__Porticoccaceae	g__SAR92_clade	s__uncultured_bacterium
ASV1124	0	0	0	0	0	0	0	0	0	0	0	0	d__Bacteria	p__Proteobacteria	c__Gammaproteobacteria	o__Alteromonadales	f__Pseudoalteromonadaceae	g__Pseudoalteromonas
ASV1125	0	0	0	0	4	0	0	0	0	0	0	0	d__Bacteria	p__Bdellovibrionota	c__Bdellovibrionia	o__Bdellovibrionales	f__Bdellovibrionaceae	g__OM27_clade
ASV1126	0	34	0	0	0	0	0	0	0	0	0	46	d__Bacteria	p__Proteobacteria	c__Alphaproteobacteria	o__Rhodobacterales	f__Rhodobacteraceae	g__Rubellimicrobium
ASV1127	0	0	0	0	0	0	0	0	0	0	0	14	d__Bacteria	p__Bacteroidota	c__Bacteroidia	o__Cytophagales	f__Cyclobacteriaceae	g__Cesiribacter
ASV1128	0	0	0	0	0	0	0	0	0	1	0	0	d__Bacteria	p__Firmicutes	c__Bacilli	o__Lactobacillales	f__Lactobacillaceae	g__Lactobacillus
ASV1129	0	0	0	0	0	0	0	0	1	0	0	0	d__Bacteria	p__Bacteroidota	c__Bacteroidia	o__Cytophagales	f__Hymenobacteraceae	g__Hymenobacter	s__Hymenobacter_qilianensis
ASV1130	0	0	0	0	0	0	0	0	0	0	0	7	d__Bacteria	p__Firmicutes	c__Bacilli	o__Lactobacillales	f__Lactobacillaceae	g__Lactobacillus	s__Lactobacillus_agilis
ASV1131	0	0	0	0	0	0	0	0	0	3	0	0	d__Bacteria	p__Bacteroidota	c__Bacteroidia	o__Flavobacteriales	f__NS9_marine_group	g__NS9_marine_group	s__uncultured_marine
ASV1132	0	0	0	0	0	0	168	0	0	0	0	0	d__Bacteria	p__Proteobacteria	c__Gammaproteobacteria	o__Burkholderiales	f__Comamonadaceae
ASV1133	245	0	0	0	0	0	0	0	0	0	0	18	d__Bacteria	p__Cyanobacteria	c__Cyanobacteriia	o__Cyanobacteriales	f__Chroococcidiopsaceae	g__uncultured	s__uncultured_bacterium
ASV1134	0	0	0	0	0	0	0	0	0	0	0	0	d__Bacteria	p__Bdellovibrionota	c__Bdellovibrionia	o__Bdellovibrionales	f__Bdellovibrionaceae	g__OM27_clade	s__uncultured_marine
ASV1135	0	0	0	0	0	0	0	0	0	0	0	25	d__Bacteria	p__Proteobacteria	c__Alphaproteobacteria	o__Sphingomonadales	f__Sphingomonadaceae	g__Sphingomonas
ASV1136	0	0	0	0	0	0	0	0	0	0	0	0	d__Archaea	p__Thermoplasmatota	c__Thermoplasmata	o__Marine_Group_II	f__Marine_Group_II	g__Marine_Group_II	s__metagenome
ASV1137	0	0	0	0	0	0	0	0	0	0	0	8	d__Bacteria	p__Firmicutes	c__Bacilli	o__Bacillales
ASV1138	0	0	0	0	0	0	0	0	0	0	0	0	d__Bacteria	p__Marinimicrobia_(SAR406_clade)	c__Marinimicrobia_(SAR406_clade)	o__Marinimicrobia_(SAR406_clade)	f__Marinimicrobia_(SAR406_clade)	g__Marinimicrobia_(SAR406_clade)	s__uncultured_marine
ASV1139	0	0	0	0	0	0	0	0	0	2	0	0	d__Bacteria	p__Bacteroidota	c__Bacteroidia	o__Chitinophagales	f__Saprospiraceae	g__uncultured
ASV1140	0	0	0	0	0	0	0	120	0	0	0	0	d__Bacteria	p__Proteobacteria	c__Gammaproteobacteria	o__Burkholderiales	f__Comamonadaceae
ASV1141	31	6	0	0	0	0	0	0	0	0	6	40	d__Bacteria	p__Proteobacteria	c__Gammaproteobacteria	o__Xanthomonadales	f__Xanthomonadaceae	g__Stenotrophomonas
ASV1142	0	0	0	0	0	0	0	0	0	0	54	0	d__Bacteria	p__Actinobacteriota	c__Actinobacteria	o__Streptomycetales	f__Streptomycetaceae	g__Streptomyces
ASV1143	0	0	0	0	0	0	0	0	0	0	0	0	d__Bacteria	p__Proteobacteria	c__Gammaproteobacteria	o__Oceanospirillales	f__Alcanivoracaceae1	g__Alcanivorax
ASV1144	0	0	0	0	6	0	0	0	0	0	0	0	d__Bacteria	p__Bacteroidota	c__Bacteroidia	o__Flavobacteriales	f__Flavobacteriaceae	g__NS5_marine_group
ASV1145	0	0	0	0	0	0	0	0	0	1	0	0	d__Archaea	p__Thermoplasmatota	c__Thermoplasmata	o__Marine_Group_II	f__Marine_Group_II	g__Marine_Group_II
ASV1146	0	0	0	0	0	0	0	0	0	0	0	0	d__Bacteria	p__Actinobacteriota	c__Actinobacteria	o__Micrococcales	f__Micrococcaceae	g__Rothia
ASV1147	0	0	0	0	0	0	0	0	0	0	0	0	d__Bacteria
ASV1148	10	0	0	0	0	0	0	0	0	0	13	0	d__Bacteria	p__Proteobacteria	c__Gammaproteobacteria	o__Pseudomonadales	f__Pseudomonadaceae	g__Pseudomonas
ASV1149	0	0	0	0	0	0	0	0	0	0	0	0	d__Bacteria	p__Bacteroidota	c__Bacteroidia	o__Flavobacteriales	f__Flavobacteriaceae	g__Mesonia
ASV1150	0	0	0	0	0	0	0	0	0	0	0	0	d__Bacteria	p__Proteobacteria	c__Gammaproteobacteria	o__Pseudomonadales	f__Moraxellaceae	g__Acinetobacter	s__Acinetobacter_ursingii
ASV1151	0	0	0	0	0	0	0	0	0	0	0	0	d__Bacteria	p__Actinobacteriota	c__Acidimicrobiia	o__Microtrichales	f__Ilumatobacteraceae	g__uncultured	s__uncultured_organism
ASV1152	0	0	0	0	0	0	0	0	0	4	0	0	d__Bacteria	p__Bacteroidota	c__Bacteroidia	o__Flavobacteriales	f__NS9_marine_group	g__NS9_marine_group	s__uncultured_marine
ASV1153	0	0	0	0	0	0	0	0	0	0	0	0	d__Bacteria	p__Proteobacteria	c__Gammaproteobacteria	o__Oceanospirillales	f__Saccharospirillaceae
ASV1154	0	0	0	0	0	0	0	0	0	0	0	16	d__Bacteria	p__Proteobacteria	c__Alphaproteobacteria	o__Acetobacterales	f__Acetobacteraceae
ASV1155	0	0	0	0	0	0	0	0	0	0	0	0	d__Bacteria	p__Proteobacteria	c__Gammaproteobacteria	o__Burkholderiales	f__Comamonadaceae
ASV1156	0	0	0	0	0	0	0	0	0	0	0	0	d__Bacteria	p__Bdellovibrionota	c__Bdellovibrionia	o__Bacteriovoracales	f__Bacteriovoracaceae	g__Peredibacter
ASV1157	0	0	0	0	0	7	0	0	0	0	0	0	d__Bacteria	p__Proteobacteria	c__Alphaproteobacteria	o__Rhodospirillales	f__AEGEAN-169_marine_group	g__AEGEAN-169_marine_group	s__unidentified_marine
ASV1158	0	0	0	0	0	0	0	0	0	0	0	0	d__Bacteria	p__Planctomycetota	c__Planctomycetes	o__Pirellulales	f__Pirellulaceae	g__Pir4_lineage	s__metagenome
ASV1159	0	0	0	0	0	0	0	0	0	0	0	0	d__Bacteria	p__Chloroflexi	c__Chloroflexia	o__Thermomicrobiales	f__JG30-KF-CM45	g__JG30-KF-CM45	s__uncultured_soil
ASV1160	0	0	0	0	0	0	0	0	0	0	0	0	d__Bacteria	p__Bacteroidota	c__Bacteroidia	o__Sphingobacteriales	f__Sphingobacteriaceae	g__Sphingobacterium
ASV1161	0	0	0	0	0	6	0	0	0	9	0	0	d__Bacteria	p__Cyanobacteria	c__Cyanobacteriia	o__Synechococcales	f__Cyanobiaceae	g__Prochlorococcus_MIT9313
ASV1162	0	0	0	0	0	0	0	0	0	0	0	0	d__Bacteria	p__Firmicutes	c__Bacilli	o__Lactobacillales	f__Lactobacillaceae	g__Lactobacillus	s__Lactobacillus_iners
ASV1163	0	0	7	0	0	0	0	0	0	0	0	0	d__Bacteria	p__Bacteroidota	c__Bacteroidia	o__Flavobacteriales	f__Cryomorphaceae	g__NS10_marine_group	s__uncultured_marine
ASV1164	0	0	0	0	0	0	0	0	0	0	0	0	d__Bacteria	p__Actinobacteriota	c__Actinobacteria	o__Micrococcales	f__Microbacteriaceae	g__Agrococcus
ASV1165	0	0	0	1	0	0	0	0	0	0	0	0	d__Bacteria	p__Proteobacteria	c__Gammaproteobacteria	o__Alteromonadales	f__Colwelliaceae	g__Colwellia
ASV1166	0	0	0	0	0	0	0	0	0	0	0	20	d__Bacteria	p__Proteobacteria	c__Gammaproteobacteria	o__Enterobacterales	f__Erwiniaceae	g__Pantoea
ASV1167	0	0	0	0	0	0	0	0	0	0	0	0	d__Bacteria	p__Actinobacteriota	c__Actinobacteria	o__Micrococcales	f__Micrococcaceae
ASV1168	0	0	1	0	1	0	0	0	0	0	0	0	d__Bacteria	p__Proteobacteria	c__Gammaproteobacteria	o__Pseudomonadales	f__Moraxellaceae	g__Acinetobacter
ASV1169	0	0	0	0	0	4	0	0	0	0	0	0	d__Bacteria	p__Bacteroidota	c__Bacteroidia	o__Chitinophagales	f__Chitinophagaceae
ASV1170	0	0	0	0	0	0	0	0	0	2	0	0	d__Bacteria	p__Proteobacteria	c__Alphaproteobacteria	o__Puniceispirillales	f__SAR116_clade	g__Candidatus_Puniceispirillum	s__uncultured_bacterium
ASV1171	0	0	0	0	0	0	0	0	0	0	0	16	d__Bacteria	p__Proteobacteria	c__Alphaproteobacteria	o__Sphingomonadales	f__Sphingomonadaceae	g__Sphingomonas	s__Sphingomonas_humi
ASV1172	0	58	0	0	0	0	0	0	0	0	0	0	d__Bacteria	p__Actinobacteriota	c__Thermoleophilia	o__Solirubrobacterales	f__Solirubrobacteraceae	g__Solirubrobacter	s__uncultured_actinobacterium
ASV1173	0	0	0	0	0	0	0	0	0	0	0	0	d__Bacteria	p__Proteobacteria	c__Gammaproteobacteria	o__Pseudomonadales	f__Pseudomonadaceae	g__Pseudomonas
ASV1174	0	0	0	0	0	0	0	0	0	0	0	3	d__Bacteria	p__Proteobacteria	c__Alphaproteobacteria	o__Rhizobiales	f__Beijerinckiaceae	g__Microvirga
ASV1175	0	0	0	0	0	0	0	0	0	0	0	0	d__Bacteria	p__Bacteroidota	c__Bacteroidia	o__Sphingobacteriales	f__Sphingobacteriaceae	g__Pedobacter
ASV1176	0	0	0	0	4	0	0	0	0	0	0	0	d__Bacteria	p__Bdellovibrionota	c__Bdellovibrionia	o__Bdellovibrionales	f__Bdellovibrionaceae	g__OM27_clade	s__uncultured_marine
ASV1177	0	0	0	0	0	0	0	0	0	0	20	0	d__Bacteria	p__Actinobacteriota	c__Actinobacteria	o__Propionibacteriales	f__Nocardioidaceae	g__Nocardioides
ASV1178	0	0	0	0	0	0	0	0	0	0	0	0	d__Bacteria	p__Proteobacteria	c__Alphaproteobacteria	o__Sphingomonadales	f__Sphingomonadaceae	g__Altererythrobacter
ASV1179	0	0	0	0	0	0	0	0	0	22	0	0	d__Bacteria	p__Proteobacteria	c__Gammaproteobacteria	o__Oceanospirillales
ASV1180	0	0	0	0	0	0	0	0	0	0	36	9	d__Bacteria	p__Proteobacteria	c__Alphaproteobacteria	o__Rhizobiales	f__Xanthobacteraceae
ASV1181	0	0	0	0	0	0	0	0	0	0	0	0	d__Bacteria	p__Chloroflexi	c__Chloroflexia	o__Thermomicrobiales	f__JG30-KF-CM45	g__JG30-KF-CM45
ASV1182	0	0	0	0	0	0	0	0	0	0	0	0	d__Bacteria	p__Actinobacteriota	c__Actinobacteria	o__Corynebacteriales	f__Corynebacteriaceae	g__Corynebacterium
ASV1183	0	0	0	0	0	0	0	0	0	0	0	0	d__Bacteria	p__PAUC34f	c__PAUC34f	o__PAUC34f	f__PAUC34f	g__PAUC34f	s__uncultured_marine
ASV1184	0	0	0	0	0	0	0	0	0	4	0	0	d__Bacteria	p__Cyanobacteria	c__Cyanobacteriia	o__Synechococcales	f__Cyanobiaceae	g__Prochlorococcus_MIT9313
ASV1185	0	0	0	0	0	0	0	0	0	0	0	3	d__Bacteria	p__Chloroflexi	c__Ktedonobacteria	o__C0119	f__C0119	g__C0119	s__uncultured_soil
ASV1186	0	0	0	0	0	0	0	0	0	1	0	0	d__Bacteria	p__Proteobacteria	c__Gammaproteobacteria	o__SAR86_clade	f__SAR86_clade	g__SAR86_clade	s__Rhodobacteraceae_bacterium
ASV1187	0	0	0	0	0	0	0	0	0	0	57	0	d__Bacteria	p__Proteobacteria	c__Gammaproteobacteria	o__Salinisphaerales	f__Solimonadaceae	g__uncultured
ASV1188	8	0	0	0	0	0	0	0	0	0	0	0	d__Bacteria	p__Proteobacteria	c__Gammaproteobacteria	o__Burkholderiales	f__Burkholderiaceae	g__Burkholderia-Caballeronia-Paraburkholderia
ASV1189	0	0	0	0	0	0	0	0	0	0	0	0	d__Bacteria	p__Proteobacteria	c__Alphaproteobacteria	o__Rhizobiales	f__Beijerinckiaceae
ASV1190	0	0	0	2	0	0	0	0	0	0	0	0	d__Bacteria	p__Proteobacteria	c__Gammaproteobacteria	o__Oceanospirillales	f__Saccharospirillaceae	g__Oleibacter
ASV1191	0	0	0	0	5	0	0	0	0	0	0	0	d__Bacteria	p__Proteobacteria	c__Alphaproteobacteria	o__Rickettsiales	f__S25-593	g__S25-593
ASV1192	0	0	23	17	13	27	0	0	9	5	0	0	d__Bacteria	p__Bacteroidota	c__Bacteroidia	o__Flavobacteriales	f__Flavobacteriaceae	g__Dokdonia
ASV1193	0	0	0	0	0	0	0	0	0	4	0	0	d__Bacteria	p__Bacteroidota	c__Bacteroidia	o__Flavobacteriales	f__NS9_marine_group	g__NS9_marine_group	s__uncultured_marine
ASV1194	0	0	0	0	0	0	0	0	4	0	0	0	d__Bacteria	p__Proteobacteria	c__Gammaproteobacteria	o__Oceanospirillales
ASV1195	0	0	0	0	0	0	0	0	0	0	0	0	d__Bacteria	p__Bdellovibrionota	c__Bdellovibrionia	o__Bdellovibrionales	f__Bdellovibrionaceae	g__OM27_clade	s__uncultured_marine
ASV1196	0	0	0	0	0	0	0	0	0	0	0	21	d__Bacteria	p__Actinobacteriota	c__Actinobacteria	o__Micrococcales	f__Microbacteriaceae	g__Agrococcus
ASV1197	0	0	0	0	0	0	0	0	0	0	0	0	d__Bacteria	p__Firmicutes	c__Clostridia	o__Peptostreptococcales-Tissierellales	f__Peptostreptococcales-Tissierellales	g__Anaerococcus
ASV1198	0	0	0	0	0	0	0	0	0	0	0	0	d__Bacteria	p__Verrucomicrobiota	c__Verrucomicrobiae	o__Verrucomicrobiales	f__DEV007	g__DEV007	s__uncultured_marine
ASV1199	0	0	6	0	0	0	0	0	0	0	0	0	d__Bacteria	p__Proteobacteria	c__Gammaproteobacteria	o__Pseudomonadales	f__Moraxellaceae	g__Acinetobacter
ASV1200	0	0	0	3	0	0	0	0	0	0	0	0	d__Bacteria	p__Proteobacteria	c__Gammaproteobacteria	o__Pseudomonadales	f__Pseudomonadaceae	g__Pseudomonas
ASV1201	0	0	2	0	46	0	0	0	0	0	0	0	d__Bacteria	p__Proteobacteria	c__Gammaproteobacteria	o__Oceanospirillales	f__Halomonadaceae	g__Halomonas
ASV1202	0	0	0	0	0	0	0	0	0	0	0	5	d__Bacteria	p__Deinococcota	c__Deinococci	o__Deinococcales	f__Deinococcaceae	g__Deinococcus	s__Deinococcus_deserti
ASV1203	0	0	0	0	0	0	0	0	0	0	0	25	d__Bacteria	p__Actinobacteriota	c__Actinobacteria	o__Frankiales	f__Geodermatophilaceae	g__Blastococcus
ASV1204	0	0	0	0	0	0	0	0	0	0	0	38	d__Bacteria	p__Chloroflexi	c__Chloroflexia	o__Kallotenuales	f__AKIW781	g__AKIW781	s__uncultured_bacterium
ASV1205	0	0	0	0	0	0	0	0	0	0	0	0	d__Bacteria	p__Firmicutes	c__Bacilli	o__Lactobacillales	f__Leuconostocaceae	g__Weissella
ASV1206	0	0	0	0	0	0	0	0	3	0	0	0	d__Bacteria	p__Fusobacteriota	c__Fusobacteriia	o__Fusobacteriales	f__Fusobacteriaceae	g__Fusobacterium
ASV1207	0	0	0	0	0	0	0	0	0	3	0	0	d__Bacteria	p__Proteobacteria	c__Gammaproteobacteria	o__Pseudomonadales	f__Moraxellaceae	g__Acinetobacter	s__Acinetobacter_venetianus
ASV1208	0	0	0	0	0	0	0	0	0	0	0	0	d__Bacteria	p__Actinobacteriota	c__Acidimicrobiia	o__uncultured	f__uncultured	g__uncultured
ASV1209	0	0	0	0	0	0	0	0	0	0	0	0	d__Bacteria	p__Proteobacteria	c__Gammaproteobacteria
ASV1210	0	31	0	0	0	0	0	0	0	0	0	0	d__Bacteria	p__Proteobacteria	c__Alphaproteobacteria	o__Acetobacterales	f__Acetobacteraceae	g__Craurococcus-Caldovatus	s__uncultured_proteobacterium
ASV1211	0	0	0	0	0	0	0	0	0	0	0	0	d__Bacteria	p__Firmicutes	c__Bacilli	o__Paenibacillales	f__Paenibacillaceae	g__Paenibacillus
ASV1212	0	0	0	0	0	0	0	0	0	0	0	21	d__Bacteria	p__Deinococcota	c__Deinococci	o__Deinococcales	f__Deinococcaceae	g__Deinococcus
ASV1213	0	0	0	0	0	0	0	0	0	0	0	0	d__Bacteria	p__Planctomycetota	c__Phycisphaerae	o__Phycisphaerales	f__Phycisphaeraceae	g__CL500-3	s__uncultured_Phycisphaeraceae
ASV1214	0	0	0	0	0	0	0	0	0	0	0	0	d__Bacteria	p__Proteobacteria	c__Alphaproteobacteria	o__SAR11_clade	f__Clade_I	g__Clade_Ia
ASV1215	0	0	0	0	0	0	0	0	0	0	0	23	d__Bacteria	p__Firmicutes	c__Bacilli	o__Bacillales	f__Bacillaceae	g__Bacillus
ASV1216	93	0	0	0	0	0	0	0	2	0	0	0	d__Bacteria	p__Proteobacteria	c__Gammaproteobacteria	o__Burkholderiales	f__Neisseriaceae	g__Neisseria	s__Neisseria_perflava
ASV1217	0	23	0	0	0	0	0	0	0	0	0	0	d__Bacteria	p__Actinobacteriota	c__Thermoleophilia	o__Gaiellales	f__uncultured	g__uncultured
ASV1218	0	0	0	0	0	2	0	0	0	0	0	0	d__Bacteria	p__Actinobacteriota	c__Actinobacteria	o__Propionibacteriales	f__Nocardioidaceae	g__Nocardioides
ASV1219	0	0	0	0	0	0	0	0	0	0	0	7	d__Bacteria	p__Firmicutes	c__Clostridia	o__Oscillospirales	f__[Eubacterium]_coprostanoligenes_group	g__[Eubacterium]_coprostanoligenes_group
ASV1220	0	0	0	0	1	0	0	0	0	0	0	0	d__Bacteria	p__Proteobacteria	c__Alphaproteobacteria	o__Rickettsiales	f__Fokiniaceae	g__MD3-55	s__uncultured_bacterium
ASV1221	0	75	0	0	0	0	0	0	0	0	0	0	d__Bacteria	p__Actinobacteriota	c__Thermoleophilia	o__Solirubrobacterales	f__Solirubrobacteraceae	g__Solirubrobacter
ASV1222	0	0	0	0	0	0	0	0	2	0	0	0	d__Bacteria	p__Proteobacteria	c__Alphaproteobacteria	o__Rhizobiales	f__Beijerinckiaceae	g__Methylobacterium-Methylorubrum
ASV1223	0	0	0	0	0	0	0	0	0	0	0	0	d__Bacteria	p__Myxococcota	c__Polyangia	o__Nannocystales	f__Nannocystaceae	g__uncultured	s__uncultured_proteobacterium
ASV1224	0	0	0	0	0	0	0	0	0	0	0	0	d__Bacteria	p__Proteobacteria	c__Alphaproteobacteria	o__Tistrellales	f__Geminicoccaceae	g__uncultured	s__uncultured_bacterium
ASV1225	0	0	0	0	0	0	0	0	0	0	0	0	d__Bacteria	p__Bacteroidota	c__Bacteroidia	o__Bacteroidales	f__Prevotellaceae	g__Prevotella	s__Prevotella_timonensis
ASV1226	0	0	0	0	0	0	0	0	0	0	0	7	d__Bacteria	p__Bacteroidota	c__Bacteroidia	o__Cytophagales	f__Cytophagaceae	g__Rhodocytophaga
ASV1227	0	0	0	0	0	0	0	0	0	0	0	0	d__Bacteria	p__Bacteroidota	c__Bacteroidia	o__Flavobacteriales	f__NS9_marine_group	g__NS9_marine_group
ASV1228	0	0	0	0	0	0	0	0	0	0	0	16	d__Bacteria	p__Bacteroidota	c__Bacteroidia	o__Cytophagales	f__Hymenobacteraceae	g__Adhaeribacter	s__uncultured_bacterium
ASV1229	0	0	0	0	0	0	0	0	0	0	0	9	d__Bacteria	p__Firmicutes	c__Bacilli	o__Staphylococcales	f__Staphylococcaceae	g__Salinicoccus
ASV1230	0	0	0	0	0	0	0	0	0	0	0	6	d__Bacteria	p__Actinobacteriota	c__Actinobacteria	o__Micrococcales	f__Intrasporangiaceae	g__Aquipuribacter	s__uncultured_bacterium
ASV1231	0	0	0	0	0	0	0	0	0	4	0	0	d__Bacteria	p__Cyanobacteria	c__Cyanobacteriia	o__Synechococcales	f__Cyanobiaceae	g__Prochlorococcus_MIT9313
ASV1232	31	0	0	0	0	0	0	0	0	0	0	0	d__Bacteria	p__WPS-2	c__WPS-2	o__WPS-2	f__WPS-2	g__WPS-2	s__metagenome
ASV1233	0	0	0	0	0	0	0	0	0	0	0	0	d__Bacteria	p__Marinimicrobia_(SAR406_clade)	c__Marinimicrobia_(SAR406_clade)	o__Marinimicrobia_(SAR406_clade)	f__Marinimicrobia_(SAR406_clade)	g__Marinimicrobia_(SAR406_clade)	s__marine_metagenome
ASV1234	0	0	0	0	0	0	0	0	0	0	0	0	d__Bacteria	p__Bdellovibrionota	c__Bdellovibrionia	o__Bdellovibrionales	f__Bdellovibrionaceae	g__OM27_clade	s__uncultured_marine
ASV1235	0	0	0	0	0	0	0	0	0	0	92	0	d__Bacteria	p__Proteobacteria	c__Gammaproteobacteria	o__Gammaproteobacteria_Incertae_Sedis	f__Unknown_Family	g__Candidatus_Berkiella	s__uncultured_bacterium
ASV1236	0	0	0	0	0	0	0	0	0	0	0	4	d__Bacteria	p__Bacteroidota	c__Bacteroidia	o__Flavobacteriales	f__Weeksellaceae	g__Chryseobacterium
ASV1237	0	0	0	0	0	0	0	0	0	0	0	0	d__Bacteria	p__Proteobacteria	c__Gammaproteobacteria	o__Burkholderiales	f__Nitrosomonadaceae
ASV1238	0	0	0	0	0	0	0	0	0	0	0	0	d__Bacteria	p__Acidobacteriota	c__Blastocatellia	o__Blastocatellales	f__Blastocatellaceae	g__Blastocatella
ASV1239	0	4	0	0	0	0	0	0	0	0	0	0	d__Bacteria	p__Abditibacteriota	c__Abditibacteria	o__Abditibacteriales	f__Abditibacteriaceae	g__Abditibacterium	s__uncultured_bacterium
ASV1240	0	0	0	0	0	0	0	0	0	0	0	0	d__Bacteria	p__Actinobacteriota	c__Actinobacteria	o__Frankiales	f__Geodermatophilaceae	g__Klenkia
ASV1241	0	0	0	0	0	0	0	0	0	0	0	8	d__Bacteria	p__Actinobacteriota	c__Acidimicrobiia
ASV1242	0	0	0	0	0	0	0	0	0	0	0	0	d__Bacteria	p__Bdellovibrionota	c__Bdellovibrionia	o__Bdellovibrionales	f__Bdellovibrionaceae	g__OM27_clade	s__uncultured_marine
ASV1243	0	0	0	0	0	0	0	0	0	0	0	0	d__Bacteria	p__Chloroflexi
ASV1244	0	0	0	0	0	0	0	0	0	0	0	0	d__Bacteria	p__Proteobacteria	c__Gammaproteobacteria	o__Burkholderiales	f__Oxalobacteraceae
ASV1245	0	214	0	0	0	0	0	0	0	0	0	51	d__Bacteria	p__Proteobacteria	c__Alphaproteobacteria	o__Rhizobiales	f__Beijerinckiaceae	g__Microvirga
ASV1246	0	0	0	0	0	0	0	0	0	0	0	0	d__Bacteria	p__Proteobacteria	c__Gammaproteobacteria	o__Burkholderiales	f__Comamonadaceae	g__Aquabacterium
ASV1247	0	0	0	0	0	0	0	0	0	0	0	0	d__Bacteria	p__Proteobacteria	c__Alphaproteobacteria	o__Rhodobacterales	f__Rhodobacteraceae	g__Paracoccus
ASV1248	8	221	0	4	4	5	1133	72	0	5	26	4	d__Bacteria	p__Proteobacteria	c__Gammaproteobacteria	o__Gammaproteobacteria_Incertae_Sedis	f__Unknown_Family	g__Acidibacter
ASV1249	0	0	0	0	0	0	0	0	0	0	0	0	d__Bacteria	p__Bacteroidota	c__Bacteroidia	o__Flavobacteriales	f__Flavobacteriaceae	g__NS2b_marine_group
ASV1250	0	0	0	0	0	8	0	0	0	0	0	0	d__Bacteria	p__Proteobacteria	c__Gammaproteobacteria	o__Burkholderiales	f__Comamonadaceae
ASV1251	0	0	0	0	0	2	0	0	0	0	0	0	d__Bacteria	p__Proteobacteria	c__Alphaproteobacteria	o__SAR11_clade	f__Clade_I	g__Clade_Ia
ASV1252	0	0	0	0	0	0	0	0	0	0	0	0	d__Bacteria	p__Bacteroidota	c__Bacteroidia	o__Flavobacteriales	f__Cryomorphaceae	g__uncultured	s__uncultured_Owenweeksia
ASV1253	0	0	0	0	0	0	0	39	0	0	0	0	d__Bacteria	p__Proteobacteria	c__Gammaproteobacteria	o__Pseudomonadales	f__Moraxellaceae	g__Acinetobacter
ASV1254	0	7	0	0	0	0	0	0	0	0	0	0	d__Bacteria	p__Actinobacteriota	c__Actinobacteria	o__Propionibacteriales	f__Nocardioidaceae	g__Nocardioides
ASV1255	0	0	2	0	0	0	0	0	0	0	0	0	d__Bacteria	p__Proteobacteria	c__Alphaproteobacteria	o__Puniceispirillales	f__SAR116_clade	g__SAR116_clade	s__uncultured_Oceanibaculum
ASV1256	0	0	0	0	0	0	0	0	0	0	0	13	d__Bacteria	p__Bacteroidota	c__Bacteroidia	o__Cytophagales	f__Cyclobacteriaceae	g__Nafulsella	s__uncultured_Flexibacter
ASV1257	0	2	0	0	0	0	0	0	0	0	0	0	d__Bacteria	p__Acidobacteriota	c__Acidobacteriae	o__Bryobacterales	f__Bryobacteraceae	g__Bryobacter
ASV1258	0	0	0	0	0	0	0	0	0	0	0	14	d__Bacteria	p__Proteobacteria	c__Gammaproteobacteria	o__Burkholderiales	f__Comamonadaceae
ASV1259	13	44	0	0	0	0	0	0	0	0	0	0	d__Bacteria	p__Actinobacteriota	c__Actinobacteria	o__Frankiales	f__uncultured	g__uncultured
ASV1260	0	0	0	0	0	0	0	0	0	0	0	0	d__Bacteria	p__Proteobacteria	c__Alphaproteobacteria	o__Puniceispirillales	f__SAR116_clade	g__SAR116_clade	s__alpha_proteobacterium
ASV1261	0	0	0	0	0	0	0	0	0	0	0	0	d__Bacteria	p__Actinobacteriota	c__Actinobacteria	o__Corynebacteriales	f__Corynebacteriaceae	g__Corynebacterium
ASV1262	0	0	0	0	0	0	0	0	0	0	0	0	d__Bacteria	p__Actinobacteriota	c__Actinobacteria	o__Frankiales	f__Geodermatophilaceae	g__Geodermatophilus
ASV1263	0	0	0	0	0	0	0	0	0	0	0	3	d__Bacteria	p__Bacteroidota	c__Bacteroidia	o__Flavobacteriales	f__Flavobacteriaceae	g__Flavobacterium
ASV1264	0	0	0	0	0	0	0	0	0	0	0	0	d__Bacteria	p__Firmicutes	c__Clostridia	o__Peptostreptococcales-Tissierellales	f__Peptostreptococcales-Tissierellales	g__Parvimonas
ASV1265	0	0	0	0	0	0	0	0	0	0	0	5	d__Bacteria	p__Proteobacteria	c__Alphaproteobacteria	o__Sphingomonadales	f__Sphingomonadaceae	g__Sphingoaurantiacus	s__uncultured_bacterium
ASV1266	9	0	0	0	0	0	0	0	0	0	0	0	d__Bacteria	p__Proteobacteria	c__Gammaproteobacteria	o__Pseudomonadales	f__Moraxellaceae	g__Acinetobacter
ASV1267	0	0	0	0	0	0	0	0	0	0	0	0	d__Bacteria	p__Bacteroidota	c__Bacteroidia	o__Flavobacteriales	f__Flavobacteriaceae	g__Mesonia
ASV1268	0	0	0	0	0	0	0	0	0	0	0	0	d__Bacteria	p__Bacteroidota	c__Bacteroidia	o__Flavobacteriales	f__Crocinitomicaceae	g__Fluviicola
ASV1269	0	0	0	0	0	1	0	0	0	0	0	0	d__Bacteria
ASV1270	0	0	0	0	0	0	0	0	0	6	0	0	d__Bacteria	p__Proteobacteria	c__Alphaproteobacteria	o__Rhodospirillales	f__AEGEAN-169_marine_group	g__AEGEAN-169_marine_group	s__unidentified_marine
ASV1271	0	0	0	0	0	0	0	0	0	0	0	0	d__Bacteria	p__Bdellovibrionota	c__Bdellovibrionia	o__Bdellovibrionales	f__Bdellovibrionaceae	g__OM27_clade	s__uncultured_marine
ASV1272	0	0	0	0	0	0	0	0	0	0	0	0	d__Bacteria	p__Cyanobacteria	c__Cyanobacteriia	o__Synechococcales	f__Cyanobiaceae	g__Prochlorococcus_MIT9313
ASV1273	0	0	0	0	0	0	0	0	0	0	0	0	d__Bacteria	p__Proteobacteria	c__Gammaproteobacteria	o__Burkholderiales	f__Oxalobacteraceae
ASV1274	0	0	0	0	0	0	0	0	0	0	0	3	d__Bacteria	p__Planctomycetota	c__Phycisphaerae	o__Phycisphaerales	f__Phycisphaeraceae	g__uncultured	s__uncultured_bacterium
ASV1275	0	0	0	1	0	0	0	0	0	0	0	0	d__Bacteria	p__Proteobacteria	c__Gammaproteobacteria	o__Oceanospirillales	f__Saccharospirillaceae	g__Oleibacter
ASV1276	0	0	2	0	0	0	0	0	0	0	0	0	d__Bacteria	p__Bdellovibrionota	c__Bdellovibrionia	o__Bdellovibrionales	f__Bdellovibrionaceae	g__OM27_clade
ASV1277	0	0	0	0	0	0	0	0	0	0	0	0	d__Bacteria	p__Proteobacteria	c__Gammaproteobacteria	o__Oceanospirillales
ASV1278	0	0	0	0	0	4	0	0	0	0	0	0	d__Bacteria	p__Bacteroidota	c__Bacteroidia	o__Chitinophagales	f__Chitinophagaceae	g__Sediminibacterium	s__Sediminibacterium_sp.
ASV1279	0	0	0	0	0	0	0	0	0	0	0	0	d__Bacteria	p__Proteobacteria	c__Gammaproteobacteria	o__Oceanospirillales	f__Saccharospirillaceae	g__Oleibacter
ASV1280	0	0	0	0	0	0	0	0	0	0	0	16	d__Bacteria	p__Bacteroidota	c__Bacteroidia	o__Cytophagales	f__Hymenobacteraceae	g__Nibribacter	s__uncultured_bacterium
ASV1281	0	9	0	0	0	0	0	0	0	0	0	0	d__Bacteria	p__Acidobacteriota	c__Blastocatellia	o__Pyrinomonadales	f__Pyrinomonadaceae	g__RB41	s__uncultured_bacterium
ASV1282	0	0	0	0	0	0	0	0	0	0	0	0	d__Bacteria	p__Proteobacteria	c__Alphaproteobacteria	o__Rhizobiales	f__uncultured	g__uncultured	s__uncultured_proteobacterium
ASV1283	63	0	0	0	0	0	0	0	0	0	0	0	d__Bacteria	p__Actinobacteriota	c__Actinobacteria	o__Propionibacteriales	f__Nocardioidaceae
ASV1284	0	0	0	0	0	0	0	0	0	0	0	0	d__Bacteria	p__Proteobacteria	c__Gammaproteobacteria	o__Burkholderiales	f__Oxalobacteraceae
ASV1285	0	0	0	0	0	0	0	0	0	0	0	0	d__Bacteria	p__Proteobacteria	c__Alphaproteobacteria	o__Sphingomonadales	f__Sphingomonadaceae	g__Sphingomonas
ASV1286	22	0	0	0	0	0	0	0	0	0	0	0	d__Bacteria	p__Actinobacteriota	c__Actinobacteria	o__Micrococcales	f__Cellulomonadaceae	g__Cellulomonas
ASV1287	0	0	0	0	0	0	0	0	0	0	0	0	d__Bacteria	p__Chloroflexi	c__Anaerolineae	o__Ardenticatenales	f__Ardenticatenaceae	g__uncultured	s__uncultured_bacterium
ASV1288	64	0	0	0	0	0	0	0	0	0	0	0	d__Bacteria	p__Firmicutes	c__Clostridia	o__Peptostreptococcales-Tissierellales	f__Peptostreptococcaceae	g__Peptostreptococcus
ASV1289	0	0	1	0	0	0	0	0	0	0	0	0	d__Bacteria	p__Proteobacteria	c__Gammaproteobacteria	o__Burkholderiales	f__Neisseriaceae	g__Neisseria	s__Neisseria_perflava
ASV1290	0	0	0	0	0	0	0	0	0	0	0	0	d__Bacteria	p__Verrucomicrobiota	c__Verrucomicrobiae	o__Verrucomicrobiales	f__Rubritaleaceae	g__Roseibacillus	s__marine_metagenome
ASV1291	0	0	0	0	9	0	0	0	0	0	0	0	d__Bacteria	p__Proteobacteria	c__Gammaproteobacteria	o__Oceanospirillales	f__Saccharospirillaceae
ASV1292	0	0	0	0	0	0	0	0	0	0	0	0	d__Bacteria	p__Proteobacteria	c__Alphaproteobacteria	o__Rickettsiales	f__Rickettsiaceae	g__Candidatus_Megaira
ASV1293	0	0	0	0	0	0	0	0	2	0	0	0	d__Bacteria	p__Proteobacteria	c__Alphaproteobacteria	o__Rhodobacterales	f__Rhodobacteraceae
ASV1294	0	0	0	0	0	0	0	0	0	0	0	24	d__Bacteria	p__Proteobacteria	c__Gammaproteobacteria	o__Burkholderiales	f__Oxalobacteraceae
ASV1295	0	0	0	0	0	0	0	0	0	0	0	23	d__Bacteria	p__Bacteroidota	c__Bacteroidia	o__Cytophagales	f__Hymenobacteraceae	g__Hymenobacter	s__Hymenobacter_qilianensis
ASV1296	6	0	0	0	0	0	0	0	0	0	0	0	d__Bacteria	p__Proteobacteria	c__Gammaproteobacteria	o__Vibrionales	f__Vibrionaceae	g__Vibrio
ASV1297	0	0	0	0	0	0	0	0	0	0	0	0	d__Bacteria	p__Proteobacteria	c__Gammaproteobacteria	o__Oceanospirillales	f__Saccharospirillaceae
ASV1298	0	0	0	0	1	0	0	0	0	0	0	0	d__Bacteria	p__Proteobacteria	c__Gammaproteobacteria	o__Oceanospirillales	f__Halomonadaceae	g__Cobetia
ASV1299	0	0	0	0	0	0	0	0	0	0	0	0	d__Bacteria	p__Proteobacteria	c__Alphaproteobacteria	o__Sphingomonadales	f__Sphingomonadaceae
ASV1300	0	0	0	0	0	0	0	0	0	0	0	0	d__Bacteria	p__Firmicutes	c__Bacilli	o__Lactobacillales	f__Streptococcaceae	g__Lactococcus
ASV1301	0	0	0	0	0	0	0	0	3	0	0	0	d__Bacteria	p__Actinobacteriota	c__Actinobacteria	o__Micromonosporales	f__Micromonosporaceae
ASV1302	0	0	0	0	0	0	0	0	0	0	0	0	d__Bacteria	p__Acidobacteriota	c__Blastocatellia	o__Pyrinomonadales	f__Pyrinomonadaceae	g__RB41	s__uncultured_bacterium
ASV1303	0	0	0	0	0	0	0	0	0	0	0	26	d__Bacteria	p__Actinobacteriota	c__Actinobacteria	o__Frankiales	f__Geodermatophilaceae	g__Modestobacter
ASV1304	0	0	0	0	0	0	0	0	0	0	0	22	d__Bacteria	p__Actinobacteriota	c__Acidimicrobiia	o__IMCC26256	f__IMCC26256	g__IMCC26256
ASV1305	0	0	0	0	0	0	0	0	0	0	0	24	d__Bacteria	p__Chloroflexi	c__Chloroflexia	o__Kallotenuales	f__AKIW781	g__AKIW781	s__uncultured_bacterium
ASV1306	0	0	0	0	0	0	0	177	0	0	0	0	d__Bacteria	p__Actinobacteriota	c__Actinobacteria	o__Propionibacteriales	f__Propionibacteriaceae	g__Cutibacterium
ASV1307	0	0	0	2	0	0	0	0	0	0	0	0	d__Bacteria	p__Bacteroidota	c__Bacteroidia	o__Flavobacteriales	f__Flavobacteriaceae	g__NS5_marine_group
ASV1308	0	0	0	0	0	0	0	0	0	0	0	0	d__Bacteria	p__Cyanobacteria	c__Cyanobacteriia	o__Synechococcales	f__Cyanobiaceae	g__Prochlorococcus_MIT9313
ASV1309	0	0	0	0	0	0	0	0	0	0	0	0	d__Bacteria	p__Chloroflexi	c__Chloroflexia	o__Thermomicrobiales	f__JG30-KF-CM45	g__JG30-KF-CM45
ASV1310	0	12	0	0	0	0	0	0	0	0	0	0	d__Bacteria	p__Actinobacteriota	c__Actinobacteria	o__Micrococcales	f__Micrococcaceae	g__Micrococcus
ASV1311	0	0	0	0	0	7	0	0	0	0	0	0	d__Bacteria	p__Bacteroidota	c__Bacteroidia	o__Flavobacteriales	f__Flavobacteriaceae	g__NS5_marine_group
ASV1312	0	0	0	0	0	0	0	0	0	0	0	0	d__Bacteria	p__Proteobacteria	c__Gammaproteobacteria	o__Burkholderiales	f__Comamonadaceae	g__Pseudorhodoferax
ASV1313	0	0	0	0	0	0	0	0	0	0	0	2	d__Bacteria	p__Acidobacteriota	c__Vicinamibacteria	o__Vicinamibacterales	f__uncultured	g__uncultured
ASV1314	0	0	0	0	0	0	0	0	0	0	0	0	d__Bacteria	p__Actinobacteriota	c__Actinobacteria	o__Frankiales	f__Geodermatophilaceae	g__Blastococcus
ASV1315	0	0	0	0	0	0	0	0	0	0	50	0	d__Eukaryota	p__Phragmoplastophyta	c__Embryophyta	o__Pinophyta	f__Pinophyta	g__Pinophyta
ASV1316	0	0	0	0	0	0	0	0	2	0	0	0	d__Bacteria	p__Proteobacteria	c__Gammaproteobacteria	o__Gammaproteobacteria_Incertae_Sedis	f__Unknown_Family	g__Acidibacter
ASV1317	0	0	0	0	0	0	0	0	0	0	0	11	d__Bacteria	p__Actinobacteriota	c__Actinobacteria	o__Propionibacteriales	f__Nocardioidaceae	g__Marmoricola
ASV1318	0	0	0	0	0	0	0	0	0	3	0	0	d__Bacteria	p__Bacteroidota	c__Bacteroidia	o__Flavobacteriales	f__Flavobacteriaceae	g__NS5_marine_group
ASV1319	0	0	0	0	0	0	0	0	0	0	0	0	d__Bacteria	p__Firmicutes	c__Symbiobacteriia	o__Symbiobacteriales	f__Symbiobacteriales	g__Caldinitratiruptor	s__Caldinitratiruptor_microaerophilus
ASV1320	0	0	0	0	0	0	0	0	0	0	0	0	d__Bacteria	p__Proteobacteria	c__Alphaproteobacteria	o__Rhizobiales	f__uncultured	g__uncultured	s__metagenome
ASV1321	0	0	0	0	0	0	0	0	0	0	0	0	d__Bacteria	p__Bacteroidota	c__Bacteroidia	o__Sphingobacteriales	f__Sphingobacteriaceae	g__Arcticibacter
ASV1322	0	0	0	0	0	3	0	0	0	0	0	0	d__Bacteria	p__Bdellovibrionota	c__Bdellovibrionia	o__Bdellovibrionales	f__Bdellovibrionaceae	g__OM27_clade	s__uncultured_marine
ASV1323	0	0	0	0	0	0	0	0	0	0	0	0	d__Bacteria	p__Bacteroidota	c__Bacteroidia	o__Flavobacteriales	f__NS9_marine_group	g__NS9_marine_group	s__uncultured_Flavobacteriia
ASV1324	0	0	0	0	0	0	24	0	0	0	0	0	d__Bacteria	p__Bacteroidota	c__Bacteroidia	o__Flavobacteriales	f__Flavobacteriaceae	g__Flavobacterium	s__Flavobacterium_lindanitolerans
ASV1325	0	0	0	0	2	0	0	0	0	0	0	0	d__Bacteria	p__Proteobacteria	c__Gammaproteobacteria	o__Oceanospirillales	f__Saccharospirillaceae	g__Oleibacter
ASV1326	0	11	0	0	0	0	0	0	0	0	0	0	d__Bacteria	p__Proteobacteria	c__Gammaproteobacteria	o__Vibrionales	f__Vibrionaceae	g__Vibrio
ASV1327	0	0	23	19	263	17	0	0	16	11	0	0	d__Bacteria	p__Proteobacteria	c__Gammaproteobacteria	o__Alteromonadales	f__Alteromonadaceae	g__Alteromonas
ASV1328	0	0	0	0	0	0	0	0	0	0	0	33	d__Bacteria	p__Actinobacteriota	c__Thermoleophilia	o__Solirubrobacterales	f__Solirubrobacteraceae	g__Solirubrobacter
ASV1329	0	0	0	0	0	0	0	0	0	5	0	0	d__Bacteria	p__Proteobacteria	c__Alphaproteobacteria	o__Rhodobacterales	f__Rhodobacteraceae
ASV1330	0	0	0	0	0	0	0	0	0	0	0	0	d__Bacteria	p__Proteobacteria	c__Alphaproteobacteria	o__Sphingomonadales	f__Sphingomonadaceae
ASV1331	0	0	0	0	0	0	0	0	0	0	0	0	d__Bacteria	p__Acidobacteriota	c__Blastocatellia	o__Blastocatellales	f__Blastocatellaceae	g__Blastocatella
ASV1332	0	0	0	1	5	0	0	0	2	0	0	0	d__Bacteria	p__Proteobacteria	c__Gammaproteobacteria	o__Burkholderiales	f__Comamonadaceae
ASV1333	0	0	0	0	0	4	0	0	0	0	0	0	d__Bacteria	p__Bacteroidota	c__Bacteroidia	o__Flavobacteriales	f__NS9_marine_group	g__NS9_marine_group	s__uncultured_marine
ASV1334	36	0	0	0	0	0	0	0	0	0	0	0	d__Bacteria	p__Deinococcota	c__Deinococci	o__Thermales	f__Thermaceae	g__Meiothermus
ASV1335	0	0	0	0	0	1	0	0	0	0	0	0	d__Bacteria	p__Proteobacteria	c__Gammaproteobacteria	o__Pseudomonadales	f__Pseudomonadaceae	g__Pseudomonas
ASV1336	0	0	0	0	0	0	0	0	0	0	0	28	d__Bacteria	p__Bacteroidota	c__Bacteroidia	o__Cytophagales	f__Hymenobacteraceae	g__Adhaeribacter
ASV1337	0	0	0	0	0	0	0	0	0	0	0	0	d__Bacteria	p__Proteobacteria	c__Alphaproteobacteria	o__Sphingomonadales	f__Sphingomonadaceae	g__Novosphingobium
ASV1338	0	0	0	0	0	0	0	0	0	0	0	0	d__Bacteria	p__Marinimicrobia_(SAR406_clade)	c__Marinimicrobia_(SAR406_clade)	o__Marinimicrobia_(SAR406_clade)	f__Marinimicrobia_(SAR406_clade)	g__Marinimicrobia_(SAR406_clade)	s__unidentified_marine
ASV1339	0	0	0	0	0	0	0	0	0	0	0	7	d__Bacteria	p__Bacteroidota	c__Bacteroidia	o__Chitinophagales	f__Chitinophagaceae	g__Segetibacter
ASV1340	0	0	0	0	0	0	0	0	1	0	0	0	d__Bacteria	p__Cyanobacteria	c__Cyanobacteriia	o__Synechococcales	f__Cyanobiaceae
ASV1341	0	0	0	0	0	0	0	0	0	0	0	3	d__Bacteria	p__Cyanobacteria	c__Sericytochromatia	o__Sericytochromatia	f__Sericytochromatia	g__Sericytochromatia	s__uncultured_bacterium
ASV1342	0	0	0	0	0	0	0	0	0	5	0	0	d__Bacteria	p__Proteobacteria	c__Alphaproteobacteria	o__SAR11_clade	f__Clade_I
ASV1343	0	0	0	0	0	0	0	0	0	0	0	0	d__Bacteria	p__Bacteroidota	c__Bacteroidia	o__Cytophagales	f__Cyclobacteriaceae	g__uncultured	s__uncultured_Flammeovirgaceae
ASV1344	0	0	0	0	0	0	0	0	0	0	0	0	d__Bacteria	p__Actinobacteriota	c__Actinobacteria	o__Frankiales	f__Nakamurellaceae	g__Nakamurella
ASV1345	0	0	0	0	0	0	0	0	0	0	0	0	d__Bacteria	p__Proteobacteria	c__Alphaproteobacteria	o__Sphingomonadales	f__Sphingomonadaceae	g__Sphingomonas
ASV1346	0	0	0	0	0	0	0	0	0	0	0	0	d__Bacteria	p__Proteobacteria	c__Alphaproteobacteria	o__Sphingomonadales	f__Sphingomonadaceae	g__Porphyrobacter
ASV1347	0	8	0	0	0	0	0	0	0	0	0	0	d__Bacteria	p__Actinobacteriota	c__Actinobacteria	o__Actinomycetales	f__Actinomycetaceae	g__Actinomyces	s__Schaalia_odontolytica
ASV1348	0	0	0	0	0	0	0	0	0	0	0	0	d__Bacteria	p__Proteobacteria	c__Alphaproteobacteria	o__SAR11_clade	f__Clade_I	g__Clade_Ia
ASV1349	0	0	0	0	0	0	0	0	0	0	0	0	d__Bacteria	p__Proteobacteria	c__Gammaproteobacteria	o__Oceanospirillales	f__Saccharospirillaceae	g__Oleibacter
ASV1350	0	0	0	0	0	0	0	0	0	0	0	7	d__Bacteria	p__Bacteroidota	c__Bacteroidia	o__Cytophagales	f__Hymenobacteraceae	g__Adhaeribacter
ASV1351	0	0	0	0	0	0	0	0	0	0	0	0	d__Bacteria	p__Actinobacteriota	c__Actinobacteria	o__Corynebacteriales	f__Mycobacteriaceae	g__Mycobacterium
ASV1352	0	0	0	0	0	0	0	0	0	0	0	0	d__Bacteria	p__Cyanobacteria	c__Cyanobacteriia	o__Cyanobacteriales	f__Chroococcidiopsaceae	g__uncultured	s__uncultured_bacterium
ASV1353	0	0	0	0	0	0	0	0	0	0	0	0	d__Bacteria	p__Actinobacteriota	c__Actinobacteria	o__Corynebacteriales	f__Corynebacteriaceae	g__Corynebacterium
ASV1354	0	0	6	0	0	0	0	0	0	0	0	0	d__Bacteria	p__Bdellovibrionota	c__Bdellovibrionia	o__Bdellovibrionales	f__Bdellovibrionaceae	g__OM27_clade	s__uncultured_marine
ASV1355	0	0	0	0	0	1	0	0	0	0	0	0	d__Bacteria	p__Proteobacteria	c__Gammaproteobacteria	o__SAR86_clade	f__SAR86_clade	g__SAR86_clade
ASV1356	0	0	0	0	0	0	0	0	0	2	0	0	d__Bacteria	p__Bacteroidota	c__Bacteroidia	o__Flavobacteriales	f__Flavobacteriaceae	g__Gramella
ASV1357	0	0	0	0	0	0	0	0	0	0	0	3	d__Bacteria	p__Planctomycetota	c__Phycisphaerae	o__Tepidisphaerales	f__WD2101_soil_group	g__WD2101_soil_group	s__uncultured_bacterium
ASV1358	0	0	0	0	0	0	0	0	0	0	0	6	d__Bacteria	p__Verrucomicrobiota	c__Verrucomicrobiae	o__Chthoniobacterales	f__Chthoniobacteraceae	g__Chthoniobacter
ASV1359	0	0	0	0	0	0	0	0	0	0	0	2	d__Bacteria	p__Actinobacteriota	c__Actinobacteria	o__Micrococcales	f__Microbacteriaceae
ASV1360	0	0	0	0	0	0	0	0	0	0	0	0	d__Bacteria	p__Actinobacteriota	c__Thermoleophilia	o__Solirubrobacterales
ASV1361	0	0	0	0	0	0	0	0	0	0	0	10	d__Bacteria	p__Proteobacteria	c__Gammaproteobacteria	o__Burkholderiales	f__Alcaligenaceae
ASV1362	0	0	0	0	0	0	0	0	0	0	0	0	d__Bacteria	p__Proteobacteria	c__Alphaproteobacteria	o__Rhodobacterales	f__Rhodobacteraceae	g__Paracoccus
ASV1363	0	0	0	0	0	0	0	0	0	0	0	0	d__Bacteria	p__Myxococcota	c__Polyangia	o__Polyangiales	f__Polyangiaceae
ASV1364	0	0	0	0	0	0	0	0	2	0	0	36	d__Bacteria	p__Proteobacteria	c__Gammaproteobacteria	o__Burkholderiales	f__Oxalobacteraceae	g__Massilia
ASV1365	0	0	0	0	0	4	0	0	0	0	0	0	d__Bacteria	p__Bdellovibrionota	c__Bdellovibrionia	o__Bdellovibrionales	f__Bdellovibrionaceae	g__OM27_clade	s__uncultured_marine
ASV1366	0	0	0	0	0	0	0	0	0	0	0	0	d__Bacteria	p__Proteobacteria	c__Gammaproteobacteria	o__Alteromonadales	f__Alteromonadaceae
ASV1367	0	1	0	0	0	0	0	0	0	0	0	10	d__Bacteria	p__Actinobacteriota	c__Actinobacteria	o__Frankiales	f__Geodermatophilaceae	g__Blastococcus
ASV1368	0	0	0	0	0	0	0	0	0	0	0	0	d__Bacteria	p__Firmicutes	c__Bacilli	o__Erysipelotrichales	f__Erysipelotrichaceae	g__Turicibacter
ASV1369	0	0	0	0	0	0	0	0	0	0	0	0	d__Bacteria	p__Proteobacteria	c__Gammaproteobacteria	o__Oceanospirillales	f__Saccharospirillaceae	g__Oleibacter
ASV1370	0	0	0	0	0	0	0	0	0	0	0	16	d__Bacteria	p__Actinobacteriota	c__Actinobacteria	o__Pseudonocardiales	f__Pseudonocardiaceae	g__Saccharothrix
ASV1371	0	0	0	6	0	0	0	0	0	0	0	0	d__Bacteria	p__Proteobacteria	c__Alphaproteobacteria	o__SAR11_clade	f__Clade_II	g__Clade_II
ASV1372	0	0	0	0	0	0	0	111	0	0	0	0	d__Bacteria	p__Proteobacteria	c__Alphaproteobacteria	o__Sphingomonadales	f__Sphingomonadaceae	g__Sphingomonas
ASV1373	0	0	0	0	0	0	0	0	0	0	0	7	d__Bacteria	p__Cyanobacteria	c__Cyanobacteriia	o__Cyanobacteriales	f__Phormidiaceae	g__Tychonema_CCAP_1459-11B
ASV1374	0	0	0	0	0	0	0	0	0	0	0	0	d__Bacteria	p__Proteobacteria	c__Alphaproteobacteria	o__Caulobacterales	f__Caulobacteraceae	g__Brevundimonas
ASV1375	0	0	0	0	0	0	0	0	0	0	0	11	d__Bacteria	p__Proteobacteria	c__Alphaproteobacteria	o__Caulobacterales	f__Caulobacteraceae	g__PMMR1	s__uncultured_bacterium
ASV1376	0	0	0	0	0	0	0	0	0	0	0	0	d__Bacteria	p__Bacteroidota	c__Bacteroidia	o__Sphingobacteriales	f__env.OPS_17	g__env.OPS_17	s__uncultured_Sphingobacteriia
ASV1377	0	0	0	0	0	8	0	0	0	3	0	0	d__Bacteria	p__Proteobacteria	c__Alphaproteobacteria	o__Rhodobacterales	f__Rhodobacteraceae
ASV1378	0	0	0	0	0	0	0	0	0	0	0	12	d__Bacteria	p__Firmicutes	c__Clostridia	o__Clostridiales	f__Clostridiaceae	g__Clostridium_sensu_stricto_1	s__uncultured_Firmicutes
ASV1379	0	0	0	0	0	0	0	0	0	0	0	0	d__Bacteria	p__Proteobacteria	c__Gammaproteobacteria	o__Pseudomonadales	f__Pseudomonadaceae	g__Pseudomonas
ASV1380	0	0	0	0	6	0	0	0	0	0	0	0	d__Bacteria	p__Proteobacteria	c__Alphaproteobacteria	o__Sphingomonadales	f__Sphingomonadaceae	g__Sphingomonas
ASV1381	0	0	0	0	0	0	0	0	0	0	0	37	d__Bacteria	p__Bacteroidota	c__Bacteroidia	o__Cytophagales	f__Hymenobacteraceae	g__Adhaeribacter
ASV1382	0	0	2	0	0	0	0	0	0	0	0	0	d__Bacteria	p__Proteobacteria	c__Gammaproteobacteria	o__SAR86_clade	f__SAR86_clade	g__SAR86_clade
ASV1383	0	0	0	0	0	1	0	0	0	0	0	0	d__Bacteria	p__Bacteroidota	c__Bacteroidia	o__Flavobacteriales	f__Cryomorphaceae	g__NS10_marine_group	s__uncultured_marine
ASV1384	0	0	0	0	0	0	0	0	0	0	0	18	d__Bacteria	p__Acidobacteriota	c__Blastocatellia	o__Blastocatellales	f__Blastocatellaceae
ASV1385	0	17	0	0	0	0	0	0	0	0	0	0	d__Bacteria	p__Actinobacteriota	c__Actinobacteria	o__Frankiales	f__uncultured	g__uncultured
ASV1386	0	0	0	0	0	0	0	0	1	0	0	0	d__Bacteria	p__Bdellovibrionota	c__Bdellovibrionia	o__Bdellovibrionales	f__Bdellovibrionaceae	g__OM27_clade
ASV1387	0	16	0	0	0	0	0	0	0	0	0	0	d__Bacteria	p__Firmicutes	c__Clostridia	o__Peptostreptococcales-Tissierellales	f__Peptostreptococcaceae	g__Terrisporobacter
ASV1388	0	0	0	0	0	0	0	0	0	0	0	0	d__Bacteria	p__Chloroflexi	c__Chloroflexia	o__Thermomicrobiales	f__JG30-KF-CM45	g__JG30-KF-CM45	s__uncultured_bacterium
ASV1389	0	0	0	0	0	0	0	0	0	2	0	0	d__Bacteria	p__Proteobacteria	c__Gammaproteobacteria	o__Oceanospirillales	f__Saccharospirillaceae
ASV1390	0	0	0	0	0	0	0	0	0	2	0	0	d__Bacteria	p__Bacteroidota	c__Bacteroidia	o__Flavobacteriales	f__Weeksellaceae	g__Empedobacter
ASV1391	25	0	0	0	0	0	0	0	0	0	0	0	d__Bacteria	p__Actinobacteriota	c__Actinobacteria	o__Corynebacteriales	f__Corynebacteriaceae	g__Corynebacterium	s__Corynebacterium_glucuronolyticum
ASV1392	0	0	0	0	0	0	0	0	0	0	0	2	d__Bacteria	p__Proteobacteria	c__Gammaproteobacteria	o__Oceanospirillales	f__Halomonadaceae	g__Halomonas
ASV1393	0	0	0	0	0	2	0	0	0	0	0	0	d__Bacteria	p__Proteobacteria	c__Alphaproteobacteria	o__Rhizobiales	f__Beijerinckiaceae	g__Methylobacterium-Methylorubrum
ASV1394	0	0	0	0	0	0	0	0	0	0	0	0	d__Bacteria	p__Bacteroidota	c__Bacteroidia	o__Chitinophagales	f__Chitinophagaceae	g__Sediminibacterium	s__Sediminibacterium_sp.
ASV1395	0	0	0	0	0	0	0	0	0	8	0	0	d__Bacteria	p__Cyanobacteria	c__Cyanobacteriia	o__Synechococcales	f__Cyanobiaceae	g__Prochlorococcus_MIT9313
ASV1396	0	0	0	0	0	0	0	0	0	0	0	0	d__Bacteria	p__Marinimicrobia_(SAR406_clade)	c__Marinimicrobia_(SAR406_clade)	o__Marinimicrobia_(SAR406_clade)	f__Marinimicrobia_(SAR406_clade)	g__Marinimicrobia_(SAR406_clade)
ASV1397	4	0	0	0	0	0	0	0	0	0	0	0	d__Bacteria	p__Bacteroidota	c__Bacteroidia	o__Flavobacteriales	f__Weeksellaceae	g__Chryseobacterium	s__Chryseobacterium_hispanicum
ASV1398	0	0	0	0	0	0	0	0	0	0	0	0	d__Bacteria	p__Proteobacteria	c__Alphaproteobacteria	o__SAR11_clade	f__Clade_I
ASV1399	0	0	0	0	0	0	0	0	0	0	0	0	d__Bacteria	p__Proteobacteria	c__Gammaproteobacteria	o__Enterobacterales
ASV1400	0	0	0	0	0	0	0	0	0	0	0	8	d__Bacteria	p__Proteobacteria	c__Alphaproteobacteria	o__Sphingomonadales	f__Sphingomonadaceae	g__Sphingomonas
ASV1401	0	0	0	0	0	0	0	0	1	0	0	0	d__Bacteria	p__Firmicutes	c__Clostridia	o__Peptostreptococcales-Tissierellales	f__Peptostreptococcales-Tissierellales	g__Peptoniphilus
ASV1402	0	0	0	0	0	0	0	0	0	0	0	0	d__Bacteria	p__Bdellovibrionota	c__Bdellovibrionia	o__Bdellovibrionales	f__Bdellovibrionaceae	g__OM27_clade	s__uncultured_delta
ASV1403	0	0	0	0	0	0	0	0	0	0	0	33	d__Bacteria	p__Chloroflexi	c__Chloroflexia	o__Thermomicrobiales	f__JG30-KF-CM45	g__JG30-KF-CM45
ASV1404	38	116	0	0	0	0	84	47	0	0	0	0	d__Bacteria	p__Myxococcota	c__Polyangia	o__Polyangiales	f__Polyangiaceae
ASV1405	0	0	0	0	0	0	0	0	0	0	0	0	d__Bacteria	p__Proteobacteria	c__Gammaproteobacteria	o__Oceanospirillales	f__Saccharospirillaceae	g__Oleibacter
ASV1406	0	0	0	0	0	0	0	0	0	0	0	0	d__Bacteria	p__Firmicutes	c__Bacilli	o__Bacillales	f__Planococcaceae	g__Domibacillus
ASV1407	0	0	0	0	0	0	0	0	0	0	0	10	d__Bacteria	p__Chloroflexi	c__Chloroflexia	o__Thermomicrobiales	f__JG30-KF-CM45	g__JG30-KF-CM45
ASV1408	0	0	0	0	0	0	0	0	0	0	0	10	d__Bacteria	p__Firmicutes	c__Bacilli	o__Paenibacillales	f__Paenibacillaceae	g__Paenibacillus	s__uncultured_Firmicutes
ASV1409	0	0	5	0	0	0	0	0	0	0	0	0	d__Bacteria	p__Proteobacteria	c__Alphaproteobacteria	o__Rhodobacterales	f__Rhodobacteraceae	g__Thalassococcus
ASV1410	0	36	0	0	0	0	0	0	0	0	0	0	d__Bacteria	p__Chloroflexi	c__Chloroflexia	o__Thermomicrobiales	f__JG30-KF-CM45	g__JG30-KF-CM45	s__uncultured_bacterium
ASV1411	0	0	0	0	0	0	0	0	0	0	0	4	d__Bacteria	p__Actinobacteriota	c__Actinobacteria
ASV1412	0	0	0	0	0	0	0	0	0	0	0	0	d__Bacteria	p__Planctomycetota	c__Phycisphaerae	o__Tepidisphaerales	f__WD2101_soil_group	g__WD2101_soil_group	s__uncultured_Planctomycetia
ASV1413	0	0	0	0	0	0	0	0	0	0	0	26	d__Bacteria	p__Chloroflexi	c__Chloroflexia	o__Kallotenuales	f__AKIW781	g__AKIW781	s__uncultured_bacterium
ASV1414	0	0	0	0	0	0	0	0	0	0	0	0	d__Bacteria	p__Marinimicrobia_(SAR406_clade)	c__Marinimicrobia_(SAR406_clade)	o__Marinimicrobia_(SAR406_clade)	f__Marinimicrobia_(SAR406_clade)	g__Marinimicrobia_(SAR406_clade)	s__marine_metagenome
ASV1415	0	0	0	0	0	0	0	0	0	0	0	0	d__Bacteria	p__Proteobacteria	c__Gammaproteobacteria	o__Burkholderiales	f__Burkholderiaceae	g__Cupriavidus
ASV1416	0	0	18	0	0	0	0	0	0	0	0	0	d__Bacteria	p__Bacteroidota	c__Bacteroidia	o__Flavobacteriales	f__Weeksellaceae	g__Empedobacter
ASV1417	0	0	0	0	0	0	0	0	0	1	0	0	d__Bacteria	p__Proteobacteria	c__Gammaproteobacteria	o__Oceanospirillales	f__Saccharospirillaceae	g__Oleibacter
ASV1418	0	0	0	0	0	0	0	0	0	0	0	0	d__Bacteria	p__Chloroflexi	c__Chloroflexia	o__Thermomicrobiales	f__JG30-KF-CM45	g__JG30-KF-CM45	s__uncultured_bacterium
ASV1419	8	0	0	8	0	0	0	0	1	1	0	0	d__Bacteria	p__Proteobacteria	c__Alphaproteobacteria	o__Sphingomonadales	f__Sphingomonadaceae	g__Sphingomonas	s__groundwater_biofilm
ASV1420	0	14	0	0	0	0	0	0	0	0	0	0	d__Bacteria	p__Proteobacteria	c__Alphaproteobacteria	o__Rhizobiales	f__Beijerinckiaceae	g__Bosea
ASV1421	0	0	0	0	9	0	0	0	0	0	0	0	d__Bacteria	p__Proteobacteria	c__Gammaproteobacteria	o__Alteromonadales	f__Alteromonadaceae	g__Alteromonas
ASV1422	0	0	0	0	1	0	0	0	0	0	0	0	d__Bacteria	p__Firmicutes	c__Clostridia	o__Lachnospirales	f__Lachnospiraceae
ASV1423	0	0	0	0	0	0	0	0	0	0	0	0	d__Bacteria	p__Marinimicrobia_(SAR406_clade)	c__Marinimicrobia_(SAR406_clade)	o__Marinimicrobia_(SAR406_clade)	f__Marinimicrobia_(SAR406_clade)	g__Marinimicrobia_(SAR406_clade)
ASV1424	0	0	0	0	0	0	0	0	0	0	12	0	d__Bacteria	p__Firmicutes	c__Bacilli	o__Staphylococcales	f__Staphylococcaceae	g__Staphylococcus
ASV1425	0	0	0	0	0	0	0	0	0	0	0	49	d__Bacteria	p__Actinobacteriota	c__Actinobacteria	o__Frankiales	f__Geodermatophilaceae	g__Blastococcus
ASV1426	0	0	0	0	0	0	0	0	0	0	0	0	d__Bacteria	p__Proteobacteria	c__Gammaproteobacteria	o__Oceanospirillales	f__Saccharospirillaceae
ASV1427	0	0	0	0	0	0	0	0	0	0	0	18	d__Bacteria	p__Bacteroidota	c__Bacteroidia	o__Cytophagales	f__Hymenobacteraceae	g__Hymenobacter	s__uncultured_bacterium
ASV1428	0	0	0	0	0	0	0	0	0	0	0	0	d__Bacteria	p__Bdellovibrionota	c__Bdellovibrionia	o__Bdellovibrionales	f__Bdellovibrionaceae	g__OM27_clade	s__uncultured_marine
ASV1429	0	1	0	0	0	0	0	0	0	0	6	4	d__Eukaryota	p__Ascomycota	c__Dothideomycetes	o__Capnodiales	f__Cladosporiaceae	g__Cladosporium
ASV1430	0	0	0	0	3	0	0	0	0	0	0	0	d__Bacteria	p__Bacteroidota	c__Bacteroidia	o__Flavobacteriales	f__NS9_marine_group	g__NS9_marine_group
ASV1431	0	19	0	0	0	0	0	0	0	0	0	0	d__Bacteria	p__Proteobacteria	c__Alphaproteobacteria	o__Acetobacterales	f__Acetobacteraceae	g__Craurococcus-Caldovatus	s__uncultured_bacterium
ASV1432	0	0	0	0	0	0	0	0	0	2	0	0	d__Bacteria	p__Cyanobacteria	c__Cyanobacteriia	o__Synechococcales	f__Cyanobiaceae	g__Prochlorococcus_MIT9313
ASV1433	30	0	0	0	0	0	0	0	0	0	0	0	d__Bacteria	p__Actinobacteriota	c__Actinobacteria	o__Pseudonocardiales	f__Pseudonocardiaceae	g__Pseudonocardia
ASV1434	0	0	0	0	0	0	0	0	0	0	0	8	d__Bacteria	p__Firmicutes	c__Bacilli	o__Bacillales	f__Planococcaceae	g__Domibacillus	s__metagenome
ASV1435	0	0	0	0	3	0	0	0	0	0	0	0	d__Bacteria	p__Proteobacteria	c__Gammaproteobacteria	o__Steroidobacterales	f__Woeseiaceae	g__Woeseia	s__marine_metagenome
ASV1436	0	0	0	0	0	0	0	0	0	1	0	0	d__Bacteria	p__Cyanobacteria	c__Cyanobacteriia	o__Synechococcales	f__Cyanobiaceae	g__Prochlorococcus_MIT9313
ASV1437	0	0	0	0	0	0	0	0	0	0	78	0	d__Bacteria	p__Bacteroidota	c__Bacteroidia	o__Chitinophagales	f__Chitinophagaceae	g__Sediminibacterium	s__Sediminibacterium_sp.
ASV1438	0	0	0	0	0	0	0	0	0	0	0	0	d__Bacteria	p__Verrucomicrobiota	c__Verrucomicrobiae	o__Verrucomicrobiales	f__Rubritaleaceae	g__Roseibacillus	s__uncultured_Verrucomicrobiaceae
ASV1439	0	0	0	0	0	0	0	0	0	0	0	0	d__Bacteria	p__Bacteroidota	c__Bacteroidia	o__Chitinophagales	f__Chitinophagaceae
ASV1440	44	0	0	0	0	0	0	0	0	0	0	0	d__Bacteria	p__Proteobacteria	c__Gammaproteobacteria	o__Oceanospirillales	f__Saccharospirillaceae	g__Oleibacter
ASV1441	0	0	0	0	0	0	0	0	0	0	0	0	d__Bacteria	p__Acidobacteriota	c__Vicinamibacteria	o__Vicinamibacterales	f__uncultured	g__uncultured
ASV1442	0	0	0	0	0	0	0	0	0	0	0	0	d__Bacteria	p__Proteobacteria	c__Gammaproteobacteria	o__Enterobacterales	f__Erwiniaceae
ASV1443	0	0	0	1	0	0	0	0	0	0	0	0	d__Bacteria	p__Cyanobacteria	c__Cyanobacteriia	o__Synechococcales	f__Cyanobiaceae	g__Prochlorococcus_MIT9313
ASV1444	0	0	0	0	0	0	0	0	0	0	0	0	d__Bacteria	p__Chloroflexi	c__Chloroflexia	o__Thermomicrobiales	f__JG30-KF-CM45	g__JG30-KF-CM45
ASV1445	0	0	0	0	0	0	0	0	0	0	0	0	d__Bacteria	p__Proteobacteria	c__Alphaproteobacteria	o__Sphingomonadales	f__Sphingomonadaceae
ASV1446	0	0	0	1	0	0	0	0	0	0	0	0	d__Bacteria	p__Proteobacteria	c__Alphaproteobacteria	o__SAR11_clade	f__Clade_I	g__Clade_Ib
ASV1447	0	0	0	0	0	0	0	0	0	0	0	0	d__Bacteria	p__Fusobacteriota	c__Fusobacteriia	o__Fusobacteriales	f__Fusobacteriaceae	g__Fusobacterium
ASV1448	0	0	0	0	0	0	0	0	0	0	0	0	d__Bacteria	p__Proteobacteria	c__Gammaproteobacteria	o__Oceanospirillales
ASV1449	0	11	0	0	0	0	0	0	0	0	0	0	d__Bacteria	p__Proteobacteria	c__Alphaproteobacteria	o__Acetobacterales	f__Acetobacteraceae	g__Craurococcus-Caldovatus	s__uncultured_bacterium
ASV1450	0	0	0	0	0	0	0	0	0	0	0	2	d__Bacteria	p__Chloroflexi	c__Chloroflexia	o__Chloroflexales	f__Chloroflexaceae	g__Chloronema	s__uncultured_bacterium
ASV1451	0	0	3	0	0	0	0	0	0	0	0	0	d__Bacteria	p__Bacteroidota	c__Bacteroidia	o__Flavobacteriales	f__Flavobacteriaceae	g__NS5_marine_group
ASV1452	0	0	0	0	0	0	0	0	0	0	0	14	d__Bacteria	p__Bacteroidota	c__Bacteroidia	o__Chitinophagales	f__Chitinophagaceae
ASV1453	18	0	0	0	0	0	0	0	0	0	0	0	d__Bacteria	p__Firmicutes	c__Clostridia	o__Peptostreptococcales-Tissierellales	f__Peptostreptococcales-Tissierellales	g__Anaerococcus
ASV1454	0	0	0	0	0	0	0	0	0	0	0	12	d__Bacteria	p__Proteobacteria	c__Alphaproteobacteria	o__Tistrellales	f__Geminicoccaceae	g__uncultured	s__uncultured_proteobacterium
ASV1455	0	0	0	0	0	0	0	0	0	0	0	0	d__Bacteria	p__Firmicutes	c__Bacilli	o__Staphylococcales	f__Gemellaceae	g__Gemella
ASV1456	0	0	0	0	1	0	0	0	0	0	0	0	d__Bacteria	p__Bacteroidota	c__Bacteroidia	o__Flavobacteriales	f__Weeksellaceae	g__Chryseobacterium	s__Chryseobacterium_taklimakanense
ASV1457	0	0	0	0	0	0	0	0	0	0	0	0	d__Bacteria	p__Bacteroidota	c__Bacteroidia	o__Cytophagales	f__Microscillaceae	g__uncultured
ASV1458	0	0	0	0	0	0	0	0	0	0	0	21	d__Bacteria	p__Proteobacteria	c__Alphaproteobacteria	o__Acetobacterales	f__Acetobacteraceae	g__Craurococcus-Caldovatus	s__uncultured_bacterium
ASV1459	0	0	0	0	0	0	0	9	0	0	0	0	d__Bacteria	p__Proteobacteria	c__Alphaproteobacteria	o__Rhizobiales	f__Devosiaceae	g__Devosia
ASV1460	0	0	0	0	0	0	0	0	0	0	4	0	d__Bacteria
ASV1461	0	0	0	0	0	0	0	0	0	1	0	0	d__Bacteria	p__Bacteroidota	c__Bacteroidia	o__Cytophagales	f__Hymenobacteraceae	g__Adhaeribacter	s__Adhaeribacter_sp.
ASV1462	0	0	0	0	0	0	0	0	0	0	0	0	d__Bacteria	p__Proteobacteria	c__Gammaproteobacteria	o__Oceanospirillales	f__Saccharospirillaceae	g__Oleibacter
ASV1463	0	0	0	0	0	0	0	0	0	0	0	0	d__Bacteria	p__Proteobacteria	c__Alphaproteobacteria	o__SAR11_clade	f__Clade_IV	g__Clade_IV
ASV1464	0	0	0	0	0	0	0	0	0	0	0	0	d__Bacteria	p__Planctomycetota	c__Phycisphaerae	o__Tepidisphaerales	f__WD2101_soil_group	g__WD2101_soil_group
ASV1465	0	0	0	0	0	0	0	0	0	0	0	18	d__Bacteria	p__Acidobacteriota	c__Acidobacteriae	o__Bryobacterales	f__Bryobacteraceae	g__Bryobacter
ASV1466	0	0	0	0	0	0	0	0	0	0	0	0	d__Bacteria	p__Bacteroidota	c__Bacteroidia	o__Flavobacteriales	f__Flavobacteriaceae	g__Mesonia
ASV1467	78	0	0	0	0	0	0	0	0	0	0	0	d__Bacteria	p__Proteobacteria	c__Gammaproteobacteria	o__Pseudomonadales	f__Pseudomonadaceae	g__Pseudomonas
ASV1468	0	71	0	0	0	0	0	0	0	0	0	0	d__Bacteria	p__Proteobacteria	c__Gammaproteobacteria	o__Pasteurellales	f__Pasteurellaceae	g__Haemophilus
ASV1469	0	0	0	0	0	0	0	0	0	0	0	0	d__Bacteria	p__Proteobacteria	c__Alphaproteobacteria	o__Rhodobacterales	f__Rhodobacteraceae	g__uncultured
ASV1470	0	0	0	0	0	0	0	0	0	2	0	0	d__Bacteria	p__Proteobacteria	c__Gammaproteobacteria	o__Salinisphaerales	f__Solimonadaceae	g__Polycyclovorans	s__uncultured_Solimonas
ASV1471	0	0	0	0	0	0	0	0	0	0	0	0	d__Bacteria	p__Proteobacteria	c__Gammaproteobacteria	o__Burkholderiales	f__Comamonadaceae
ASV1472	0	0	0	0	0	0	0	0	0	0	0	0	d__Bacteria	p__Actinobacteriota	c__Actinobacteria	o__Frankiales	f__uncultured	g__uncultured	s__uncultured_bacterium
ASV1473	0	0	0	0	0	0	0	0	0	0	0	12	d__Bacteria	p__Proteobacteria	c__Alphaproteobacteria	o__Rhizobiales	f__Beijerinckiaceae	g__Microvirga
ASV1474	0	0	0	0	0	1	0	0	0	0	0	0	d__Bacteria	p__Bacteroidota	c__Bacteroidia	o__Bacteroidales	f__Prevotellaceae	g__Prevotella	s__Prevotella_amnii
ASV1475	0	0	0	0	0	0	0	0	0	2	0	0	d__Bacteria	p__Proteobacteria	c__Alphaproteobacteria	o__Defluviicoccales	f__uncultured	g__uncultured	s__unidentified_marine
ASV1476	0	0	0	0	0	0	0	0	0	0	0	0	d__Bacteria	p__Firmicutes	c__Bacilli	o__Lactobacillales	f__Carnobacteriaceae
ASV1477	0	0	0	0	0	0	0	0	0	0	0	12	d__Bacteria	p__Bacteroidota	c__Bacteroidia	o__Chitinophagales	f__Chitinophagaceae	g__Segetibacter	s__uncultured_bacterium
ASV1478	0	0	0	0	0	0	0	0	0	0	0	14	d__Bacteria	p__Actinobacteriota	c__Actinobacteria	o__Micrococcales	f__Cellulomonadaceae	g__Cellulomonas
ASV1479	0	0	0	3	0	0	0	0	0	0	0	0	d__Bacteria	p__Proteobacteria	c__Alphaproteobacteria	o__Rickettsiales
ASV1480	0	0	0	0	0	0	353	0	0	0	0	0	d__Bacteria	p__Proteobacteria	c__Gammaproteobacteria	o__Enterobacterales	f__Yersiniaceae
ASV1481	0	0	0	0	0	2	0	0	0	0	0	0	d__Bacteria	p__Proteobacteria	c__Gammaproteobacteria	o__Thiotrichales	f__Thiotrichaceae	g__uncultured	s__uncultured_marine
ASV1482	0	0	0	0	0	0	0	0	0	0	0	8	d__Bacteria	p__Chloroflexi	c__Chloroflexia	o__Kallotenuales	f__AKIW781	g__AKIW781	s__uncultured_bacterium
ASV1483	0	0	0	0	0	0	0	0	0	0	0	0	d__Bacteria	p__Actinobacteriota	c__Thermoleophilia	o__Solirubrobacterales	f__Solirubrobacteraceae	g__Solirubrobacter
ASV1484	0	0	0	0	0	0	0	0	2	0	0	0	d__Bacteria	p__Proteobacteria	c__Gammaproteobacteria	o__Oceanospirillales	f__Saccharospirillaceae
ASV1485	0	0	0	0	0	0	0	0	0	0	0	0	d__Bacteria	p__Actinobacteriota	c__Actinobacteria	o__Micromonosporales	f__Micromonosporaceae
ASV1486	0	0	0	0	0	0	0	0	0	0	0	0	d__Bacteria	p__Bacteroidota	c__Bacteroidia	o__Flavobacteriales	f__Weeksellaceae	g__Bergeyella	s__uncultured_bacterium
ASV1487	0	0	0	0	0	0	0	0	0	0	0	0	d__Bacteria	p__Firmicutes	c__Bacilli	o__Bacillales	f__Planococcaceae	g__Lysinibacillus
ASV1488	0	0	0	0	0	0	0	0	0	0	0	5	d__Bacteria	p__Chloroflexi	c__SHA-26	o__SHA-26	f__SHA-26	g__SHA-26	s__uncultured_bacterium
ASV1489	0	0	0	3	0	0	0	0	0	0	0	0	d__Bacteria	p__Proteobacteria	c__Alphaproteobacteria	o__SAR11_clade	f__Clade_I	g__Clade_Ia
ASV1490	0	0	0	13	0	0	0	0	0	0	0	0	d__Bacteria	p__Bacteroidota	c__Bacteroidia	o__Flavobacteriales	f__Weeksellaceae	g__Empedobacter	s__uncultured_bacterium
ASV1491	0	4	0	0	0	0	0	0	0	0	0	0	d__Bacteria	p__Actinobacteriota	c__Actinobacteria	o__Actinomycetales	f__Actinomycetaceae	g__Actinomyces
ASV1492	0	0	0	0	0	6	0	0	0	0	0	0	d__Bacteria	p__Bacteroidota	c__Bacteroidia	o__Flavobacteriales	f__Flavobacteriaceae	g__NS2b_marine_group
ASV1493	0	0	0	0	0	0	0	0	0	0	0	0	d__Bacteria	p__Bacteroidota	c__Bacteroidia	o__Chitinophagales	f__Chitinophagaceae	g__Sediminibacterium	s__Sediminibacterium_sp.
ASV1494	0	0	0	0	0	0	0	0	0	0	0	5	d__Bacteria	p__Deinococcota	c__Deinococci	o__Deinococcales	f__Trueperaceae	g__Truepera
ASV1495	0	0	0	0	0	0	0	0	0	0	0	0	d__Bacteria	p__Actinobacteriota	c__Actinobacteria	o__Kineosporiales	f__Kineosporiaceae	g__Kineococcus
ASV1496	0	0	0	0	0	0	0	0	0	4	0	0	d__Bacteria	p__Cyanobacteria	c__Cyanobacteriia	o__Synechococcales	f__Cyanobiaceae
ASV1497	0	0	0	0	0	0	0	0	0	0	0	6	d__Bacteria	p__Bacteroidota	c__Bacteroidia	o__Cytophagales	f__Hymenobacteraceae	g__Adhaeribacter	s__uncultured_Hymenobacter
ASV1498	0	0	0	0	0	2	0	0	0	0	0	0	d__Bacteria	p__Actinobacteriota	c__Acidimicrobiia	o__Actinomarinales	f__Actinomarinaceae	g__Candidatus_Actinomarina
ASV1499	10	0	0	1	0	0	0	0	0	0	0	0	d__Bacteria	p__Proteobacteria	c__Alphaproteobacteria	o__Sphingomonadales	f__Sphingomonadaceae
ASV1500	0	0	0	0	0	0	0	0	0	0	16	0	d__Bacteria	p__Proteobacteria	c__Gammaproteobacteria	o__Burkholderiales	f__Comamonadaceae
ASV1501	0	0	0	0	0	0	0	0	0	0	31	0	d__Bacteria	p__Deinococcota	c__Deinococci	o__Thermales	f__Thermaceae	g__Meiothermus
ASV1502	0	0	0	0	0	0	0	0	0	0	0	0	d__Bacteria	p__Firmicutes	c__Bacilli	o__Staphylococcales	f__Staphylococcaceae	g__Salinicoccus
ASV1503	0	0	0	0	0	0	0	0	0	0	0	0	d__Bacteria	p__Desulfobacterota	c__Desulfuromonadia	o__PB19	f__PB19	g__PB19
ASV1504	0	0	0	0	0	2	0	0	0	0	0	0	d__Bacteria	p__Proteobacteria	c__Alphaproteobacteria	o__Sphingomonadales	f__Sphingomonadaceae
ASV1505	0	0	0	0	0	0	0	0	0	0	0	29	d__Bacteria	p__Firmicutes	c__Bacilli	o__Bacillales	f__Bacillaceae	g__Bacillus
ASV1506	0	0	0	0	0	0	0	278	0	0	0	0	d__Bacteria	p__Proteobacteria	c__Gammaproteobacteria	o__Burkholderiales	f__Comamonadaceae
ASV1507	0	0	0	2	0	0	0	0	1	0	0	0	d__Bacteria	p__Bacteroidota	c__Bacteroidia	o__Flavobacteriales	f__Flavobacteriaceae	g__Mesoflavibacter
ASV1508	0	0	0	0	0	0	0	0	0	0	0	8	d__Bacteria	p__Proteobacteria	c__Alphaproteobacteria	o__Azospirillales	f__Azospirillaceae	g__Skermanella	s__uncultured_Azospirillum
ASV1509	0	0	0	0	0	0	0	0	0	0	0	0	d__Bacteria	p__Proteobacteria	c__Gammaproteobacteria	o__Nitrosococcales	f__Nitrosococcaceae
ASV1510	0	0	0	0	0	0	0	0	0	0	0	17	d__Bacteria	p__Proteobacteria	c__Alphaproteobacteria	o__Sphingomonadales	f__Sphingomonadaceae
ASV1511	0	0	0	0	0	0	0	0	0	0	0	0	d__Bacteria	p__Firmicutes	c__Bacilli	o__Bacillales	f__Bacillaceae	g__Bacillus
ASV1512	0	0	0	0	0	0	0	0	0	0	4	0	d__Bacteria	p__Bacteroidota	c__Kapabacteria	o__Kapabacteriales	f__Kapabacteriales	g__Kapabacteriales	s__uncultured_bacterium
ASV1513	0	66	0	0	0	0	0	0	0	0	0	0	d__Bacteria	p__Actinobacteriota	c__Actinobacteria	o__Kineosporiales	f__Kineosporiaceae	g__Pseudokineococcus
ASV1514	0	0	0	0	0	0	0	0	0	0	0	13	d__Bacteria	p__Proteobacteria	c__Alphaproteobacteria	o__Sphingomonadales	f__Sphingomonadaceae	g__Sphingomonas
ASV1515	0	0	0	0	0	0	0	0	1	0	0	0	d__Bacteria	p__Bacteroidota	c__Bacteroidia	o__Flavobacteriales	f__NS9_marine_group	g__NS9_marine_group
ASV1516	0	0	0	0	0	0	0	0	6	0	0	0	d__Bacteria	p__Bacteroidota	c__Bacteroidia	o__Flavobacteriales	f__Weeksellaceae	g__Empedobacter
ASV1517	0	0	0	0	2	0	0	0	0	0	0	0	d__Bacteria	p__Bacteroidota	c__Bacteroidia	o__Cytophagales	f__Cyclobacteriaceae	g__Marinoscillum
ASV1518	0	7	0	0	0	0	0	0	0	0	0	0	d__Bacteria	p__Chloroflexi	c__Chloroflexia	o__Thermomicrobiales	f__JG30-KF-CM45	g__JG30-KF-CM45	s__uncultured_Thermomicrobium
ASV1519	0	0	0	22	0	0	0	0	0	0	0	0	d__Bacteria	p__Proteobacteria	c__Gammaproteobacteria	o__Oceanospirillales
ASV1520	0	0	0	0	0	0	0	0	0	0	42	11	d__Bacteria	p__Proteobacteria	c__Alphaproteobacteria	o__Sphingomonadales	f__Sphingomonadaceae
ASV1521	0	0	0	0	0	0	0	0	0	0	0	0	d__Bacteria	p__Cyanobacteria	c__Cyanobacteriia	o__Synechococcales	f__Cyanobiaceae
ASV1522	0	0	0	0	0	0	0	0	0	0	0	9	d__Bacteria	p__Gemmatimonadota	c__Longimicrobia	o__Longimicrobiales	f__Longimicrobiaceae	g__Longimicrobiaceae	s__uncultured_bacterium
ASV1523	0	0	0	0	0	0	0	0	0	0	0	0	d__Bacteria	p__Proteobacteria	c__Gammaproteobacteria	o__Pseudomonadales	f__Moraxellaceae	g__Acinetobacter
ASV1524	0	0	0	0	0	0	0	0	0	0	0	0	d__Bacteria	p__Planctomycetota	c__Planctomycetes	o__Gemmatales	f__Gemmataceae	g__uncultured
ASV1525	0	0	0	0	19	0	0	0	0	0	0	0	d__Bacteria	p__Proteobacteria	c__Gammaproteobacteria	o__Alteromonadales	f__Pseudoalteromonadaceae	g__Pseudoalteromonas
ASV1526	0	0	0	0	0	0	0	0	0	0	3	0	d__Bacteria	p__Proteobacteria	c__Alphaproteobacteria	o__Rhodobacterales	f__Rhodobacteraceae	g__Paracoccus	s__Paracoccus_marcusii
ASV1527	0	0	0	0	0	0	0	0	0	0	0	0	d__Bacteria	p__Proteobacteria	c__Gammaproteobacteria	o__SAR86_clade	f__SAR86_clade	g__SAR86_clade
ASV1528	0	0	0	0	0	0	0	0	0	0	0	0	d__Bacteria	p__Firmicutes	c__Bacilli	o__Staphylococcales	f__Staphylococcaceae	g__Staphylococcus
ASV1529	0	0	0	0	0	0	0	0	0	0	0	8	d__Bacteria	p__Firmicutes	c__Bacilli	o__Bacillales	f__Planococcaceae	g__Lysinibacillus
ASV1530	0	0	0	0	0	0	0	0	0	0	0	0	d__Bacteria	p__Proteobacteria	c__Gammaproteobacteria	o__SAR86_clade	f__SAR86_clade	g__SAR86_clade	s__uncultured_bacterium
ASV1531	0	0	0	0	0	0	0	0	0	0	0	0	d__Bacteria	p__WPS-2	c__WPS-2	o__WPS-2	f__WPS-2	g__WPS-2	s__marine_metagenome
ASV1532	0	0	0	0	0	0	0	0	0	0	0	15	d__Bacteria	p__Proteobacteria	c__Alphaproteobacteria	o__Rhodobacterales	f__Rhodobacteraceae	g__Rubellimicrobium
ASV1533	0	0	0	0	0	0	0	0	0	0	0	16	d__Bacteria	p__Proteobacteria	c__Alphaproteobacteria	o__Azospirillales	f__Azospirillaceae	g__Skermanella
ASV1534	0	0	0	0	0	0	0	0	0	0	0	0	d__Bacteria	p__Bacteroidota	c__Bacteroidia	o__Flavobacteriales	f__NS7_marine_group	g__NS7_marine_group	s__uncultured_marine
ASV1535	0	0	0	0	0	0	0	0	1	0	0	0	d__Bacteria	p__Proteobacteria	c__Alphaproteobacteria	o__Acetobacterales	f__Acetobacteraceae	g__Roseomonas	s__Roseomonas_genomospecies
ASV1536	0	0	0	0	0	2	0	0	0	0	0	0	d__Bacteria	p__Proteobacteria	c__Gammaproteobacteria	o__Oceanospirillales	f__Saccharospirillaceae	g__Thalassolituus
ASV1537	0	0	0	0	0	0	0	0	0	0	0	0	d__Bacteria	p__Actinobacteriota	c__Actinobacteria	o__0319-7L14	f__0319-7L14	g__0319-7L14	s__uncultured_bacterium
ASV1538	0	0	0	0	0	0	0	0	0	0	0	9	d__Bacteria	p__Deinococcota	c__Deinococci	o__Deinococcales	f__Trueperaceae	g__Truepera
ASV1539	0	0	0	0	0	0	0	0	0	0	0	15	d__Bacteria	p__Proteobacteria	c__Alphaproteobacteria	o__Sphingomonadales	f__Sphingomonadaceae	g__Sphingomonas
ASV1540	0	0	0	0	0	4	0	0	3	7	0	0	d__Bacteria	p__Proteobacteria	c__Alphaproteobacteria	o__SAR11_clade	f__Clade_II	g__Clade_II	s__unidentified_marine
ASV1541	0	0	0	1	0	0	0	0	0	0	0	0	d__Bacteria	p__Cyanobacteria	c__Cyanobacteriia	o__Cyanobacteriales	f__Nostocaceae	g__Calothrix_PCC-6303
ASV1542	0	0	0	0	0	0	0	0	0	0	0	2	d__Bacteria	p__Proteobacteria	c__Alphaproteobacteria	o__Caulobacterales	f__Caulobacteraceae	g__Caulobacter
ASV1543	0	0	0	0	0	0	0	0	0	0	0	0	d__Bacteria	p__Proteobacteria	c__Gammaproteobacteria	o__Oceanospirillales	f__Saccharospirillaceae	g__Oleibacter
ASV1544	0	0	0	0	0	0	0	0	0	0	0	9	d__Bacteria	p__Proteobacteria	c__Alphaproteobacteria	o__Sphingomonadales	f__Sphingomonadaceae	g__Altererythrobacter
ASV1545	0	0	0	0	0	0	0	0	0	0	0	0	d__Bacteria	p__Chloroflexi	c__Chloroflexia	o__Thermomicrobiales	f__JG30-KF-CM45	g__JG30-KF-CM45	s__bacterium_QTYC46b
ASV1546	0	0	0	0	0	0	0	0	0	0	0	0	d__Bacteria	p__Proteobacteria	c__Alphaproteobacteria	o__Parvibaculales	f__PS1_clade	g__PS1_clade
ASV1547	0	0	0	0	0	0	0	0	0	0	0	0	d__Bacteria	p__Proteobacteria	c__Alphaproteobacteria	o__Azospirillales	f__Azospirillaceae	g__Azospirillum
ASV1548	0	0	0	0	0	0	0	0	0	0	36	0	d__Bacteria	p__Firmicutes	c__Bacilli	o__Bacillales	f__Planococcaceae
ASV1549	0	0	0	0	0	0	0	0	0	0	0	0	d__Bacteria	p__Proteobacteria	c__Alphaproteobacteria	o__Rhodobacterales	f__Rhodobacteraceae	g__Thalassococcus
ASV1550	0	0	0	0	0	0	0	0	0	0	0	0	d__Bacteria	p__Proteobacteria	c__Alphaproteobacteria	o__Puniceispirillales	f__SAR116_clade	g__SAR116_clade	s__alpha_proteobacterium
ASV1551	0	0	0	0	0	0	0	0	0	0	0	28	d__Bacteria	p__Proteobacteria	c__Alphaproteobacteria	o__Sphingomonadales	f__Sphingomonadaceae
ASV1552	0	0	0	0	1	0	0	0	0	0	0	0	d__Bacteria	p__Firmicutes	c__Bacilli	o__Thermicanales	f__Thermicanaceae	g__Thermicanus	s__uncultured_bacterium
ASV1553	0	0	0	0	0	0	0	0	0	0	0	0	d__Bacteria	p__Deinococcota	c__Deinococci	o__Deinococcales	f__Trueperaceae	g__Truepera
ASV1554	0	0	0	0	16	0	0	0	0	0	0	0	d__Bacteria	p__Proteobacteria	c__Gammaproteobacteria	o__Burkholderiales	f__Oxalobacteraceae	g__Massilia
ASV1555	0	0	0	0	0	0	0	0	0	0	0	0	d__Bacteria	p__Bacteroidota	c__Bacteroidia	o__Chitinophagales	f__Chitinophagaceae	g__Cnuella
ASV1556	24	0	0	0	0	0	0	0	0	0	0	0	d__Bacteria	p__Bacteroidota	c__Bacteroidia	o__Chitinophagales	f__Chitinophagaceae	g__Sediminibacterium	s__Sediminibacterium_sp.
ASV1557	0	0	0	0	0	0	0	0	0	0	0	0	d__Bacteria	p__Proteobacteria	c__Gammaproteobacteria	o__Burkholderiales	f__Burkholderiaceae	g__Lautropia
ASV1558	0	0	0	0	0	0	0	0	0	0	0	0	d__Bacteria	p__Planctomycetota	c__OM190	o__OM190	f__OM190	g__OM190	s__marine_metagenome
ASV1559	0	4	0	0	0	0	0	0	0	0	0	0	d__Bacteria	p__Bacteroidota	c__Bacteroidia	o__Bacteroidales	f__Prevotellaceae	g__Alloprevotella	s__uncultured_bacterium
ASV1560	0	0	0	0	0	0	0	0	0	0	0	1	d__Bacteria	p__Chloroflexi	c__Chloroflexia	o__Thermomicrobiales	f__JG30-KF-CM45	g__JG30-KF-CM45	s__uncultured_bacterium
ASV1561	0	0	0	0	0	0	0	0	0	6	0	0	d__Bacteria	p__Bacteroidota	c__Bacteroidia	o__Bacteroidales	f__Prevotellaceae	g__Prevotella	s__Prevotella_amnii
ASV1562	0	0	0	0	0	0	0	0	0	0	0	0	d__Bacteria	p__Proteobacteria	c__Gammaproteobacteria	o__SAR86_clade	f__SAR86_clade	g__SAR86_clade
ASV1563	38	0	0	0	0	0	0	0	0	0	0	0	d__Bacteria	p__Proteobacteria	c__Alphaproteobacteria	o__Sphingomonadales	f__Sphingomonadaceae	g__Sphingomonas
ASV1564	0	0	0	0	0	0	0	0	0	0	0	4	d__Bacteria	p__Gemmatimonadota	c__AKAU4049	o__AKAU4049	f__AKAU4049	g__AKAU4049	s__uncultured_bacterium
ASV1565	0	0	0	0	0	0	0	0	0	0	34	0	d__Bacteria	p__Bacteroidota	c__Bacteroidia	o__Sphingobacteriales	f__Sphingobacteriaceae	g__Arcticibacter
ASV1566	0	0	0	0	0	0	0	0	5	0	0	0	d__Bacteria	p__Actinobacteriota	c__Actinobacteria	o__Actinomycetales	f__Actinomycetaceae	g__Actinomyces
ASV1567	0	0	0	0	0	0	0	0	0	1	0	0	d__Bacteria	p__Proteobacteria	c__Gammaproteobacteria	o__Ga0077536	f__Ga0077536	g__Ga0077536
ASV1568	0	0	0	0	0	0	0	0	0	0	0	0	d__Bacteria	p__Proteobacteria	c__Alphaproteobacteria	o__SAR11_clade	f__Clade_I	g__Clade_Ib
ASV1569	0	0	0	0	0	0	0	0	0	0	0	16	d__Bacteria	p__Firmicutes	c__Bacilli	o__Bacillales	f__Bacillaceae	g__Bacillus
ASV1570	0	0	0	0	2	0	0	0	0	0	0	0	d__Archaea	p__Thermoplasmatota	c__Thermoplasmata	o__Marine_Group_II	f__Marine_Group_II	g__Marine_Group_II	s__marine_metagenome
ASV1571	0	0	0	0	0	0	0	0	0	0	0	0	d__Bacteria	p__Proteobacteria	c__Gammaproteobacteria	o__Burkholderiales	f__Neisseriaceae	g__uncultured	s__uncultured_beta
ASV1572	0	0	0	0	0	0	0	0	0	0	0	0	d__Bacteria	p__Bacteroidota	c__Bacteroidia	o__Flavobacteriales	f__NS9_marine_group	g__NS9_marine_group	s__uncultured_marine
ASV1573	0	0	0	0	0	0	0	0	0	0	0	0	d__Bacteria	p__Proteobacteria	c__Alphaproteobacteria	o__Rhodobacterales	f__Rhodobacteraceae
ASV1574	5	0	0	0	0	0	0	0	0	0	0	0	d__Bacteria	p__Bacteroidota	c__Bacteroidia	o__Bacteroidales	f__Prevotellaceae	g__Alloprevotella
ASV1575	0	0	0	0	0	0	0	0	3	0	0	0	d__Bacteria	p__Bacteroidota	c__Bacteroidia	o__Flavobacteriales	f__NS9_marine_group	g__NS9_marine_group
ASV1576	0	0	0	0	1	0	0	0	0	0	0	0	d__Bacteria	p__Firmicutes	c__Clostridia	o__Peptostreptococcales-Tissierellales	f__Peptostreptococcales-Tissierellales	g__Peptoniphilus
ASV1577	0	0	0	0	0	0	0	0	0	0	14	0	d__Bacteria	p__Actinobacteriota	c__Acidimicrobiia	o__Microtrichales	f__Iamiaceae	g__Iamia	s__uncultured_Acidimicrobiia
ASV1578	0	0	0	0	0	0	0	0	0	0	0	0	d__Bacteria	p__Proteobacteria	c__Alphaproteobacteria	o__Rhizobiales	f__uncultured	g__uncultured	s__uncultured_proteobacterium
ASV1579	0	0	0	0	0	0	0	0	0	0	0	6	d__Bacteria	p__Proteobacteria	c__Alphaproteobacteria	o__Rhizobiales	f__Beijerinckiaceae
ASV1580	0	0	0	0	0	2	0	0	0	0	0	0	d__Bacteria	p__Bdellovibrionota	c__Bdellovibrionia	o__Bdellovibrionales	f__Bdellovibrionaceae	g__OM27_clade	s__uncultured_marine
ASV1581	0	0	4	0	0	0	0	0	0	0	0	0	d__Bacteria	p__Bacteroidota	c__Bacteroidia	o__Bacteroidales	f__Prevotellaceae	g__Prevotella	s__Prevotella_amnii
ASV1582	0	0	0	0	0	0	0	0	0	0	0	1	d__Bacteria	p__Sumerlaeota	c__Sumerlaeia	o__Sumerlaeales	f__Sumerlaeaceae	g__Sumerlaea	s__uncultured_Desulfocaldus
ASV1583	0	0	0	0	0	0	0	0	0	0	0	0	d__Bacteria	p__Cyanobacteria	c__Cyanobacteriia	o__Synechococcales	f__Cyanobiaceae	g__Prochlorococcus_MIT9313
ASV1584	0	0	0	0	0	0	0	0	0	0	0	9	d__Bacteria	p__Actinobacteriota	c__Actinobacteria	o__Micrococcales	f__Cellulomonadaceae	g__Cellulomonas
ASV1585	0	0	0	0	0	0	0	0	0	0	0	0	d__Bacteria	p__Proteobacteria	c__Alphaproteobacteria	o__Rhodobacterales	f__Rhodobacteraceae	g__Rubellimicrobium
ASV1586	0	0	0	0	0	0	0	0	0	3	0	0	d__Bacteria	p__Cyanobacteria	c__Cyanobacteriia	o__Synechococcales	f__Cyanobiaceae	g__Prochlorococcus_MIT9313
ASV1587	0	0	0	0	0	2	0	0	0	0	0	0	d__Bacteria	p__Bacteroidota	c__Bacteroidia	o__Flavobacteriales	f__NS9_marine_group	g__NS9_marine_group	s__uncultured_Flavobacteriia
ASV1588	0	0	0	0	2	0	0	0	0	0	0	0	d__Bacteria	p__Proteobacteria	c__Gammaproteobacteria	o__SAR86_clade	f__SAR86_clade	g__SAR86_clade	s__uncultured_bacterium
ASV1589	0	0	0	1	0	0	0	0	0	0	0	0	d__Bacteria	p__Bdellovibrionota	c__Bdellovibrionia	o__Bdellovibrionales	f__Bdellovibrionaceae	g__OM27_clade	s__uncultured_marine
ASV1590	0	0	0	0	0	0	0	0	0	0	0	0	d__Bacteria	p__Actinobacteriota	c__Thermoleophilia	o__Solirubrobacterales	f__Solirubrobacteraceae	g__Solirubrobacter
ASV1591	0	0	0	0	0	0	0	0	0	0	0	0	d__Bacteria	p__Bacteroidota	c__Bacteroidia	o__Cytophagales	f__Hymenobacteraceae	g__Adhaeribacter
ASV1592	0	0	0	0	0	0	0	0	0	0	0	0	d__Bacteria	p__Bacteroidota	c__Bacteroidia	o__Chitinophagales	f__Chitinophagaceae	g__Flaviaesturariibacter	s__uncultured_bacterium
ASV1593	0	0	0	0	0	0	0	0	0	0	0	9	d__Bacteria	p__Actinobacteriota	c__Acidimicrobiia	o__uncultured	f__uncultured	g__uncultured	s__uncultured_Iamia
ASV1594	0	0	0	0	2	0	0	0	0	0	0	0	d__Bacteria
ASV1595	0	0	0	0	0	0	0	0	2	0	0	0	d__Bacteria	p__Proteobacteria	c__Alphaproteobacteria	o__Rhizobiales	f__Rhizobiaceae	g__Allorhizobium-Neorhizobium-Pararhizobium-Rhizobium
ASV1596	55	0	0	0	0	0	0	47	0	0	0	0	d__Bacteria	p__Actinobacteriota	c__Actinobacteria	o__Propionibacteriales	f__Propionibacteriaceae	g__Cutibacterium
ASV1597	0	0	0	0	0	3	0	0	0	0	0	0	d__Bacteria	p__Proteobacteria	c__Gammaproteobacteria	o__SAR86_clade	f__SAR86_clade	g__SAR86_clade
ASV1598	0	0	0	0	0	0	0	0	0	0	0	0	d__Bacteria	p__Deinococcota	c__Deinococci	o__Deinococcales	f__Trueperaceae	g__Truepera
ASV1599	0	0	0	0	0	0	0	0	3	0	0	0	d__Bacteria	p__Bacteroidota	c__Bacteroidia	o__Flavobacteriales	f__Flavobacteriaceae	g__Mesonia
ASV1600	0	0	0	0	0	0	0	0	0	0	0	0	d__Bacteria	p__Proteobacteria	c__Alphaproteobacteria	o__Rhizobiales	f__Beijerinckiaceae
ASV1601	0	0	0	0	0	0	0	0	0	0	0	0	d__Bacteria	p__Proteobacteria	c__Gammaproteobacteria	o__Oceanospirillales	f__Saccharospirillaceae
ASV1602	0	0	0	0	0	0	0	0	0	0	0	0	d__Bacteria	p__Firmicutes	c__Clostridia	o__Oscillospirales	f__[Eubacterium]_coprostanoligenes_group	g__[Eubacterium]_coprostanoligenes_group	s__metagenome
ASV1603	0	0	0	0	0	0	0	0	0	0	0	0	d__Bacteria	p__Actinobacteriota	c__Rubrobacteria	o__Rubrobacterales	f__Rubrobacteriaceae	g__Rubrobacter	s__uncultured_bacterium
ASV1604	0	0	0	0	0	0	0	0	0	0	0	13	d__Bacteria	p__Firmicutes	c__Bacilli	o__Bacillales	f__Salisediminibacteriaceae	g__Salipaludibacillus	s__Salipaludibacillus_neizhouensis
ASV1605	0	0	0	0	0	0	0	0	0	0	0	0	d__Bacteria	p__Chloroflexi	c__Chloroflexia	o__Thermomicrobiales	f__JG30-KF-CM45	g__JG30-KF-CM45
ASV1606	0	2	0	0	0	0	0	0	0	0	0	0	d__Bacteria	p__Actinobacteriota	c__Rubrobacteria	o__Rubrobacterales	f__Rubrobacteriaceae	g__Rubrobacter	s__uncultured_bacterium
ASV1607	0	0	0	0	0	0	0	0	0	0	0	0	d__Bacteria	p__Proteobacteria	c__Alphaproteobacteria	o__Acetobacterales	f__Acetobacteraceae	g__Roseomonas
ASV1608	180	0	0	0	0	0	0	0	0	0	33	0	d__Bacteria	p__Proteobacteria	c__Gammaproteobacteria	o__Burkholderiales	f__Oxalobacteraceae	g__Duganella
ASV1609	0	0	0	0	0	0	0	11	0	0	0	0	d__Bacteria	p__Proteobacteria	c__Alphaproteobacteria	o__Rhizobiales	f__Beijerinckiaceae	g__Methylobacterium-Methylorubrum	s__Methylobacterium_jeotgali
ASV1610	0	0	0	0	0	0	0	0	0	0	21	0	d__Bacteria	p__Actinobacteriota	c__Actinobacteria	o__Micrococcales	f__Micrococcaceae	g__Kocuria	s__Kocuria_turfanensis
ASV1611	0	0	0	0	0	0	0	0	0	0	0	0	d__Bacteria	p__Proteobacteria	c__Alphaproteobacteria	o__Puniceispirillales	f__SAR116_clade	g__SAR116_clade
ASV1612	0	0	0	0	0	0	0	0	0	0	0	0	d__Bacteria	p__Proteobacteria	c__Alphaproteobacteria	o__Thalassobaculales	f__Nisaeaceae	g__OM75_clade	s__uncultured_Rhodospirillaceae
ASV1613	0	0	0	0	0	0	0	0	0	0	0	0	d__Bacteria	p__Firmicutes	c__Clostridia	o__Peptostreptococcales-Tissierellales	f__Peptostreptococcaceae	g__Paeniclostridium
ASV1614	0	0	0	0	0	0	0	0	0	0	0	9	d__Bacteria	p__Proteobacteria	c__Alphaproteobacteria	o__Sphingomonadales	f__Sphingomonadaceae	g__Sphingomonas
ASV1615	0	0	0	0	0	0	0	0	0	1	0	0	d__Bacteria	p__Proteobacteria	c__Alphaproteobacteria	o__Rhizobiales	f__Rhizobiaceae	g__Ensifer
ASV1616	0	0	0	0	0	0	0	0	0	0	11	0	d__Bacteria	p__Chloroflexi	c__Anaerolineae	o__Ardenticatenales	f__Ardenticatenaceae	g__uncultured	s__metagenome
ASV1617	0	0	0	0	0	0	0	0	0	0	0	0	d__Bacteria	p__Proteobacteria	c__Alphaproteobacteria	o__SAR11_clade	f__Clade_I	g__Clade_Ib
ASV1618	0	17	0	0	0	0	0	0	0	0	0	0	d__Bacteria	p__Firmicutes	c__Bacilli	o__Bacillales	f__Planococcaceae	g__Lysinibacillus
ASV1619	14	0	0	0	0	0	0	0	0	0	0	0	d__Bacteria	p__Proteobacteria	c__Alphaproteobacteria	o__Rhizobiales	f__Devosiaceae	g__Devosia
ASV1620	0	0	0	0	0	0	0	0	0	0	0	0	d__Bacteria	p__Proteobacteria	c__Gammaproteobacteria	o__Enterobacterales	f__Enterobacteriaceae
ASV1621	0	0	3	0	0	0	0	0	0	0	0	0	d__Bacteria	p__Bdellovibrionota	c__Bdellovibrionia	o__Bacteriovoracales	f__Bacteriovoracaceae	g__uncultured	s__uncultured_marine
ASV1622	0	0	0	0	0	0	0	0	0	0	0	0	d__Bacteria	p__Bacteroidota	c__Bacteroidia	o__Flavobacteriales	f__Flavobacteriaceae	g__NS5_marine_group
ASV1623	0	1	0	4	0	0	0	0	0	0	0	0	d__Bacteria	p__Proteobacteria	c__Alphaproteobacteria	o__Rhizobiales	f__Beijerinckiaceae	g__Methylobacterium-Methylorubrum	s__Methylobacterium_iners
ASV1624	0	0	0	0	0	0	0	0	0	0	29	0	d__Bacteria	p__Actinobacteriota	c__Actinobacteria	o__Propionibacteriales	f__Nocardioidaceae	g__Nocardioides
ASV1625	0	0	0	0	0	0	0	0	0	0	0	0	d__Bacteria	p__Bacteroidota	c__Bacteroidia	o__Flavobacteriales	f__NS9_marine_group	g__NS9_marine_group
ASV1626	0	0	0	0	0	0	0	0	0	0	0	0	d__Bacteria	p__Bacteroidota	c__Bacteroidia	o__Flavobacteriales	f__NS9_marine_group	g__NS9_marine_group
ASV1627	0	0	0	0	0	0	0	0	0	0	0	0	d__Bacteria	p__Bacteroidota	c__Bacteroidia	o__Flavobacteriales	f__Weeksellaceae	g__Chryseobacterium	s__Chryseobacterium_taklimakanense
ASV1628	0	0	0	0	0	0	0	0	0	0	0	0	d__Bacteria	p__Proteobacteria	c__Alphaproteobacteria	o__Sphingomonadales	f__Sphingomonadaceae
ASV1629	0	0	0	0	0	3	0	0	0	0	0	0	d__Bacteria	p__Proteobacteria	c__Gammaproteobacteria	o__Pseudomonadales	f__Moraxellaceae	g__Acinetobacter
ASV1630	0	31	0	0	0	0	0	0	0	0	0	0	d__Bacteria	p__Actinobacteriota	c__Actinobacteria	o__Micrococcales	f__Intrasporangiaceae	g__uncultured	s__uncultured_bacterium
ASV1631	6	0	0	0	0	0	0	0	0	0	0	0	d__Bacteria	p__Actinobacteriota	c__Actinobacteria	o__Actinomycetales	f__Actinomycetaceae	g__Actinomyces
ASV1632	0	0	0	0	0	3	0	0	0	0	0	0	d__Bacteria	p__Proteobacteria	c__Alphaproteobacteria	o__Rickettsiales	f__Rickettsiaceae	g__Candidatus_Megaira
ASV1633	0	0	0	0	0	0	0	0	0	0	0	31	d__Bacteria	p__Proteobacteria	c__Alphaproteobacteria	o__Acetobacterales	f__Acetobacteraceae	g__Roseomonas
ASV1634	0	0	0	0	0	4	0	0	0	0	0	0	d__Bacteria	p__Proteobacteria	c__Alphaproteobacteria	o__Rhodobacterales	f__Rhodobacteraceae	g__uncultured
ASV1635	0	0	0	0	0	0	0	0	0	0	0	17	d__Bacteria	p__Chloroflexi	c__Chloroflexia	o__Kallotenuales	f__AKIW781	g__AKIW781	s__uncultured_bacterium
ASV1636	0	0	0	0	0	0	0	0	0	0	0	0	d__Bacteria	p__Actinobacteriota	c__Actinobacteria	o__Streptomycetales	f__Streptomycetaceae	g__Streptomyces
ASV1637	0	0	0	0	0	0	0	0	0	4	0	0	d__Bacteria	p__Bacteroidota	c__Bacteroidia	o__Flavobacteriales	f__Flavobacteriaceae	g__NS5_marine_group
ASV1638	0	0	0	0	0	0	0	0	0	0	0	0	d__Bacteria	p__Bacteroidota	c__Bacteroidia	o__Flavobacteriales	f__Flavobacteriaceae	g__Flavobacterium	s__Flavobacterium_sasangense
ASV1639	0	0	0	0	0	0	0	0	0	0	0	0	d__Bacteria	p__Bacteroidota	c__Bacteroidia	o__Flavobacteriales	f__Flavobacteriaceae	g__Mesoflavibacter
ASV1640	0	0	0	0	0	0	0	0	0	0	0	0	d__Bacteria	p__Proteobacteria	c__Gammaproteobacteria	o__Oceanospirillales	f__Saccharospirillaceae	g__Oleibacter
ASV1641	0	17	0	0	0	0	0	0	0	0	0	0	d__Bacteria	p__Proteobacteria	c__Gammaproteobacteria	o__Burkholderiales	f__Comamonadaceae	g__Delftia
ASV1642	0	0	0	0	0	0	0	0	0	0	0	25	d__Bacteria	p__Firmicutes	c__Bacilli	o__Bacillales	f__Bacillaceae	g__Bacillus
ASV1643	0	0	0	0	0	0	0	0	0	5	0	0	d__Bacteria	p__Proteobacteria	c__Gammaproteobacteria	o__SAR86_clade	f__SAR86_clade	g__SAR86_clade	s__uncultured_bacterium
ASV1644	0	0	0	0	4	0	0	0	0	0	0	0	d__Bacteria	p__Proteobacteria	c__Alphaproteobacteria	o__Rhodobacterales	f__Rhodobacteraceae	g__Paracoccus
ASV1645	0	0	0	0	0	0	0	0	0	0	0	0	d__Bacteria	p__Chloroflexi	c__Chloroflexia	o__Thermomicrobiales	f__JG30-KF-CM45	g__JG30-KF-CM45	s__uncultured_bacterium
ASV1646	0	0	0	0	0	0	0	0	0	0	0	4	d__Archaea	p__Halobacterota	c__Halobacteria	o__Halobacterales	f__Halomicrobiaceae	g__Natronomonas	s__uncultured_archaeon
ASV1647	0	0	0	0	0	0	0	0	0	0	0	7	d__Bacteria	p__Chloroflexi	c__Chloroflexia	o__Kallotenuales	f__AKIW781	g__AKIW781	s__uncultured_bacterium
ASV1648	0	0	0	0	0	0	0	0	0	0	0	0	d__Bacteria	p__Actinobacteriota	c__Actinobacteria	o__Micrococcales	f__Dermatophilaceae
ASV1649	0	0	0	0	0	0	0	0	0	0	0	0	d__Bacteria	p__Firmicutes	c__Bacilli	o__Bacillales	f__Bacillaceae	g__Bacillus
ASV1650	0	0	0	0	0	0	0	0	0	0	0	6	d__Bacteria	p__Proteobacteria	c__Alphaproteobacteria	o__Tistrellales	f__Geminicoccaceae	g__Candidatus_Alysiosphaera	s__uncultured_bacterium
ASV1651	0	0	0	0	0	0	0	0	1	0	0	0	d__Bacteria	p__Proteobacteria	c__Alphaproteobacteria	o__Rickettsiales	f__S25-593	g__S25-593
ASV1652	0	0	0	0	0	2	0	0	0	0	0	0	d__Bacteria	p__Bdellovibrionota	c__Bdellovibrionia	o__Bdellovibrionales	f__Bdellovibrionaceae	g__OM27_clade	s__uncultured_marine
ASV1653	0	0	0	0	0	0	0	0	0	0	0	0	d__Bacteria	p__Chloroflexi	c__Chloroflexia	o__Thermomicrobiales	f__JG30-KF-CM45	g__JG30-KF-CM45
ASV1654	0	0	0	0	0	0	0	0	0	0	0	0	d__Bacteria	p__Proteobacteria	c__Gammaproteobacteria
ASV1655	0	0	0	45	0	39	0	0	47	45	0	0	d__Bacteria	p__Proteobacteria	c__Gammaproteobacteria	o__Alteromonadales	f__Alteromonadaceae
ASV1656	0	0	0	0	0	0	0	0	0	0	0	0	d__Bacteria	p__Bacteroidota	c__Bacteroidia	o__Flavobacteriales	f__Crocinitomicaceae	g__Fluviicola
ASV1657	0	0	9	0	0	0	0	0	0	0	0	0	d__Bacteria	p__Bacteroidota	c__Bacteroidia	o__Cytophagales	f__Cyclobacteriaceae	g__Marinoscillum	s__marine_metagenome
ASV1658	26	71	4	0	0	0	0	0	0	0	0	0	d__Bacteria	p__Proteobacteria	c__Gammaproteobacteria	o__Salinisphaerales	f__Solimonadaceae	g__uncultured
ASV1659	0	0	0	0	0	0	0	0	0	0	0	0	d__Bacteria	p__Actinobacteriota	c__Actinobacteria	o__Corynebacteriales	f__Dietziaceae	g__Dietzia
ASV1660	0	0	0	0	0	0	0	0	0	0	0	1	d__Bacteria	p__Desulfobacterota	c__Desulfuromonadia	o__Bradymonadales	f__Bradymonadaceae
ASV1661	0	0	0	0	0	0	0	0	0	3	0	0	d__Bacteria	p__Bacteroidota	c__Bacteroidia	o__Flavobacteriales	f__Weeksellaceae	g__Empedobacter
ASV1662	0	0	0	0	0	0	0	0	0	0	0	0	d__Bacteria	p__Bdellovibrionota	c__Bdellovibrionia	o__Bdellovibrionales	f__Bdellovibrionaceae	g__OM27_clade	s__uncultured_marine
ASV1663	0	0	0	0	0	0	0	0	0	0	0	0	d__Bacteria	p__Actinobacteriota	c__Actinobacteria	o__Micrococcales	f__Intrasporangiaceae
ASV1664	0	0	0	0	0	0	0	0	0	0	0	41	d__Bacteria	p__Proteobacteria	c__Alphaproteobacteria	o__Rhizobiales	f__Beijerinckiaceae	g__Microvirga
ASV1665	0	0	0	0	0	0	0	0	0	0	0	0	d__Bacteria	p__Proteobacteria	c__Gammaproteobacteria	o__SAR86_clade	f__SAR86_clade	g__SAR86_clade	s__uncultured_bacterium
ASV1666	0	0	0	0	0	0	0	0	0	0	0	0	d__Bacteria	p__Proteobacteria	c__Alphaproteobacteria	o__Rhodobacterales	f__Rhodobacteraceae
ASV1667	0	26	0	0	0	0	0	0	0	0	0	0	d__Bacteria	p__Proteobacteria	c__Gammaproteobacteria	o__Pasteurellales	f__Pasteurellaceae	g__Haemophilus
ASV1668	0	0	0	0	0	0	0	0	0	0	0	0	d__Bacteria	p__Actinobacteriota	c__Thermoleophilia	o__Solirubrobacterales	f__Solirubrobacteraceae	g__Parviterribacter	s__uncultured_bacterium
ASV1669	0	0	0	0	0	0	0	0	0	0	0	0	d__Bacteria	p__Bdellovibrionota	c__Bdellovibrionia	o__Bacteriovoracales	f__Bacteriovoracaceae	g__Peredibacter
ASV1670	0	0	0	0	0	0	0	0	0	0	0	0	d__Bacteria	p__Deinococcota	c__Deinococci	o__Deinococcales	f__Deinococcaceae	g__Deinococcus	s__Deinococcus_sp.
ASV1671	0	0	0	0	0	0	0	0	0	0	0	0	d__Bacteria	p__Myxococcota	c__Myxococcia	o__Myxococcales	f__Myxococcaceae
ASV1672	0	0	0	0	0	1	0	0	0	0	0	0	d__Bacteria	p__Myxococcota	c__Myxococcia	o__Myxococcales	f__Myxococcaceae	g__P3OB-42	s__uncultured_bacterium
ASV1673	0	0	0	0	0	0	0	0	0	0	0	12	d__Bacteria	p__Proteobacteria	c__Gammaproteobacteria	o__Burkholderiales	f__Comamonadaceae	g__Ramlibacter
ASV1674	0	0	0	0	0	0	0	0	0	0	0	0	d__Bacteria	p__Proteobacteria	c__Gammaproteobacteria	o__Burkholderiales	f__Burkholderiaceae	g__Cupriavidus
ASV1675	0	0	0	0	3	0	0	0	0	0	0	0	d__Bacteria	p__Proteobacteria	c__Gammaproteobacteria	o__Alteromonadales	f__Pseudoalteromonadaceae	g__Pseudoalteromonas
ASV1676	0	0	0	0	0	0	0	0	0	0	0	10	d__Bacteria	p__Firmicutes	c__Symbiobacteriia	o__Symbiobacteriales	f__Symbiobacteraceae	g__uncultured	s__uncultured_bacterium
ASV1677	0	0	0	0	0	0	0	0	0	0	0	0	d__Bacteria	p__Proteobacteria	c__Alphaproteobacteria	o__Rhodospirillales	f__AEGEAN-169_marine_group	g__AEGEAN-169_marine_group	s__unidentified_marine
ASV1678	0	0	0	0	0	0	0	0	0	1	0	0	d__Bacteria	p__Proteobacteria	c__Gammaproteobacteria	o__Pseudomonadales	f__Moraxellaceae	g__Acinetobacter
ASV1679	0	0	0	6	0	0	0	0	0	0	0	0	d__Bacteria	p__Proteobacteria	c__Alphaproteobacteria	o__Rickettsiales	f__Fokiniaceae	g__MD3-55	s__uncultured_bacterium
ASV1680	0	0	0	0	0	0	0	0	0	2	0	0	d__Bacteria	p__Chloroflexi	c__Chloroflexia	o__Kallotenuales	f__AKIW781	g__AKIW781	s__uncultured_bacterium
ASV1681	0	0	0	0	0	0	0	0	0	0	0	2	d__Bacteria	p__Actinobacteriota	c__Actinobacteria	o__0319-7L14	f__0319-7L14	g__0319-7L14
ASV1682	0	0	0	0	0	0	0	0	0	0	0	0	d__Bacteria	p__Firmicutes	c__Bacilli	o__Lactobacillales	f__Lactobacillaceae	g__Lactobacillus
ASV1683	0	0	0	1	11	0	0	0	0	0	0	0	d__Bacteria	p__Bacteroidota	c__Bacteroidia	o__Flavobacteriales	f__Flavobacteriaceae	g__NS4_marine_group
ASV1684	0	0	0	0	0	0	0	0	0	0	0	30	d__Bacteria	p__Firmicutes	c__Bacilli	o__Bacillales	f__Planococcaceae	g__Domibacillus	s__metagenome
ASV1685	0	0	0	0	0	2	0	0	0	0	0	0	d__Bacteria	p__Proteobacteria	c__Gammaproteobacteria	o__Oceanospirillales	f__Saccharospirillaceae	g__Oleibacter	s__uncultured_bacterium
ASV1686	0	0	4	0	0	0	0	0	0	0	0	0	d__Bacteria	p__Actinobacteriota	c__Actinobacteria	o__Corynebacteriales	f__Corynebacteriaceae	g__Corynebacterium
ASV1687	0	0	0	0	0	0	0	0	0	0	7	0	d__Bacteria	p__Proteobacteria	c__Gammaproteobacteria	o__Xanthomonadales	f__Xanthomonadaceae	g__Stenotrophomonas	s__Stenotrophomonas_nitritireducens
ASV1688	0	0	0	0	0	0	0	0	0	0	0	10	d__Bacteria	p__Firmicutes	c__Clostridia	o__Peptostreptococcales-Tissierellales	f__Peptostreptococcaceae	g__Romboutsia
ASV1689	0	0	0	0	2	0	0	0	0	0	0	0	d__Bacteria	p__Bdellovibrionota	c__Bdellovibrionia	o__Bdellovibrionales	f__Bdellovibrionaceae	g__OM27_clade	s__uncultured_marine
ASV1690	0	0	0	0	0	0	0	0	0	2	0	0	d__Bacteria	p__Bacteroidota	c__Bacteroidia	o__Flavobacteriales	f__Weeksellaceae	g__Empedobacter
ASV1691	0	0	0	4	0	0	0	0	0	0	0	0	d__Bacteria	p__Bacteroidota	c__Bacteroidia	o__Flavobacteriales	f__NS9_marine_group	g__NS9_marine_group
ASV1692	0	61	0	0	0	0	0	0	0	0	0	33	d__Bacteria	p__Actinobacteriota	c__Actinobacteria	o__Frankiales
ASV1693	0	94	0	0	0	0	0	0	0	0	0	0	d__Bacteria	p__Actinobacteriota	c__Actinobacteria	o__Micrococcales	f__Micrococcaceae	g__Kocuria
ASV1694	0	0	0	0	0	0	0	0	0	0	0	0	d__Bacteria	p__Proteobacteria	c__Alphaproteobacteria	o__Rhodospirillales	f__AEGEAN-169_marine_group	g__AEGEAN-169_marine_group	s__unidentified_marine
ASV1695	0	0	0	0	0	0	0	0	0	0	0	0	d__Bacteria	p__Bacteroidota	c__Bacteroidia	o__Flavobacteriales
ASV1696	0	0	0	0	0	0	0	0	0	0	0	19	d__Bacteria	p__Bacteroidota	c__Bacteroidia	o__Chitinophagales	f__Chitinophagaceae	g__Segetibacter
ASV1697	0	0	0	0	0	0	0	0	0	0	0	35	d__Bacteria	p__Bacteroidota	c__Bacteroidia	o__Cytophagales	f__Hymenobacteraceae	g__Nibribacter	s__uncultured_bacterium
ASV1698	0	0	1	0	0	0	0	0	0	0	0	0	d__Bacteria	p__Marinimicrobia_(SAR406_clade)	c__Marinimicrobia_(SAR406_clade)	o__Marinimicrobia_(SAR406_clade)	f__Marinimicrobia_(SAR406_clade)	g__Marinimicrobia_(SAR406_clade)
ASV1699	0	0	0	0	0	0	0	0	0	0	0	0	d__Bacteria	p__Bacteroidota	c__Bacteroidia	o__Flavobacteriales	f__Flavobacteriaceae	g__Winogradskyella
ASV1700	0	0	4	0	0	4	0	0	0	0	0	0	d__Bacteria	p__Cyanobacteria	c__Cyanobacteriia	o__Synechococcales	f__Cyanobiaceae	g__Prochlorococcus_MIT9313
ASV1701	0	33	0	0	0	0	0	0	0	0	0	0	d__Bacteria	p__Actinobacteriota	c__Actinobacteria	o__Frankiales	f__Geodermatophilaceae
ASV1702	0	0	0	0	0	0	0	0	0	2	0	0	d__Bacteria	p__Proteobacteria	c__Gammaproteobacteria	o__Oceanospirillales	f__Saccharospirillaceae	g__Oleibacter
ASV1703	0	0	0	0	0	0	0	0	0	0	0	0	d__Bacteria	p__Bacteroidota	c__Bacteroidia	o__Cytophagales	f__Hymenobacteraceae	g__Hymenobacter
ASV1704	148	0	0	0	0	0	0	0	0	0	0	0	d__Bacteria	p__Proteobacteria	c__Gammaproteobacteria	o__Burkholderiales	f__Oxalobacteraceae	g__Massilia
ASV1705	0	0	0	0	0	0	0	0	0	0	0	0	d__Bacteria	p__Bacteroidota	c__Bacteroidia	o__Flavobacteriales	f__Cryomorphaceae	g__NS10_marine_group	s__uncultured_marine
ASV1706	0	0	0	0	0	0	0	0	0	0	0	13	d__Bacteria	p__Actinobacteriota	c__Acidimicrobiia	o__uncultured	f__uncultured	g__uncultured	s__uncultured_bacterium
ASV1707	0	0	0	1	0	0	0	0	0	0	0	0	d__Bacteria	p__Bacteroidota	c__Bacteroidia	o__Flavobacteriales	f__NS7_marine_group	g__NS7_marine_group	s__uncultured_organism
ASV1708	0	0	0	0	0	0	0	0	0	0	0	0	d__Bacteria	p__Bdellovibrionota	c__Bdellovibrionia	o__Bdellovibrionales	f__Bdellovibrionaceae	g__OM27_clade	s__uncultured_marine
ASV1709	70	0	0	0	0	0	0	0	0	0	26	0	d__Bacteria	p__Firmicutes	c__Bacilli	o__Staphylococcales	f__Staphylococcaceae	g__Staphylococcus
ASV1710	0	0	0	0	0	0	0	0	0	0	0	54	d__Bacteria	p__Actinobacteriota	c__Actinobacteria	o__Propionibacteriales	f__Propionibacteriaceae	g__Friedmanniella
ASV1711	0	0	0	0	0	0	0	0	0	0	0	18	d__Bacteria	p__Firmicutes	c__Bacilli	o__Alicyclobacillales	f__Alicyclobacillaceae	g__Tumebacillus
ASV1712	0	0	0	0	0	0	0	0	2	0	0	0	d__Bacteria	p__Bacteroidota	c__Bacteroidia	o__Chitinophagales	f__Saprospiraceae	g__uncultured	s__marine_metagenome
ASV1713	0	0	0	0	0	0	0	0	0	0	0	0	d__Bacteria	p__Proteobacteria	c__Gammaproteobacteria	o__Vibrionales	f__Vibrionaceae	g__Vibrio
ASV1714	0	0	0	0	0	0	0	0	0	2	0	0	d__Bacteria	p__Cyanobacteria	c__Cyanobacteriia	o__Synechococcales	f__Cyanobiaceae
ASV1715	0	0	0	0	0	0	0	0	0	0	0	0	d__Bacteria	p__Proteobacteria	c__Alphaproteobacteria	o__Rickettsiales
ASV1716	0	0	0	0	0	0	0	0	0	0	0	0	d__Bacteria	p__Proteobacteria	c__Alphaproteobacteria	o__Rhodobacterales	f__Rhodobacteraceae	g__uncultured	s__marine_metagenome
ASV1717	0	0	0	0	0	0	0	0	3	0	0	0	d__Bacteria	p__Proteobacteria	c__Alphaproteobacteria	o__Puniceispirillales	f__SAR116_clade	g__SAR116_clade	s__uncultured_bacterium
ASV1718	0	285	0	0	0	0	0	0	0	0	0	80	d__Bacteria	p__Actinobacteriota	c__Actinobacteria	o__Frankiales	f__Geodermatophilaceae	g__Geodermatophilus
ASV1719	0	0	0	0	0	0	0	0	0	0	0	0	d__Bacteria	p__Bdellovibrionota	c__Bdellovibrionia	o__Bacteriovoracales	f__Bacteriovoracaceae	g__uncultured	s__marine_metagenome
ASV1720	32	0	0	0	0	0	0	0	0	0	19	0	d__Bacteria	p__Actinobacteriota	c__Actinobacteria	o__Kineosporiales	f__Kineosporiaceae	g__Quadrisphaera	s__uncultured_bacterium
ASV1721	0	0	0	0	0	0	0	0	0	0	0	0	d__Bacteria	p__Proteobacteria	c__Alphaproteobacteria	o__Acetobacterales	f__Acetobacteraceae	g__Roseomonas
ASV1722	0	0	0	0	0	0	0	0	0	0	0	0	d__Bacteria	p__Bdellovibrionota	c__Bdellovibrionia	o__Bdellovibrionales	f__Bdellovibrionaceae	g__OM27_clade	s__uncultured_delta
ASV1723	0	0	0	0	0	0	0	0	0	0	0	6	d__Bacteria	p__Deinococcota	c__Deinococci	o__Deinococcales	f__Deinococcaceae	g__Deinococcus	s__Deinococcus_peraridilitoris
ASV1724	0	0	0	0	0	0	0	0	0	0	0	4	d__Bacteria	p__Bacteroidota	c__Bacteroidia	o__Cytophagales	f__Microscillaceae	g__uncultured
ASV1725	0	0	0	0	2	0	0	0	0	0	0	8	d__Bacteria	p__Cyanobacteria	c__Cyanobacteriia	o__Cyanobacteriales	f__Chroococcidiopsaceae	g__Aliterella
ASV1726	0	0	1	0	0	0	0	0	0	0	0	0	d__Bacteria	p__Proteobacteria	c__Gammaproteobacteria	o__SAR86_clade	f__SAR86_clade	g__SAR86_clade
ASV1727	0	0	0	0	11	0	0	0	0	0	0	0	d__Bacteria	p__Proteobacteria	c__Alphaproteobacteria	o__Rhodobacterales	f__Rhodobacteraceae
ASV1728	0	18	0	0	0	0	0	0	0	0	0	0	d__Bacteria	p__Proteobacteria	c__Gammaproteobacteria	o__Pseudomonadales	f__Moraxellaceae	g__Acinetobacter
ASV1729	0	0	0	0	0	0	0	0	0	0	0	0	d__Bacteria	p__Actinobacteriota	c__Thermoleophilia	o__Solirubrobacterales	f__Solirubrobacteraceae	g__Parviterribacter
ASV1730	0	0	0	0	0	0	0	475	0	0	0	0	d__Bacteria	p__Proteobacteria	c__Gammaproteobacteria	o__Oceanospirillales	f__Saccharospirillaceae	g__Oleibacter
ASV1731	0	0	2	0	0	0	0	0	0	0	0	0	d__Bacteria	p__Proteobacteria	c__Alphaproteobacteria	o__Rhodobacterales	f__Rhodobacteraceae	g__uncultured	s__marine_metagenome
ASV1732	0	0	0	0	0	0	0	0	0	1	0	0	d__Bacteria	p__Proteobacteria	c__Alphaproteobacteria	o__Puniceispirillales	f__SAR116_clade	g__SAR116_clade	s__marine_metagenome
ASV1733	0	0	0	0	0	0	0	0	0	0	0	0	d__Bacteria	p__Proteobacteria	c__Alphaproteobacteria	o__Rhizobiales	f__Rhizobiales_Incertae_Sedis	g__Phreatobacter
ASV1734	0	0	0	0	0	0	0	0	0	0	0	0	d__Bacteria	p__Actinobacteriota	c__Actinobacteria	o__Frankiales	f__Geodermatophilaceae	g__Blastococcus
ASV1735	0	0	8	0	0	0	0	0	0	0	0	0	d__Bacteria	p__Planctomycetota	c__Phycisphaerae	o__Phycisphaerales	f__Phycisphaeraceae	g__CL500-3	s__uncultured_marine
ASV1736	0	0	0	0	0	0	0	0	0	0	0	0	d__Bacteria	p__Proteobacteria	c__Gammaproteobacteria	o__Burkholderiales	f__Comamonadaceae	g__Comamonas
ASV1737	0	0	0	0	0	0	0	0	0	0	11	0	d__Bacteria	p__Firmicutes	c__Bacilli	o__Lactobacillales	f__Lactobacillaceae	g__Lactobacillus
ASV1738	0	0	0	0	0	1	0	0	0	4	0	0	d__Bacteria	p__Cyanobacteria	c__Cyanobacteriia	o__Synechococcales	f__Cyanobiaceae	g__Prochlorococcus_MIT9313
ASV1739	0	0	0	0	0	0	0	0	0	1	0	0	d__Bacteria	p__Proteobacteria	c__Alphaproteobacteria	o__Rickettsiales	f__S25-593	g__S25-593
ASV1740	0	0	0	0	0	0	0	0	0	0	0	49	d__Bacteria	p__Proteobacteria	c__Alphaproteobacteria	o__Rhizobiales	f__Beijerinckiaceae	g__Microvirga
ASV1741	0	0	0	0	0	0	0	0	0	0	0	27	d__Bacteria	p__Actinobacteriota	c__Actinobacteria	o__Propionibacteriales	f__Nocardioidaceae
ASV1742	0	0	0	1	0	0	0	0	0	0	0	0	d__Archaea	p__Thermoplasmatota	c__Thermoplasmata	o__Marine_Group_II	f__Marine_Group_II	g__Marine_Group_II
ASV1743	0	0	0	0	0	0	0	0	0	0	0	15	d__Bacteria	p__Bacteroidota	c__Bacteroidia	o__Chitinophagales	f__Chitinophagaceae	g__Cnuella	s__uncultured_bacterium
ASV1744	0	0	0	0	0	0	0	0	0	0	0	0	d__Bacteria	p__Firmicutes	c__Bacilli	o__Bacillales	f__Planococcaceae
ASV1745	0	0	0	0	0	0	0	0	0	0	0	0	d__Bacteria	p__Proteobacteria	c__Alphaproteobacteria	o__SAR11_clade	f__Clade_I	g__Clade_Ia
ASV1746	0	0	0	0	0	0	0	0	0	1	0	0	d__Bacteria	p__Proteobacteria	c__Alphaproteobacteria	o__SAR11_clade	f__Clade_I	g__Clade_Ib
ASV1747	0	0	0	0	0	0	0	0	0	0	0	0	d__Bacteria	p__Bdellovibrionota	c__Bdellovibrionia	o__Bdellovibrionales	f__Bdellovibrionaceae	g__OM27_clade	s__uncultured_delta
ASV1748	0	0	0	0	0	0	0	0	0	0	0	0	d__Bacteria	p__Bacteroidota	c__Bacteroidia	o__Flavobacteriales	f__Weeksellaceae	g__Cloacibacterium
ASV1749	0	0	0	4	0	0	0	0	0	0	0	0	d__Bacteria	p__Cyanobacteria	c__Cyanobacteriia	o__Synechococcales	f__Cyanobiaceae
ASV1750	0	0	0	0	0	0	0	0	0	0	0	0	d__Bacteria	p__Bacteroidota	c__Bacteroidia	o__Flavobacteriales	f__NS9_marine_group	g__NS9_marine_group
ASV1751	0	0	0	0	0	0	0	0	0	1	0	0	d__Bacteria	p__Proteobacteria	c__Alphaproteobacteria	o__Sphingomonadales	f__Sphingomonadaceae	g__Sphingomonas
ASV1752	0	0	0	0	0	0	0	0	0	0	0	17	d__Bacteria	p__Bacteroidota	c__Bacteroidia	o__Cytophagales	f__Hymenobacteraceae	g__Hymenobacter
ASV1753	0	0	0	0	0	0	0	0	0	0	0	17	d__Bacteria	p__Actinobacteriota	c__Actinobacteria	o__Micromonosporales	f__Micromonosporaceae	g__Actinoplanes
ASV1754	0	0	0	2	0	0	0	0	0	0	0	0	d__Bacteria	p__Bdellovibrionota	c__Bdellovibrionia	o__Bdellovibrionales	f__Bdellovibrionaceae	g__OM27_clade	s__uncultured_marine
ASV1755	0	0	0	0	0	0	0	0	0	0	0	0	d__Bacteria	p__Proteobacteria	c__Gammaproteobacteria	o__Gammaproteobacteria_Incertae_Sedis	f__Unknown_Family	g__Unknown_Family	s__uncultured_marine
ASV1756	0	0	0	0	0	0	0	0	0	0	0	0	d__Bacteria	p__Proteobacteria	c__Gammaproteobacteria	o__Burkholderiales	f__Oxalobacteraceae	g__Noviherbaspirillum
ASV1757	0	0	0	0	0	0	0	0	0	0	0	0	d__Bacteria	p__Proteobacteria	c__Gammaproteobacteria	o__Pseudomonadales	f__Moraxellaceae	g__Acinetobacter
ASV1758	0	0	0	0	0	3	0	0	0	0	0	0	d__Bacteria	p__Bacteroidota	c__Bacteroidia	o__Flavobacteriales	f__Flavobacteriaceae	g__NS2b_marine_group
ASV1759	0	0	0	0	0	0	0	0	0	0	0	22	d__Bacteria	p__Chloroflexi	c__Gitt-GS-136	o__Gitt-GS-136	f__Gitt-GS-136	g__Gitt-GS-136
ASV1760	0	0	3	0	0	0	0	0	0	0	0	0	d__Bacteria	p__Proteobacteria	c__Gammaproteobacteria	o__Pseudomonadales	f__Moraxellaceae	g__Acinetobacter
ASV1761	0	39	0	0	0	0	0	0	0	0	0	6	d__Bacteria	p__Bacteroidota	c__Bacteroidia	o__Cytophagales	f__Hymenobacteraceae	g__Adhaeribacter
ASV1762	0	0	0	0	0	0	0	0	0	0	0	6	d__Bacteria	p__Actinobacteriota	c__Actinobacteria	o__Pseudonocardiales	f__Pseudonocardiaceae	g__Umezawaea
ASV1763	0	0	0	0	0	0	0	0	0	0	0	0	d__Bacteria	p__Bacteroidota	c__Bacteroidia	o__Flavobacteriales	f__Flavobacteriaceae	g__Salinimicrobium
ASV1764	0	0	0	0	0	0	0	30	0	0	0	0	d__Bacteria	p__Proteobacteria	c__Alphaproteobacteria	o__Rhizobiales	f__Rhizobiaceae	g__Allorhizobium-Neorhizobium-Pararhizobium-Rhizobium
ASV1765	0	0	0	0	0	0	0	0	1	0	0	0	d__Bacteria	p__Proteobacteria	c__Alphaproteobacteria	o__Azospirillales	f__Azospirillaceae	g__Skermanella
ASV1766	0	0	0	0	0	0	0	0	0	0	0	0	d__Bacteria	p__Actinobacteriota	c__Actinobacteria	o__Pseudonocardiales	f__Pseudonocardiaceae	g__Pseudonocardia
ASV1767	0	0	0	0	1	0	0	0	0	0	0	0	d__Bacteria	p__Bacteroidota	c__Bacteroidia	o__Flavobacteriales	f__Flavobacteriaceae	g__Mesoflavibacter	s__Mesoflavibacter_sp.
ASV1768	0	0	0	0	2	0	0	0	0	0	0	0	d__Bacteria	p__Deinococcota	c__Deinococci	o__Deinococcales	f__Deinococcaceae	g__Deinococcus	s__uncultured_bacterium
ASV1769	0	0	0	0	0	0	0	0	0	0	0	0	d__Bacteria	p__Planctomycetota	c__Phycisphaerae	o__Phycisphaerales	f__Phycisphaeraceae
ASV1770	0	0	0	0	2	0	0	0	0	0	0	0	d__Bacteria	p__Marinimicrobia_(SAR406_clade)	c__Marinimicrobia_(SAR406_clade)	o__Marinimicrobia_(SAR406_clade)	f__Marinimicrobia_(SAR406_clade)	g__Marinimicrobia_(SAR406_clade)
ASV1771	0	0	0	0	0	0	0	0	0	0	0	14	d__Bacteria	p__Bacteroidota	c__Bacteroidia	o__Sphingobacteriales	f__Sphingobacteriaceae	g__Arcticibacter
ASV1772	0	0	0	0	0	0	0	0	1	0	0	0	d__Bacteria	p__Proteobacteria	c__Alphaproteobacteria	o__Rhizobiales	f__Beijerinckiaceae	g__Methylobacterium-Methylorubrum	s__Methylobacterium_iners
ASV1773	0	0	0	0	0	3	0	0	0	0	0	0	d__Bacteria	p__Bacteroidota	c__Bacteroidia	o__Flavobacteriales	f__Flavobacteriaceae	g__Tenacibaculum
ASV1774	0	0	0	0	0	0	0	0	0	0	0	0	d__Bacteria	p__Bacteroidota	c__Bacteroidia	o__Flavobacteriales	f__Flavobacteriaceae	g__Antarcticibacterium
ASV1775	0	0	0	0	0	0	0	0	0	0	0	0	d__Bacteria	p__Proteobacteria	c__Gammaproteobacteria	o__Xanthomonadales	f__Xanthomonadaceae	g__Pseudoxanthomonas
ASV1776	0	0	0	0	0	0	0	0	0	0	0	0	d__Bacteria	p__Bacteroidota	c__Bacteroidia	o__Flavobacteriales	f__Cryomorphaceae	g__uncultured	s__uncultured_Owenweeksia
ASV1777	0	0	0	0	0	0	0	0	0	0	0	33	d__Bacteria	p__Actinobacteriota	c__Actinobacteria	o__Micrococcales	f__Micrococcaceae
ASV1778	0	0	0	0	0	0	0	0	0	0	37	0	d__Bacteria	p__Bacteroidota	c__Bacteroidia	o__Chitinophagales	f__Chitinophagaceae	g__Sediminibacterium	s__Sediminibacterium_sp.
ASV1779	1	0	0	0	0	0	0	0	0	0	0	0	d__Bacteria	p__Bacteroidota	c__Bacteroidia	o__Chitinophagales	f__Chitinophagaceae	g__Taibaiella
ASV1780	0	0	0	0	0	1	0	0	0	0	0	0	d__Bacteria	p__Proteobacteria	c__Gammaproteobacteria	o__Pseudomonadales	f__Pseudomonadaceae	g__Pseudomonas
ASV1781	0	0	0	0	0	0	0	0	2	0	0	0	d__Bacteria	p__Bacteroidota	c__Bacteroidia	o__Flavobacteriales	f__Crocinitomicaceae	g__Fluviicola
ASV1782	0	0	0	0	0	0	0	0	3	0	0	0	d__Bacteria	p__Actinobacteriota	c__Acidimicrobiia	o__Microtrichales
ASV1783	0	0	0	0	0	0	0	0	0	0	29	0	d__Bacteria	p__Proteobacteria	c__Gammaproteobacteria	o__Burkholderiales	f__Burkholderiaceae	g__Burkholderia-Caballeronia-Paraburkholderia
ASV1784	0	0	0	0	0	7	0	0	0	0	0	0	d__Bacteria	p__Cyanobacteria	c__Cyanobacteriia	o__Synechococcales	f__Cyanobiaceae	g__Prochlorococcus_MIT9313
ASV1785	0	0	0	0	0	0	0	0	0	0	0	0	d__Bacteria	p__Proteobacteria	c__Gammaproteobacteria	o__Burkholderiales	f__MWH-UniP1_aquatic_group	g__MWH-UniP1_aquatic_group	s__marine_metagenome
ASV1786	0	0	0	0	0	0	0	0	0	0	0	8	d__Bacteria	p__Actinobacteriota	c__Actinobacteria	o__Streptomycetales	f__Streptomycetaceae	g__E1B-B3-114	s__uncultured_actinobacterium
ASV1787	0	0	0	0	0	4	0	0	0	0	0	0	d__Bacteria	p__Actinobacteriota	c__Actinobacteria	o__Corynebacteriales	f__Corynebacteriaceae	g__Corynebacterium	s__Corynebacterium_lipophiloflavum
ASV1788	0	0	0	0	0	0	0	0	0	0	40	0	d__Bacteria	p__Proteobacteria	c__Gammaproteobacteria	o__Burkholderiales	f__Oxalobacteraceae	g__Massilia
ASV1789	0	0	0	0	0	0	0	0	0	0	0	0	d__Bacteria	p__Proteobacteria	c__Alphaproteobacteria	o__Sphingomonadales	f__Sphingomonadaceae	g__Sphingomonas
ASV1790	0	0	0	0	0	0	0	0	0	0	0	36	d__Bacteria	p__Chloroflexi	c__Chloroflexia	o__Kallotenuales	f__AKIW781	g__AKIW781	s__uncultured_bacterium
ASV1791	0	0	0	0	0	0	0	0	0	0	0	0	d__Bacteria	p__Planctomycetota	c__Phycisphaerae	o__Phycisphaerales	f__Phycisphaeraceae	g__FS140-16B-02_marine_group
ASV1792	0	0	0	2	0	0	0	0	0	0	0	0	d__Bacteria	p__Bdellovibrionota	c__Bdellovibrionia	o__Bdellovibrionales	f__Bdellovibrionaceae	g__OM27_clade
ASV1793	0	0	0	0	0	0	0	0	0	0	0	0	d__Bacteria	p__Proteobacteria	c__Gammaproteobacteria	o__Pseudomonadales	f__Pseudomonadaceae	g__Pseudomonas
ASV1794	0	0	0	0	0	0	0	0	0	0	9	0	d__Bacteria	p__Proteobacteria	c__Alphaproteobacteria	o__Sphingomonadales	f__Sphingomonadaceae	g__Sandaracinobacter	s__uncultured_Sandaracinobacter
ASV1795	4	0	0	0	0	0	0	0	0	0	0	0	d__Bacteria	p__Bacteroidota	c__Bacteroidia	o__Chitinophagales	f__Chitinophagaceae	g__Segetibacter
ASV1796	0	0	0	0	0	0	0	0	0	0	0	0	d__Bacteria	p__Chloroflexi	c__TK10	o__TK10	f__TK10	g__TK10	s__uncultured_bacterium
ASV1797	0	0	4	0	0	0	0	0	0	0	0	0	d__Bacteria	p__Bdellovibrionota	c__Bdellovibrionia	o__Bdellovibrionales	f__Bdellovibrionaceae	g__OM27_clade
ASV1798	0	0	0	0	0	1	0	0	0	0	0	0	d__Bacteria	p__Proteobacteria	c__Alphaproteobacteria	o__Sphingomonadales	f__Sphingomonadaceae	g__Sphingomonas
ASV1799	0	0	0	0	0	0	0	0	4	0	0	0	d__Bacteria	p__Proteobacteria	c__Gammaproteobacteria	o__SAR86_clade	f__SAR86_clade	g__SAR86_clade	s__Rhodobacteraceae_bacterium
ASV1800	0	0	0	0	0	0	0	0	0	0	0	8	d__Bacteria	p__Chloroflexi	c__Chloroflexia	o__Thermomicrobiales	f__JG30-KF-CM45	g__JG30-KF-CM45	s__uncultured_soil
ASV1801	0	0	0	2	0	0	0	0	0	0	0	0	d__Bacteria	p__Proteobacteria	c__Gammaproteobacteria	o__Oceanospirillales	f__Saccharospirillaceae
ASV1802	0	0	0	0	0	0	0	0	0	0	0	0	d__Bacteria	p__Proteobacteria	c__Gammaproteobacteria	o__Pasteurellales	f__Pasteurellaceae	g__Haemophilus
ASV1803	0	0	0	0	0	0	0	0	0	0	0	0	d__Bacteria	p__Proteobacteria	c__Gammaproteobacteria	o__Oceanospirillales	f__Saccharospirillaceae	g__Oleibacter
ASV1804	0	0	9	0	0	0	0	0	0	0	0	0	d__Bacteria	p__Proteobacteria	c__Alphaproteobacteria	o__Rhodospirillales	f__AEGEAN-169_marine_group	g__AEGEAN-169_marine_group	s__metagenome
ASV1805	0	0	0	0	0	0	0	0	0	0	0	0	d__Bacteria	p__Proteobacteria	c__Alphaproteobacteria	o__Azospirillales	f__Azospirillaceae	g__Nitrospirillum	s__Rhodospirillaceae_bacterium
ASV1806	0	0	0	4	0	0	0	0	0	0	0	0	d__Bacteria	p__Bacteroidota	c__Bacteroidia	o__Flavobacteriales	f__Flavobacteriaceae	g__NS2b_marine_group
ASV1807	0	0	0	8	0	10	0	0	4	0	0	0	d__Bacteria	p__Proteobacteria	c__Alphaproteobacteria	o__Rhodobacterales	f__Rhodobacteraceae	g__Thalassococcus
ASV1808	0	0	0	0	0	0	0	0	2	0	0	0	d__Bacteria	p__Firmicutes	c__Clostridia	o__Peptostreptococcales-Tissierellales	f__Peptostreptococcales-Tissierellales	g__Finegoldia	s__uncultured_bacterium
ASV1809	0	0	0	0	0	0	0	0	0	0	0	24	d__Bacteria	p__Actinobacteriota	c__Actinobacteria	o__Micrococcales	f__Micrococcaceae
ASV1810	0	0	0	0	0	0	0	0	0	0	0	0	d__Bacteria	p__Chloroflexi	c__Chloroflexia	o__Thermomicrobiales	f__JG30-KF-CM45	g__JG30-KF-CM45
ASV1811	0	0	0	0	0	0	0	0	0	0	0	0	d__Bacteria	p__Gemmatimonadota	c__Longimicrobia	o__Longimicrobiales	f__Longimicrobiaceae	g__Longimicrobiaceae	s__uncultured_soil
ASV1812	0	0	0	0	0	0	0	0	0	0	0	5	d__Bacteria	p__Chloroflexi	c__Chloroflexia	o__Thermomicrobiales	f__AKYG1722	g__AKYG1722	s__uncultured_bacterium
ASV1813	0	0	0	0	0	0	0	0	0	0	0	0	d__Bacteria	p__Proteobacteria	c__Gammaproteobacteria	o__Burkholderiales	f__Comamonadaceae
ASV1814	0	0	0	0	0	0	0	0	0	0	0	0	d__Bacteria	p__Proteobacteria	c__Gammaproteobacteria	o__Oceanospirillales	f__Saccharospirillaceae
ASV1815	0	0	0	0	0	0	0	0	0	0	0	0	d__Bacteria	p__Actinobacteriota	c__Actinobacteria	o__Streptomycetales	f__Streptomycetaceae	g__Streptomyces
ASV1816	0	0	0	0	0	0	0	0	0	0	0	6	d__Bacteria	p__Proteobacteria	c__Alphaproteobacteria	o__Azospirillales	f__Azospirillaceae	g__Desertibacter	s__Desertibacter_roseus
ASV1817	0	0	0	0	0	0	0	0	0	0	0	0	d__Bacteria	p__Patescibacteria
ASV1818	0	70	0	0	0	0	0	0	0	0	0	0	d__Bacteria	p__Actinobacteriota	c__Actinobacteria	o__Frankiales	f__Geodermatophilaceae	g__Blastococcus	s__uncultured_Blastococcus
ASV1819	0	0	0	0	0	3	0	0	0	0	0	0	d__Bacteria	p__Bacteroidota	c__Bacteroidia	o__Flavobacteriales	f__NS9_marine_group	g__NS9_marine_group
ASV1820	0	0	0	0	0	0	0	0	0	0	0	9	d__Bacteria	p__Bacteroidota	c__Bacteroidia	o__Cytophagales	f__Hymenobacteraceae	g__Adhaeribacter
ASV1821	0	0	1	0	0	0	0	0	0	0	0	0	d__Bacteria	p__Bacteroidota	c__Bacteroidia	o__Flavobacteriales	f__NS9_marine_group	g__NS9_marine_group	s__uncultured_marine
ASV1822	0	0	12	0	0	0	0	0	12	7	0	0	d__Bacteria	p__Cyanobacteria	c__Cyanobacteriia	o__Synechococcales	f__Cyanobiaceae	g__Prochlorococcus_MIT9313
ASV1823	0	0	0	0	0	0	0	0	0	0	0	13	d__Bacteria	p__Firmicutes	c__Bacilli	o__Bacillales	f__Salisediminibacteriaceae	g__Salipaludibacillus
ASV1824	0	0	0	0	0	0	0	0	0	0	0	0	d__Bacteria	p__Proteobacteria	c__Gammaproteobacteria	o__Oceanospirillales	f__Saccharospirillaceae	g__Oleibacter
ASV1825	0	0	0	0	0	0	0	0	0	0	0	0	d__Bacteria	p__Bacteroidota	c__Bacteroidia	o__Flavobacteriales	f__NS9_marine_group	g__NS9_marine_group
ASV1826	0	0	0	0	0	0	0	0	0	0	0	0	d__Bacteria	p__Cyanobacteria	c__Cyanobacteriia	o__Phormidesmiales	f__Nodosilineaceae
ASV1827	0	0	0	0	0	0	0	0	0	2	0	0	d__Bacteria	p__Bdellovibrionota	c__Bdellovibrionia	o__Bdellovibrionales	f__Bdellovibrionaceae	g__OM27_clade	s__uncultured_marine
ASV1828	0	0	0	0	0	0	0	0	0	0	0	0	d__Bacteria	p__Firmicutes	c__Bacilli	o__Bacillales	f__Planococcaceae	g__Lysinibacillus
ASV1829	0	0	3	0	0	0	0	0	0	0	0	0	d__Bacteria	p__Planctomycetota	c__Phycisphaerae	o__Phycisphaerales	f__Phycisphaeraceae	g__CL500-3	s__uncultured_Phycisphaeraceae
ASV1830	0	0	0	0	0	0	0	0	1	0	0	0	d__Bacteria	p__Bacteroidota	c__Bacteroidia	o__Flavobacteriales	f__NS9_marine_group	g__NS9_marine_group	s__uncultured_Bacteroidetes/Chlorobi
ASV1831	0	22	0	0	0	0	0	0	0	0	0	0	d__Bacteria	p__Firmicutes	c__Bacilli	o__Bacillales	f__Bacillaceae	g__Bacillus
ASV1832	7	0	0	0	0	0	0	0	0	0	0	0	d__Bacteria	p__Actinobacteriota	c__Actinobacteria	o__Frankiales	f__uncultured	g__uncultured
ASV1833	0	0	0	0	0	0	0	0	0	0	0	0	d__Bacteria	p__Marinimicrobia_(SAR406_clade)	c__Marinimicrobia_(SAR406_clade)	o__Marinimicrobia_(SAR406_clade)	f__Marinimicrobia_(SAR406_clade)	g__Marinimicrobia_(SAR406_clade)	s__uncultured_Fibrobacteres/Acidobacteria
ASV1834	0	0	0	0	0	0	0	0	0	0	0	0	d__Bacteria	p__Proteobacteria	c__Gammaproteobacteria	o__Oceanospirillales	f__Saccharospirillaceae
ASV1835	0	0	0	0	0	1	0	0	0	0	0	0	d__Bacteria
ASV1836	0	0	0	0	0	0	0	0	0	0	0	0	d__Bacteria	p__Firmicutes	c__Bacilli	o__Bacillales	f__Bacillaceae	g__Bacillus
ASV1837	0	0	0	0	0	0	0	32	0	0	0	0	d__Bacteria	p__Proteobacteria	c__Alphaproteobacteria	o__Caulobacterales	f__Caulobacteraceae	g__Brevundimonas
ASV1838	0	0	0	0	0	0	0	0	0	0	0	0	d__Bacteria	p__Proteobacteria	c__Gammaproteobacteria	o__Oceanospirillales	f__Saccharospirillaceae	g__Oleibacter
ASV1839	0	0	0	0	0	0	0	0	0	3	0	0	d__Bacteria	p__Bacteroidota	c__Bacteroidia	o__Chitinophagales	f__Saprospiraceae	g__Aureispira	s__uncultured_bacterium
ASV1840	0	0	0	0	0	0	0	0	0	0	0	0	d__Bacteria	p__Proteobacteria	c__Alphaproteobacteria	o__Rhizobiales	f__Beijerinckiaceae	g__Methylobacterium-Methylorubrum
ASV1841	0	0	0	0	1	0	0	0	0	0	0	0	d__Bacteria	p__Proteobacteria	c__Alphaproteobacteria	o__Rickettsiales	f__Rickettsiaceae	g__Candidatus_Megaira
ASV1842	0	0	0	0	0	0	0	0	0	0	0	0	d__Bacteria	p__Proteobacteria	c__Gammaproteobacteria	o__Pseudomonadales	f__Pseudomonadaceae	g__Pseudomonas
ASV1843	0	0	0	4	0	0	0	0	0	0	0	0	d__Bacteria	p__Proteobacteria	c__Alphaproteobacteria	o__Rickettsiales	f__S25-593	g__S25-593	s__uncultured_marine
ASV1844	0	0	0	0	0	0	0	0	0	0	0	17	d__Bacteria	p__Actinobacteriota	c__Actinobacteria	o__Micrococcales	f__Micrococcaceae	g__Kocuria
ASV1845	0	0	0	2	0	0	0	0	0	0	0	0	d__Bacteria	p__Bdellovibrionota	c__Bdellovibrionia	o__Bdellovibrionales	f__Bdellovibrionaceae	g__OM27_clade	s__unidentified_marine
ASV1846	0	0	0	0	0	0	0	0	0	4	0	0	d__Bacteria	p__Proteobacteria	c__Alphaproteobacteria	o__SAR11_clade	f__Clade_II	g__Clade_II
ASV1847	0	0	0	0	0	0	0	0	0	0	0	14	d__Bacteria	p__Chloroflexi	c__Chloroflexia	o__Thermomicrobiales	f__JG30-KF-CM45	g__JG30-KF-CM45	s__uncultured_bacterium
ASV1848	0	0	0	0	0	0	0	0	0	0	0	0	d__Bacteria	p__Proteobacteria	c__Gammaproteobacteria	o__Pseudomonadales	f__Moraxellaceae	g__Enhydrobacter
ASV1849	0	0	0	0	0	0	0	0	0	0	0	5	d__Bacteria	p__Armatimonadota	c__Armatimonadia	o__Armatimonadales	f__Armatimonadales	g__Armatimonadales
ASV1850	0	0	0	0	0	0	0	0	0	0	0	0	d__Bacteria	p__Actinobacteriota	c__Actinobacteria	o__Micrococcales	f__Micrococcaceae	g__Kocuria
ASV1851	0	0	0	8	0	0	0	0	0	0	0	0	d__Bacteria	p__Proteobacteria	c__Gammaproteobacteria	o__Pseudomonadales	f__Moraxellaceae	g__Acinetobacter	s__Acinetobacter_ursingii
ASV1852	0	0	0	0	0	0	0	0	0	0	0	0	d__Bacteria	p__Bacteroidota	c__Bacteroidia	o__Bacteroidales	f__Prevotellaceae	g__Prevotella	s__Prevotella_amnii
ASV1853	0	0	0	0	0	0	0	0	0	0	0	9	d__Bacteria	p__Chloroflexi	c__Chloroflexia	o__Thermomicrobiales	f__Thermomicrobiaceae	g__Nitrolancea	s__Nitrolancea_hollandica
ASV1854	0	0	0	0	0	0	0	0	0	0	0	0	d__Bacteria	p__Bacteroidota	c__Bacteroidia	o__Flavobacteriales	f__Flavobacteriaceae	g__NS5_marine_group
ASV1855	0	0	0	0	0	0	0	0	0	2	0	0	d__Bacteria	p__Planctomycetota	c__Phycisphaerae	o__Phycisphaerales	f__Phycisphaeraceae	g__Urania-1B-19_marine_sediment_group	s__uncultured_bacterium
ASV1856	0	0	0	4	0	0	0	0	0	0	0	0	d__Bacteria	p__Bacteroidota	c__Bacteroidia	o__Flavobacteriales	f__NS9_marine_group	g__NS9_marine_group	s__uncultured_marine
ASV1857	0	0	0	0	0	0	0	0	0	0	0	0	d__Bacteria	p__Chloroflexi	c__Anaerolineae	o__Caldilineales	f__Caldilineaceae	g__Litorilinea	s__uncultured_bacterium
ASV1858	0	0	0	0	0	0	0	0	0	0	0	0	d__Bacteria	p__Proteobacteria	c__Alphaproteobacteria	o__Acetobacterales	f__Acetobacteraceae
ASV1859	0	0	0	0	0	0	0	0	2	0	0	0	d__Bacteria	p__Proteobacteria	c__Alphaproteobacteria	o__Rhizobiales	f__Xanthobacteraceae
ASV1860	0	0	0	0	0	0	0	0	0	0	0	0	d__Bacteria	p__Proteobacteria	c__Gammaproteobacteria	o__Burkholderiales	f__Comamonadaceae	g__Delftia
ASV1861	0	0	0	0	0	0	0	0	0	0	0	0	d__Bacteria	p__Bacteroidota	c__Bacteroidia	o__Flavobacteriales	f__NS9_marine_group	g__NS9_marine_group	s__uncultured_Bacteroidetes/Chlorobi
ASV1862	0	0	0	0	0	0	0	0	0	0	0	0	d__Bacteria	p__Planctomycetota	c__Planctomycetes	o__Pirellulales	f__Pirellulaceae	g__Rhodopirellula	s__planctomycete_str.
ASV1863	0	0	0	0	0	0	0	0	0	0	0	0	d__Bacteria	p__Proteobacteria	c__Alphaproteobacteria	o__Acetobacterales	f__Acetobacteraceae	g__Rubritepida	s__uncultured_bacterium
ASV1864	0	0	0	0	0	0	0	0	0	3	0	0	d__Bacteria	p__Bacteroidota	c__Bacteroidia	o__Flavobacteriales	f__Flavobacteriaceae	g__NS5_marine_group
ASV1865	0	0	0	0	0	0	0	0	0	0	39	0	d__Bacteria	p__Firmicutes	c__Bacilli	o__Bacillales	f__Bacillaceae	g__Bacillus
ASV1866	0	63	0	0	0	0	0	0	0	0	0	0	d__Bacteria	p__Proteobacteria	c__Alphaproteobacteria	o__Rhodobacterales	f__Rhodobacteraceae	g__Paracoccus
ASV1867	0	0	0	0	0	0	0	0	0	0	0	6	d__Bacteria	p__Chloroflexi
ASV1868	0	0	0	0	0	0	0	0	0	0	0	0	d__Bacteria	p__Bacteroidota	c__Bacteroidia	o__Cytophagales	f__Hymenobacteraceae	g__Adhaeribacter
ASV1869	0	0	0	0	0	0	0	0	6	0	0	0	d__Bacteria	p__Bdellovibrionota	c__Bdellovibrionia	o__Bdellovibrionales	f__Bdellovibrionaceae	g__OM27_clade	s__uncultured_marine
ASV1870	0	0	0	0	0	0	0	0	0	0	0	12	d__Bacteria	p__Actinobacteriota	c__Acidimicrobiia	o__Microtrichales	f__Microtrichaceae	g__uncultured	s__uncultured_Actinomycetales
ASV1871	0	0	0	0	0	0	0	0	0	0	0	0	d__Bacteria	p__Proteobacteria	c__Gammaproteobacteria	o__Oceanospirillales	f__Saccharospirillaceae	g__Oleibacter
ASV1872	0	0	0	0	0	0	0	0	0	0	0	13	d__Bacteria	p__Acidobacteriota	c__Blastocatellia	o__Pyrinomonadales	f__Pyrinomonadaceae	g__RB41	s__uncultured_bacterium
ASV1873	0	0	0	0	0	0	0	0	0	0	0	0	d__Bacteria	p__Bacteroidota	c__Bacteroidia	o__Cytophagales	f__Cyclobacteriaceae	g__Tunicatimonas	s__uncultured_bacterium
ASV1874	0	0	0	0	0	0	42	0	0	0	0	0	d__Bacteria	p__Bacteroidota	c__Bacteroidia	o__Chitinophagales	f__Chitinophagaceae	g__Sediminibacterium	s__Sediminibacterium_sp.
ASV1875	0	8	0	0	0	0	0	0	0	0	0	0	d__Bacteria	p__Actinobacteriota	c__Actinobacteria	o__Micrococcales	f__Microbacteriaceae
ASV1876	68	0	0	0	0	0	0	0	0	0	0	0	d__Bacteria	p__Actinobacteriota	c__Actinobacteria	o__Frankiales	f__uncultured	g__uncultured
ASV1877	0	0	0	0	0	0	0	0	0	0	0	37	d__Bacteria	p__Bacteroidota	c__Bacteroidia	o__Cytophagales	f__Hymenobacteraceae	g__Adhaeribacter
ASV1878	0	0	0	1	0	0	0	0	0	0	0	0	d__Bacteria	p__Proteobacteria	c__Alphaproteobacteria	o__Rickettsiales	f__Rickettsiaceae	g__Candidatus_Megaira
ASV1879	0	0	0	0	1	0	0	0	0	0	0	0	d__Bacteria	p__Proteobacteria	c__Gammaproteobacteria	o__Oceanospirillales	f__Alcanivoracaceae1	g__Alcanivorax
ASV1880	0	0	0	0	4	0	0	0	0	0	0	0	d__Bacteria	p__Bacteroidota	c__Bacteroidia	o__Bacteroidales	f__Prevotellaceae	g__Prevotella	s__Prevotella_colorans
ASV1881	0	0	0	0	0	0	0	0	0	0	0	0	d__Bacteria	p__Proteobacteria	c__Gammaproteobacteria	o__Francisellales	f__Francisellaceae
ASV1882	0	0	0	0	0	0	0	0	0	0	0	0	d__Bacteria	p__Bacteroidota	c__Bacteroidia	o__Cytophagales	f__Cyclobacteriaceae	g__uncultured
ASV1883	0	0	0	0	1	0	0	0	0	0	0	0	d__Bacteria	p__Bacteroidota	c__Bacteroidia	o__Flavobacteriales	f__Cryomorphaceae	g__NS10_marine_group
ASV1884	0	0	0	0	0	0	0	0	0	0	0	0	d__Bacteria	p__Firmicutes	c__Bacilli	o__Paenibacillales	f__Paenibacillaceae	g__Paenibacillus
ASV1885	0	36	0	0	0	0	0	0	0	0	0	13	d__Bacteria	p__Actinobacteriota	c__Actinobacteria	o__Micrococcales	f__Micrococcaceae
ASV1886	0	0	0	0	0	0	0	0	0	0	0	0	d__Bacteria	p__Proteobacteria	c__Alphaproteobacteria	o__Acetobacterales	f__Acetobacteraceae	g__Acidiphilium
ASV1887	0	0	0	0	0	0	0	0	0	0	0	0	d__Bacteria	p__Desulfobacterota	c__Desulfuromonadia	o__PB19	f__PB19	g__PB19	s__uncultured_delta
ASV1888	0	0	0	1	0	0	0	0	0	0	0	0	d__Bacteria	p__Proteobacteria	c__Gammaproteobacteria	o__SAR86_clade	f__SAR86_clade	g__SAR86_clade
ASV1889	0	0	0	0	0	0	0	0	0	0	0	0	d__Bacteria	p__Bacteroidota	c__Bacteroidia	o__Flavobacteriales	f__Flavobacteriaceae	g__NS5_marine_group
ASV1890	0	0	0	0	0	0	0	0	0	0	0	2	d__Archaea	p__Crenarchaeota	c__Nitrososphaeria	o__Nitrososphaerales	f__Nitrososphaeraceae	g__Nitrososphaeraceae
ASV1891	0	0	0	1	0	0	0	0	0	0	0	0	d__Bacteria	p__Proteobacteria	c__Gammaproteobacteria	o__Oceanospirillales	f__Halomonadaceae	g__Salinicola
ASV1892	0	1	0	0	0	0	0	0	0	0	0	0	d__Bacteria	p__Proteobacteria	c__Gammaproteobacteria	o__Pseudomonadales	f__Pseudomonadaceae	g__Pseudomonas
ASV1893	0	0	0	0	0	0	0	0	5	0	0	0	d__Bacteria	p__Planctomycetota	c__Planctomycetes	o__Gemmatales	f__Gemmataceae	g__uncultured	s__uncultured_bacterium
ASV1894	0	0	0	0	0	0	0	0	0	0	0	0	d__Bacteria	p__Bacteroidota	c__Bacteroidia	o__Chitinophagales	f__Chitinophagaceae	g__uncultured
ASV1895	0	0	0	0	0	0	0	0	1	0	0	0	d__Bacteria	p__Chloroflexi	c__Dehalococcoidia	o__SAR202_clade	f__SAR202_clade	g__SAR202_clade	s__metagenome
ASV1896	0	0	0	0	0	0	0	0	0	0	0	0	d__Bacteria	p__Bacteroidota	c__Bacteroidia	o__Cytophagales	f__Hymenobacteraceae	g__Nibribacter
ASV1897	0	0	0	0	0	0	0	0	0	0	0	6	d__Bacteria	p__Proteobacteria	c__Alphaproteobacteria	o__Rhizobiales	f__Beijerinckiaceae	g__Methylobacterium-Methylorubrum
ASV1898	0	0	0	0	0	0	0	0	0	0	0	3	d__Bacteria	p__Actinobacteriota	c__Actinobacteria	o__Frankiales
ASV1899	0	0	0	0	0	0	0	0	0	0	0	7	d__Archaea	p__Halobacterota	c__Halobacteria	o__Halobacterales	f__Halomicrobiaceae
ASV1900	0	0	0	0	0	0	0	0	0	0	0	8	d__Bacteria	p__Firmicutes	c__Bacilli	o__Brevibacillales	f__Brevibacillaceae	g__Brevibacillus	s__Brevibacillus_laterosporus
ASV1901	0	0	0	0	0	0	0	0	0	0	0	46	d__Bacteria	p__Firmicutes	c__Bacilli	o__Paenibacillales	f__Paenibacillaceae	g__Saccharibacillus
ASV1902	0	0	0	0	0	3	0	0	0	0	0	0	d__Bacteria	p__Proteobacteria	c__Gammaproteobacteria	o__SAR86_clade	f__SAR86_clade	g__SAR86_clade	s__unidentified_marine
ASV1903	0	0	0	0	0	0	0	0	0	0	0	0	d__Bacteria	p__Proteobacteria	c__Gammaproteobacteria	o__Gammaproteobacteria_Incertae_Sedis	f__Unknown_Family	g__Acidibacter
ASV1904	0	0	0	0	0	0	0	0	0	0	0	0	d__Bacteria	p__Bacteroidota	c__Bacteroidia	o__Chitinophagales	f__Chitinophagaceae	g__Segetibacter
ASV1905	0	0	0	0	0	0	0	0	0	0	0	0	d__Bacteria	p__Bacteroidota	c__Bacteroidia	o__Cytophagales	f__Cytophagaceae	g__Rhodocytophaga
ASV1906	0	0	0	0	0	0	0	0	0	0	0	0	d__Bacteria	p__Proteobacteria	c__Alphaproteobacteria	o__Azospirillales	f__Azospirillaceae	g__Skermanella
ASV1907	0	0	0	2	0	0	0	0	0	0	0	0	d__Bacteria	p__Proteobacteria	c__Gammaproteobacteria	o__Oceanospirillales	f__Halomonadaceae	g__Halomonas
ASV1908	0	0	0	0	0	0	0	0	0	0	0	0	d__Bacteria	p__Bacteroidota	c__Bacteroidia	o__Bacteroidales	f__Prevotellaceae	g__Alloprevotella
ASV1909	0	0	0	0	0	0	0	0	0	0	0	10	d__Bacteria	p__Proteobacteria	c__Alphaproteobacteria	o__Rhodobacterales	f__Rhodobacteraceae	g__Amaricoccus
ASV1910	0	0	0	0	0	0	0	0	0	0	0	11	d__Bacteria	p__Proteobacteria	c__Alphaproteobacteria	o__Tistrellales	f__Geminicoccaceae	g__Candidatus_Alysiosphaera	s__uncultured_bacterium
ASV1911	0	0	0	0	0	0	0	0	0	0	0	0	d__Bacteria	p__Bacteroidota	c__Bacteroidia	o__Chitinophagales	f__Chitinophagaceae	g__Parasegetibacter	s__Parasegetibacter_luojiensis
ASV1912	0	0	0	0	0	0	0	0	0	0	0	23	d__Bacteria	p__Bacteroidota	c__Bacteroidia	o__Cytophagales	f__Hymenobacteraceae	g__Adhaeribacter
ASV1913	0	0	0	0	0	3	0	0	0	0	0	0	d__Bacteria	p__Proteobacteria	c__Alphaproteobacteria	o__Rhodobacterales	f__Rhodobacteraceae
ASV1914	0	13	0	0	0	0	0	0	0	0	0	0	d__Bacteria	p__Chloroflexi	c__Chloroflexia	o__Kallotenuales	f__AKIW781	g__AKIW781	s__uncultured_bacterium
ASV1915	0	0	0	0	3	0	0	0	0	0	0	0	d__Bacteria	p__Bacteroidota	c__Bacteroidia	o__Cytophagales	f__Cytophagaceae	g__Rhodocytophaga	s__uncultured_Bacteroidetes
ASV1916	0	0	1	0	0	0	0	0	0	0	0	0	d__Bacteria	p__Bacteroidota	c__Bacteroidia	o__Flavobacteriales	f__Flavobacteriaceae	g__Croceibacter	s__Croceibacter_atlanticus
ASV1917	0	0	0	0	0	0	0	0	0	0	0	0	d__Bacteria	p__Proteobacteria	c__Alphaproteobacteria	o__SAR11_clade	f__Clade_II	g__Clade_II
ASV1918	0	19	0	0	0	0	0	0	0	0	0	0	d__Bacteria	p__Firmicutes	c__Clostridia	o__Lachnospirales	f__Lachnospiraceae
ASV1919	0	0	0	0	0	0	0	0	0	0	0	0	d__Bacteria	p__Proteobacteria	c__Alphaproteobacteria	o__Rickettsiales	f__Rickettsiaceae	g__Candidatus_Megaira
ASV1920	0	0	0	0	0	0	0	0	0	0	0	0	d__Bacteria	p__Proteobacteria	c__Alphaproteobacteria	o__Rhodobacterales	f__Rhodobacteraceae
ASV1921	0	27	0	0	0	0	0	0	0	0	0	0	d__Bacteria	p__Actinobacteriota	c__Actinobacteria	o__Micrococcales	f__Micrococcaceae
ASV1922	0	0	0	0	0	0	0	0	0	0	0	0	d__Bacteria	p__Bdellovibrionota	c__Bdellovibrionia	o__Bacteriovoracales	f__Bacteriovoracaceae	g__Peredibacter
ASV1923	9	0	0	0	0	0	0	0	0	0	0	0	d__Bacteria	p__Proteobacteria	c__Gammaproteobacteria	o__Pseudomonadales	f__Pseudomonadaceae	g__Pseudomonas
ASV1924	0	0	0	0	0	0	0	0	0	0	0	10	d__Bacteria	p__Actinobacteriota	c__Actinobacteria	o__Frankiales	f__uncultured	g__uncultured
ASV1925	0	0	13	0	111	4	0	0	9	9	0	0	d__Bacteria	p__Proteobacteria	c__Gammaproteobacteria	o__Alteromonadales	f__Alteromonadaceae	g__Alteromonas
ASV1926	0	0	0	0	0	0	0	0	0	0	0	10	d__Bacteria	p__Proteobacteria	c__Gammaproteobacteria	o__Burkholderiales	f__Nitrosomonadaceae	g__Nitrosomonas
ASV1927	0	0	0	0	0	0	0	0	0	0	0	0	d__Bacteria	p__Desulfobacterota	c__Desulfuromonadia	o__PB19	f__PB19	g__PB19
ASV1928	0	0	0	0	0	0	0	0	0	0	0	0	d__Bacteria	p__Firmicutes	c__Bacilli	o__Bacillales	f__Bacillaceae	g__Bacillus

## Sheet: Table S2
	Table S2: Abundance and taxonomic ranking of amplified sequence variants (ASVs) of 16S rRNA amplified from cDNA of the collected dust sample.
ID	DE-I_D-1	DE-I_N-1	DE-I_N-2	DE-II_D-1	DE-II_N-1	DE-III_D-2	DE-III_N-1	DE-III_N-2	Domain	Phylim	Class	Order	Family	Genus	Specs
ASV1261	0	0	0	0	0	0	0	0	d__Bacteria	p__Abditibacteriota	c__Abditibacteria	o__Abditibacteriales	f__Abditibacteriaceae	g__Abditibacterium	s__uncultured_soil
ASV0182	0	0	0	0	0	0	0	0	d__Bacteria	p__Abditibacteriota	c__Abditibacteria	o__Abditibacteriales	f__Abditibacteriaceae	g__Abditibacterium	s__uncultured_bacterium
ASV0368	1	0	0	0	0	0	0	0	d__Bacteria	p__Abditibacteriota	c__Abditibacteria	o__Abditibacteriales	f__Abditibacteriaceae	g__Abditibacterium	s__uncultured_bacterium
ASV0617	3	0	0	0	0	0	0	0	d__Bacteria	p__Abditibacteriota	c__Abditibacteria	o__Abditibacteriales	f__Abditibacteriaceae	g__Abditibacterium	s__uncultured_bacterium
ASV1185	3	0	0	0	0	0	0	0	d__Bacteria	p__Abditibacteriota	c__Abditibacteria	o__Abditibacteriales	f__Abditibacteriaceae	g__Abditibacterium	s__uncultured_bacterium
ASV1580	0	0	0	0	0	0	0	0	d__Bacteria	p__Abditibacteriota	c__Abditibacteria	o__Abditibacteriales	f__Abditibacteriaceae	g__Abditibacterium	s__uncultured_bacterium
ASV0720	1	0	0	0	0	0	0	4	d__Bacteria	p__Abditibacteriota	c__Abditibacteria	o__Abditibacteriales	f__Abditibacteriaceae	g__Abditibacterium	s__Abditibacterium_utsteinense
ASV0205	6	0	0	0	0	0	0	0	d__Bacteria	p__Abditibacteriota	c__Abditibacteria	o__Abditibacteriales	f__Abditibacteriaceae	g__Abditibacterium
ASV0390	2	0	0	0	0	0	0	0	d__Bacteria	p__Abditibacteriota	c__Abditibacteria	o__Abditibacteriales	f__Abditibacteriaceae	g__Abditibacterium
ASV0309	0	0	0	0	0	0	0	0	d__Bacteria	p__Actinobacteriota	c__Acidimicrobiia	o__Actinomarinales	f__Actinomarinaceae	g__Candidatus_Actinomarina
ASV0557	0	0	0	0	0	0	0	0	d__Bacteria	p__Actinobacteriota	c__Acidimicrobiia	o__Actinomarinales	f__Actinomarinaceae	g__Candidatus_Actinomarina
ASV1248	0	0	0	0	20	0	0	0	d__Bacteria	p__Actinobacteriota	c__Acidimicrobiia	o__Actinomarinales	f__Actinomarinaceae	g__Candidatus_Actinomarina
ASV0274	0	0	0	0	0	257	0	0	d__Bacteria	p__Actinobacteriota	c__Acidimicrobiia	o__Microtrichales	f__Iamiaceae	g__Iamia	s__metagenome
ASV1287	0	0	0	0	0	0	0	0	d__Bacteria	p__Actinobacteriota	c__Acidimicrobiia	o__Microtrichales	f__Iamiaceae	g__Iamia
ASV0051	0	0	0	0	0	52	0	0	d__Bacteria	p__Actinobacteriota	c__Acidimicrobiia	o__uncultured	f__uncultured	g__uncultured	s__uncultured_bacterium
ASV0958	0	0	0	0	0	0	0	0	d__Bacteria	p__Actinobacteriota	c__Acidimicrobiia
ASV1124	4	0	0	0	0	0	0	10	d__Bacteria	p__Acidobacteriota	c__Acidobacteriae	o__Acidobacteriae	f__Acidobacteriae	g__Paludibaculum	s__uncultured_bacterium
ASV0044	0	0	0	0	0	0	0	0	d__Bacteria	p__Acidobacteriota	c__Acidobacteriae	o__Bryobacterales	f__Bryobacteraceae	g__Bryobacter
ASV0496	8	0	0	0	0	0	0	0	d__Bacteria	p__Acidobacteriota	c__Acidobacteriae	o__Bryobacterales	f__Bryobacteraceae	g__Bryobacter
ASV0817	7	0	0	0	0	0	0	0	d__Bacteria	p__Acidobacteriota	c__Acidobacteriae	o__Bryobacterales	f__Bryobacteraceae	g__Bryobacter
ASV1363	0	0	0	0	0	0	0	0	d__Bacteria	p__Acidobacteriota	c__Acidobacteriae	o__Bryobacterales	f__Bryobacteraceae	g__Bryobacter
ASV1480	0	0	0	0	0	0	0	0	d__Bacteria	p__Acidobacteriota	c__Acidobacteriae	o__Bryobacterales	f__Bryobacteraceae	g__Bryobacter
ASV1653	0	0	0	0	0	0	0	0	d__Bacteria	p__Acidobacteriota	c__Acidobacteriae	o__Bryobacterales	f__Bryobacteraceae	g__Bryobacter
ASV1606	0	0	0	0	0	0	0	0	d__Bacteria	p__Actinobacteriota	c__Actinobacteria	o__Actinomycetales	f__Actinomycetaceae	g__Actinomyces
ASV0023	0	0	0	0	0	0	0	0	d__Bacteria	p__Actinobacteriota	c__Actinobacteria	o__Bifidobacteriales	f__Bifidobacteriaceae	g__Bifidobacterium	s__Bifidobacterium_pullorum
ASV1546	0	0	0	0	4	0	0	0	d__Bacteria	p__Actinobacteriota	c__Actinobacteria	o__Bifidobacteriales	f__Bifidobacteriaceae	g__Bifidobacterium
ASV1556	3	0	0	0	0	0	0	0	d__Bacteria	p__Actinobacteriota	c__Actinobacteria	o__Bifidobacteriales	f__Bifidobacteriaceae	g__Gardnerella	s__uncultured_bacterium
ASV0655	0	0	0	0	0	0	0	0	d__Bacteria	p__Actinobacteriota	c__Actinobacteria	o__Bifidobacteriales	f__Bifidobacteriaceae	g__Gardnerella
ASV0845	9	0	0	0	0	0	0	0	d__Bacteria	p__Actinobacteriota	c__Actinobacteria	o__Bifidobacteriales	f__Bifidobacteriaceae	g__Gardnerella
ASV0337	18	0	0	0	0	0	0	0	d__Bacteria	p__Actinobacteriota	c__Actinobacteria	o__Corynebacteriales	f__Corynebacteriaceae	g__Corynebacterium	s__Corynebacterium_propinquum
ASV0288	0	0	0	0	0	0	0	0	d__Bacteria	p__Actinobacteriota	c__Actinobacteria	o__Corynebacteriales	f__Corynebacteriaceae	g__Corynebacterium	s__Corynebacterium_pilosum
ASV0872	3	0	0	0	4	0	0	0	d__Bacteria	p__Actinobacteriota	c__Actinobacteria	o__Corynebacteriales	f__Corynebacteriaceae	g__Corynebacterium	s__Corynebacterium_matruchotii
ASV0331	0	0	0	0	0	21	0	0	d__Bacteria	p__Actinobacteriota	c__Actinobacteria	o__Corynebacteriales	f__Corynebacteriaceae	g__Corynebacterium	s__Corynebacterium_marinum
ASV1536	0	0	0	0	0	0	61	0	d__Bacteria	p__Actinobacteriota	c__Actinobacteria	o__Corynebacteriales	f__Corynebacteriaceae	g__Corynebacterium	s__Corynebacterium_lipophiloflavum
ASV0335	3	0	0	0	0	0	0	0	d__Bacteria	p__Actinobacteriota	c__Actinobacteria	o__Corynebacteriales	f__Corynebacteriaceae	g__Corynebacterium	s__Corynebacterium_kroppenstedtii
ASV1099	0	0	0	0	0	0	0	0	d__Bacteria	p__Actinobacteriota	c__Actinobacteria	o__Corynebacteriales	f__Corynebacteriaceae	g__Corynebacterium	s__Corynebacterium_durum
ASV1450	0	0	0	0	0	0	0	0	d__Bacteria	p__Actinobacteriota	c__Actinobacteria	o__Corynebacteriales	f__Corynebacteriaceae	g__Corynebacterium	s__Corynebacterium_durum
ASV0058	10	0	0	0	0	0	0	0	d__Bacteria	p__Actinobacteriota	c__Actinobacteria	o__Corynebacteriales	f__Corynebacteriaceae	g__Corynebacterium	s__Corynebacterium_aurimucosum
ASV0456	10	0	0	0	0	0	0	0	d__Bacteria	p__Actinobacteriota	c__Actinobacteria	o__Corynebacteriales	f__Corynebacteriaceae	g__Corynebacterium	s__Corynebacterium_amycolatum
ASV0120	0	0	0	0	0	49	0	0	d__Bacteria	p__Actinobacteriota	c__Actinobacteria	o__Corynebacteriales	f__Corynebacteriaceae	g__Corynebacterium
ASV0184	0	0	0	0	12	0	0	0	d__Bacteria	p__Actinobacteriota	c__Actinobacteria	o__Corynebacteriales	f__Corynebacteriaceae	g__Corynebacterium
ASV0300	13	0	0	0	0	0	0	0	d__Bacteria	p__Actinobacteriota	c__Actinobacteria	o__Corynebacteriales	f__Corynebacteriaceae	g__Corynebacterium
ASV0365	0	0	0	0	2	0	0	0	d__Bacteria	p__Actinobacteriota	c__Actinobacteria	o__Corynebacteriales	f__Corynebacteriaceae	g__Corynebacterium
ASV0431	15	0	0	0	0	0	0	0	d__Bacteria	p__Actinobacteriota	c__Actinobacteria	o__Corynebacteriales	f__Corynebacteriaceae	g__Corynebacterium
ASV0599	0	0	0	0	0	0	0	0	d__Bacteria	p__Actinobacteriota	c__Actinobacteria	o__Corynebacteriales	f__Corynebacteriaceae	g__Corynebacterium
ASV0661	90	14	14	0	0	144	0	0	d__Bacteria	p__Actinobacteriota	c__Actinobacteria	o__Corynebacteriales	f__Corynebacteriaceae	g__Corynebacterium
ASV0714	16	10	0	0	0	5	0	0	d__Bacteria	p__Actinobacteriota	c__Actinobacteria	o__Corynebacteriales	f__Corynebacteriaceae	g__Corynebacterium
ASV0882	0	0	0	0	0	0	0	0	d__Bacteria	p__Actinobacteriota	c__Actinobacteria	o__Corynebacteriales	f__Corynebacteriaceae	g__Corynebacterium
ASV0941	0	4	0	0	0	0	0	0	d__Bacteria	p__Actinobacteriota	c__Actinobacteria	o__Corynebacteriales	f__Corynebacteriaceae	g__Corynebacterium
ASV0968	0	0	0	0	0	42	0	0	d__Bacteria	p__Actinobacteriota	c__Actinobacteria	o__Corynebacteriales	f__Corynebacteriaceae	g__Corynebacterium
ASV1022	121	0	0	0	0	0	0	5	d__Bacteria	p__Actinobacteriota	c__Actinobacteria	o__Corynebacteriales	f__Corynebacteriaceae	g__Corynebacterium
ASV1101	0	0	0	13	0	0	0	0	d__Bacteria	p__Actinobacteriota	c__Actinobacteria	o__Corynebacteriales	f__Corynebacteriaceae	g__Corynebacterium
ASV1134	5	0	0	0	0	0	0	0	d__Bacteria	p__Actinobacteriota	c__Actinobacteria	o__Corynebacteriales	f__Corynebacteriaceae	g__Corynebacterium
ASV1168	0	0	0	0	0	0	0	0	d__Bacteria	p__Actinobacteriota	c__Actinobacteria	o__Corynebacteriales	f__Corynebacteriaceae	g__Corynebacterium
ASV1348	0	0	0	0	6	0	0	0	d__Bacteria	p__Actinobacteriota	c__Actinobacteria	o__Corynebacteriales	f__Corynebacteriaceae	g__Corynebacterium
ASV1377	0	0	0	0	0	0	39	0	d__Bacteria	p__Actinobacteriota	c__Actinobacteria	o__Corynebacteriales	f__Corynebacteriaceae	g__Corynebacterium
ASV1543	0	0	0	0	0	0	0	0	d__Bacteria	p__Actinobacteriota	c__Actinobacteria	o__Corynebacteriales	f__Corynebacteriaceae	g__Corynebacterium
ASV1475	0	0	0	0	0	0	0	0	d__Bacteria	p__Actinobacteriota	c__Actinobacteria	o__Corynebacteriales	f__Dietziaceae	g__Dietzia	s__uncultured_bacterium
ASV0172	0	0	0	0	4	0	0	15	d__Bacteria	p__Actinobacteriota	c__Actinobacteria	o__Corynebacteriales	f__Dietziaceae	g__Dietzia
ASV0702	3	0	10	0	0	0	0	0	d__Bacteria	p__Actinobacteriota	c__Actinobacteria	o__Corynebacteriales	f__Dietziaceae	g__Dietzia
ASV1049	0	0	0	0	0	0	0	0	d__Bacteria	p__Actinobacteriota	c__Actinobacteria	o__Corynebacteriales	f__Dietziaceae	g__Dietzia
ASV1214	3	0	0	0	0	0	0	0	d__Bacteria	p__Actinobacteriota	c__Actinobacteria	o__Corynebacteriales	f__Dietziaceae	g__Dietzia
ASV1411	0	0	0	0	0	0	0	0	d__Bacteria	p__Actinobacteriota	c__Actinobacteria	o__Corynebacteriales	f__Dietziaceae	g__Dietzia
ASV0203	32	0	0	0	4	0	0	0	d__Bacteria	p__Actinobacteriota	c__Actinobacteria	o__Corynebacteriales	f__Corynebacteriaceae	g__Lawsonella	s__uncultured_bacterium
ASV1184	0	0	0	0	0	0	0	0	d__Bacteria	p__Actinobacteriota	c__Actinobacteria	o__Corynebacteriales	f__Corynebacteriaceae	g__Lawsonella
ASV0498	0	0	0	0	0	0	0	0	d__Bacteria	p__Actinobacteriota	c__Actinobacteria	o__Corynebacteriales	f__Mycobacteriaceae	g__Mycobacterium
ASV0508	0	0	0	0	0	46	0	0	d__Bacteria	p__Actinobacteriota	c__Actinobacteria	o__Corynebacteriales	f__Mycobacteriaceae	g__Mycobacterium
ASV1120	0	0	0	0	0	67	0	0	d__Bacteria	p__Actinobacteriota	c__Actinobacteria	o__Corynebacteriales	f__Mycobacteriaceae	g__Mycobacterium
ASV1660	6	0	0	0	0	0	0	0	d__Bacteria	p__Actinobacteriota	c__Actinobacteria	o__Corynebacteriales	f__Mycobacteriaceae	g__Mycobacterium
ASV0842	0	0	0	0	0	0	0	3	d__Bacteria	p__Actinobacteriota	c__Actinobacteria	o__Corynebacteriales	f__Nocardiaceae	g__Rhodococcus
ASV0979	0	0	0	0	0	0	0	0	d__Bacteria	p__Actinobacteriota	c__Actinobacteria	o__Corynebacteriales	f__Nocardiaceae	g__Rhodococcus
ASV1322	10	0	0	0	0	0	0	3	d__Bacteria	p__Actinobacteriota	c__Actinobacteria	o__Corynebacteriales	f__Corynebacteriaceae	g__Turicella	s__uncultured_bacterium
ASV1455	0	0	0	0	0	89	0	0	d__Bacteria	p__Actinobacteriota	c__Actinobacteria	o__Corynebacteriales	f__Corynebacteriaceae	g__Turicella	s__uncultured_bacterium
ASV0075	0	0	0	0	0	0	0	0	d__Bacteria	p__Actinobacteriota	c__Actinobacteria	o__Frankiales	f__Geodermatophilaceae	g__Blastococcus
ASV0989	11	34	0	0	0	0	0	0	d__Bacteria	p__Actinobacteriota	c__Actinobacteria	o__Frankiales	f__Geodermatophilaceae	g__Blastococcus
ASV1091	9	11	0	0	0	0	0	0	d__Bacteria	p__Actinobacteriota	c__Actinobacteria	o__Frankiales	f__Geodermatophilaceae	g__Blastococcus
ASV1198	0	0	0	0	0	0	15	0	d__Bacteria	p__Actinobacteriota	c__Actinobacteria	o__Frankiales	f__Geodermatophilaceae	g__Blastococcus
ASV1355	0	0	0	0	0	0	7	0	d__Bacteria	p__Actinobacteriota	c__Actinobacteria	o__Frankiales	f__Geodermatophilaceae	g__Blastococcus
ASV1436	0	0	0	0	0	0	0	0	d__Bacteria	p__Actinobacteriota	c__Actinobacteria	o__Frankiales	f__Geodermatophilaceae	g__Blastococcus
ASV0170	0	0	0	0	0	0	26	0	d__Bacteria	p__Actinobacteriota	c__Actinobacteria	o__Frankiales	f__Geodermatophilaceae	g__Geodermatophilus
ASV0795	0	0	0	0	0	0	0	0	d__Bacteria	p__Actinobacteriota	c__Actinobacteria	o__Frankiales	f__Geodermatophilaceae	g__Geodermatophilus
ASV1047	0	0	0	0	0	42	0	0	d__Bacteria	p__Actinobacteriota	c__Actinobacteria	o__Frankiales	f__Geodermatophilaceae	g__Geodermatophilus
ASV1258	9	0	0	0	0	116	0	0	d__Bacteria	p__Actinobacteriota	c__Actinobacteria	o__Frankiales	f__Geodermatophilaceae	g__Geodermatophilus
ASV1465	0	0	0	0	0	50	43	1	d__Bacteria	p__Actinobacteriota	c__Actinobacteria	o__Frankiales	f__Geodermatophilaceae	g__Geodermatophilus
ASV1515	0	0	0	0	0	3	0	0	d__Bacteria	p__Actinobacteriota	c__Actinobacteria	o__Frankiales	f__Geodermatophilaceae	g__Geodermatophilus
ASV0639	0	0	0	0	0	0	0	0	d__Bacteria	p__Actinobacteriota	c__Actinobacteria	o__Frankiales	f__Geodermatophilaceae	g__Klenkia	s__uncultured_bacterium
ASV1316	0	0	0	0	0	0	0	0	d__Bacteria	p__Actinobacteriota	c__Actinobacteria	o__Frankiales	f__Geodermatophilaceae	g__Klenkia
ASV1084	6	0	0	0	2	0	37	20	d__Bacteria	p__Actinobacteriota	c__Actinobacteria	o__Frankiales	f__Geodermatophilaceae	g__Modestobacter
ASV1384	0	0	0	0	0	0	0	0	d__Bacteria	p__Actinobacteriota	c__Actinobacteria	o__Frankiales	f__Geodermatophilaceae	g__Modestobacter
ASV1517	0	0	17	0	0	0	0	0	d__Bacteria	p__Actinobacteriota	c__Actinobacteria	o__Frankiales	f__Geodermatophilaceae	g__Modestobacter
ASV1659	0	0	0	0	0	0	0	0	d__Bacteria	p__Actinobacteriota	c__Actinobacteria	o__Frankiales	f__Geodermatophilaceae	g__Modestobacter
ASV1369	0	0	0	0	0	0	40	0	d__Bacteria	p__Actinobacteriota	c__Actinobacteria	o__Frankiales	f__uncultured	g__uncultured	s__uncultured_bacterium
ASV0228	1	0	0	0	0	0	0	0	d__Bacteria	p__Actinobacteriota	c__Actinobacteria	o__Frankiales	f__uncultured	g__uncultured
ASV0285	0	0	0	0	0	0	0	0	d__Bacteria	p__Actinobacteriota	c__Actinobacteria	o__Frankiales	f__uncultured	g__uncultured
ASV0435	0	0	0	0	0	157	79	0	d__Bacteria	p__Actinobacteriota	c__Actinobacteria	o__Frankiales	f__uncultured	g__uncultured
ASV0580	8	0	21	0	0	0	196	0	d__Bacteria	p__Actinobacteriota	c__Actinobacteria	o__Frankiales	f__uncultured	g__uncultured
ASV0627	0	0	0	0	0	0	1	0	d__Bacteria	p__Actinobacteriota	c__Actinobacteria	o__Frankiales	f__uncultured	g__uncultured
ASV0721	0	0	0	0	0	0	0	0	d__Bacteria	p__Actinobacteriota	c__Actinobacteria	o__Frankiales	f__uncultured	g__uncultured
ASV0734	0	0	0	0	0	0	8	0	d__Bacteria	p__Actinobacteriota	c__Actinobacteria	o__Frankiales	f__uncultured	g__uncultured
ASV0767	0	0	0	0	0	0	122	0	d__Bacteria	p__Actinobacteriota	c__Actinobacteria	o__Frankiales	f__uncultured	g__uncultured
ASV0870	0	0	0	0	0	0	0	0	d__Bacteria	p__Actinobacteriota	c__Actinobacteria	o__Frankiales	f__uncultured	g__uncultured
ASV0922	0	0	0	0	0	0	0	0	d__Bacteria	p__Actinobacteriota	c__Actinobacteria	o__Frankiales	f__uncultured	g__uncultured
ASV1043	28	0	61	0	0	145	343	9	d__Bacteria	p__Actinobacteriota	c__Actinobacteria	o__Frankiales	f__uncultured	g__uncultured
ASV1151	0	0	0	0	0	0	0	0	d__Bacteria	p__Actinobacteriota	c__Actinobacteria	o__Frankiales	f__uncultured	g__uncultured
ASV1300	0	0	0	0	0	0	0	0	d__Bacteria	p__Actinobacteriota	c__Actinobacteria	o__Frankiales	f__uncultured	g__uncultured
ASV1364	1	0	0	0	0	0	0	0	d__Bacteria	p__Actinobacteriota	c__Actinobacteria	o__Frankiales	f__uncultured	g__uncultured
ASV1563	0	0	0	0	0	35	0	0	d__Bacteria	p__Actinobacteriota	c__Actinobacteria	o__Frankiales	f__uncultured	g__uncultured
ASV0398	0	0	0	0	0	0	60	0	d__Bacteria	p__Actinobacteriota	c__Actinobacteria	o__Frankiales
ASV0530	0	0	0	0	0	0	0	0	d__Bacteria	p__Actinobacteriota	c__Actinobacteria	o__Frankiales	f__Geodermatophilaceae
ASV0777	0	0	0	0	0	0	0	0	d__Bacteria	p__Actinobacteriota	c__Actinobacteria	o__Frankiales	f__Geodermatophilaceae
ASV1028	0	0	0	0	0	0	0	0	d__Bacteria	p__Actinobacteriota	c__Actinobacteria	o__Frankiales
ASV1228	0	0	0	0	0	60	0	0	d__Bacteria	p__Actinobacteriota	c__Actinobacteria	o__Frankiales
ASV1232	0	0	0	0	0	0	0	0	d__Bacteria	p__Actinobacteriota	c__Actinobacteria	o__Frankiales
ASV1328	0	0	0	0	0	30	0	0	d__Bacteria	p__Actinobacteriota	c__Actinobacteria	o__Frankiales
ASV1403	0	0	0	0	0	27	0	0	d__Bacteria	p__Actinobacteriota	c__Actinobacteria	o__Frankiales
ASV1442	0	0	0	0	0	0	56	0	d__Bacteria	p__Actinobacteriota	c__Actinobacteria	o__Frankiales
ASV0301	12	0	0	0	0	0	0	0	d__Bacteria	p__Actinobacteriota	c__Actinobacteria	o__Kineosporiales	f__Kineosporiaceae	g__Kineococcus
ASV1311	0	0	0	0	0	45	0	0	d__Bacteria	p__Actinobacteriota	c__Actinobacteria	o__Kineosporiales	f__Kineosporiaceae	g__Pseudokineococcus	s__Pseudokineococcus_basanitobsidens
ASV0186	1	0	0	0	0	0	0	0	d__Bacteria	p__Actinobacteriota	c__Actinobacteria	o__Kineosporiales	f__Kineosporiaceae	g__Pseudokineococcus
ASV0070	0	0	0	0	0	0	0	0	d__Bacteria	p__Actinobacteriota	c__Actinobacteria	o__Kineosporiales	f__Kineosporiaceae	g__Quadrisphaera	s__uncultured_bacterium
ASV0099	0	0	0	0	0	0	0	0	d__Bacteria	p__Actinobacteriota	c__Actinobacteria	o__Kineosporiales	f__Kineosporiaceae	g__Quadrisphaera	s__uncultured_bacterium
ASV0380	4	0	0	0	0	0	0	0	d__Bacteria	p__Actinobacteriota	c__Actinobacteria	o__Kineosporiales	f__Kineosporiaceae	g__Quadrisphaera	s__uncultured_bacterium
ASV0871	0	0	4	0	0	0	0	0	d__Bacteria	p__Actinobacteriota	c__Actinobacteria	o__Kineosporiales	f__Kineosporiaceae	g__Quadrisphaera	s__uncultured_bacterium
ASV0965	0	0	0	0	0	0	0	0	d__Bacteria	p__Actinobacteriota	c__Actinobacteria	o__Kineosporiales	f__Kineosporiaceae	g__Quadrisphaera	s__uncultured_bacterium
ASV1391	0	0	48	0	0	0	0	0	d__Bacteria	p__Actinobacteriota	c__Actinobacteria	o__Kineosporiales	f__Kineosporiaceae	g__Quadrisphaera	s__uncultured_bacterium
ASV1467	23	0	439	0	0	0	0	0	d__Bacteria	p__Actinobacteriota	c__Actinobacteria	o__Kineosporiales	f__Kineosporiaceae	g__Quadrisphaera	s__uncultured_bacterium
ASV0590	0	0	0	0	0	0	40	0	d__Bacteria	p__Actinobacteriota	c__Actinobacteria	o__Kineosporiales	f__Kineosporiaceae
ASV0910	0	0	0	0	0	0	0	0	d__Bacteria	p__Actinobacteriota	c__Actinobacteria	o__Kineosporiales	f__Kineosporiaceae
ASV0570	0	0	0	0	0	9	0	0	d__Bacteria	p__Actinobacteriota	c__Actinobacteria	o__Micrococcales	f__Cellulomonadaceae	g__Actinotalea
ASV0665	0	0	0	0	0	0	0	0	d__Bacteria	p__Actinobacteriota	c__Actinobacteria	o__Micrococcales	f__Microbacteriaceae	g__Agrococcus
ASV0827	0	0	0	0	0	26	0	0	d__Bacteria	p__Actinobacteriota	c__Actinobacteria	o__Micrococcales	f__Microbacteriaceae	g__Agrococcus
ASV0951	0	0	0	0	0	0	0	0	d__Bacteria	p__Actinobacteriota	c__Actinobacteria	o__Micrococcales	f__Microbacteriaceae	g__Agrococcus
ASV1401	0	0	0	0	0	0	0	0	d__Bacteria	p__Actinobacteriota	c__Actinobacteria	o__Micrococcales	f__Microbacteriaceae	g__Agrococcus
ASV1489	0	0	10	0	0	0	0	0	d__Bacteria	p__Actinobacteriota	c__Actinobacteria	o__Micrococcales	f__Microbacteriaceae	g__Agromyces
ASV0079	25	0	73	0	0	0	0	0	d__Bacteria	p__Actinobacteriota	c__Actinobacteria	o__Micrococcales	f__Intrasporangiaceae	g__Aquipuribacter	s__uncultured_bacterium
ASV0011	0	0	0	0	0	16	0	0	d__Bacteria	p__Actinobacteriota	c__Actinobacteria	o__Micrococcales	f__Intrasporangiaceae	g__Aquipuribacter
ASV1234	0	0	0	0	0	0	0	0	d__Bacteria	p__Actinobacteriota	c__Actinobacteria	o__Micrococcales	f__Intrasporangiaceae	g__Aquipuribacter
ASV0712	0	0	0	0	0	0	0	0	d__Bacteria	p__Actinobacteriota	c__Actinobacteria	o__Micrococcales	f__Micrococcaceae	g__Arthrobacter
ASV0111	0	0	0	0	0	0	16	0	d__Bacteria	p__Actinobacteriota	c__Actinobacteria	o__Micrococcales	f__Dermabacteraceae	g__Brachybacterium	s__Brachybacterium_tyrofermentans
ASV0780	0	0	0	0	0	0	0	0	d__Bacteria	p__Actinobacteriota	c__Actinobacteria	o__Micrococcales	f__Brevibacteriaceae	g__Brevibacterium
ASV0837	0	0	0	0	0	0	0	0	d__Bacteria	p__Actinobacteriota	c__Actinobacteria	o__Micrococcales	f__Brevibacteriaceae	g__Brevibacterium
ASV1039	0	0	0	0	0	73	0	0	d__Bacteria	p__Actinobacteriota	c__Actinobacteria	o__Micrococcales	f__Brevibacteriaceae	g__Brevibacterium
ASV0340	0	0	0	0	0	0	0	0	d__Bacteria	p__Actinobacteriota	c__Actinobacteria	o__Micrococcales	f__Cellulomonadaceae	g__Cellulomonas
ASV0441	0	0	0	0	0	0	0	0	d__Bacteria	p__Actinobacteriota	c__Actinobacteria	o__Micrococcales	f__Cellulomonadaceae	g__Cellulomonas
ASV0633	0	0	0	0	0	0	0	0	d__Bacteria	p__Actinobacteriota	c__Actinobacteria	o__Micrococcales	f__Cellulomonadaceae	g__Cellulomonas
ASV0716	0	0	0	0	0	0	0	0	d__Bacteria	p__Actinobacteriota	c__Actinobacteria	o__Micrococcales	f__Cellulomonadaceae	g__Cellulomonas
ASV0741	15	0	0	0	0	0	0	0	d__Bacteria	p__Actinobacteriota	c__Actinobacteria	o__Micrococcales	f__Cellulomonadaceae	g__Cellulomonas
ASV0881	0	0	0	0	0	0	0	0	d__Bacteria	p__Actinobacteriota	c__Actinobacteria	o__Micrococcales	f__Cellulomonadaceae	g__Cellulomonas
ASV1610	0	0	0	0	0	30	0	0	d__Bacteria	p__Actinobacteriota	c__Actinobacteria	o__Micrococcales	f__Cellulomonadaceae	g__Cellulomonas
ASV0939	7	0	0	0	0	0	0	0	d__Bacteria	p__Actinobacteriota	c__Actinobacteria	o__Micrococcales	f__Microbacteriaceae	g__Curtobacterium
ASV1194	0	0	0	0	0	16	0	0	d__Bacteria	p__Actinobacteriota	c__Actinobacteria	o__Micrococcales	f__Microbacteriaceae	g__Curtobacterium
ASV1358	0	0	0	0	0	0	101	0	d__Bacteria	p__Actinobacteriota	c__Actinobacteria	o__Micrococcales	f__Microbacteriaceae	g__Curtobacterium
ASV1565	0	0	0	0	0	0	0	0	d__Bacteria	p__Actinobacteriota	c__Actinobacteria	o__Micrococcales	f__Microbacteriaceae	g__Curtobacterium
ASV1639	0	0	0	0	8	0	0	0	d__Bacteria	p__Actinobacteriota	c__Actinobacteria	o__Micrococcales	f__Microbacteriaceae	g__Curtobacterium
ASV0141	0	0	0	0	0	0	0	0	d__Bacteria	p__Actinobacteriota	c__Actinobacteria	o__Micrococcales	f__Bogoriellaceae	g__Georgenia	s__Georgenia_satyanarayanai
ASV0322	0	0	0	0	0	0	0	0	d__Bacteria	p__Actinobacteriota	c__Actinobacteria	o__Micrococcales	f__Bogoriellaceae	g__Georgenia
ASV1346	0	0	0	0	0	43	0	0	d__Bacteria	p__Actinobacteriota	c__Actinobacteria	o__Micrococcales	f__Bogoriellaceae	g__Georgenia
ASV1398	0	0	0	0	0	0	142	0	d__Bacteria	p__Actinobacteriota	c__Actinobacteria	o__Micrococcales	f__Bogoriellaceae	g__Georgenia
ASV1486	0	0	0	0	0	72	0	0	d__Bacteria	p__Actinobacteriota	c__Actinobacteria	o__Micrococcales	f__Bogoriellaceae	g__Georgenia
ASV0108	0	0	0	0	0	0	0	0	d__Bacteria	p__Actinobacteriota	c__Actinobacteria	o__Micrococcales	f__Micrococcaceae	g__Glutamicibacter
ASV1083	0	0	0	0	0	11	0	0	d__Bacteria	p__Actinobacteriota	c__Actinobacteria	o__Micrococcales	f__Promicromonosporaceae	g__Isoptericola
ASV1468	0	0	0	0	0	147	0	0	d__Bacteria	p__Actinobacteriota	c__Actinobacteria	o__Micrococcales	f__Intrasporangiaceae	g__Janibacter
ASV0892	5	0	0	0	0	0	0	0	d__Bacteria	p__Actinobacteriota	c__Actinobacteria	o__Micrococcales	f__Micrococcaceae	g__Kocuria
ASV0988	0	0	0	0	51	0	0	114	d__Bacteria	p__Actinobacteriota	c__Actinobacteria	o__Micrococcales	f__Micrococcaceae	g__Kocuria
ASV1312	0	0	0	0	0	0	38	0	d__Bacteria	p__Actinobacteriota	c__Actinobacteria	o__Micrococcales	f__Micrococcaceae	g__Kocuria
ASV1445	28	0	0	0	0	288	49	0	d__Bacteria	p__Actinobacteriota	c__Actinobacteria	o__Micrococcales	f__Micrococcaceae	g__Kocuria
ASV1479	20	0	0	0	39	0	0	104	d__Bacteria	p__Actinobacteriota	c__Actinobacteria	o__Micrococcales	f__Micrococcaceae	g__Kocuria
ASV1512	0	0	0	0	0	149	0	0	d__Bacteria	p__Actinobacteriota	c__Actinobacteria	o__Micrococcales	f__Micrococcaceae	g__Kocuria
ASV1599	3	0	0	0	0	0	0	0	d__Bacteria	p__Actinobacteriota	c__Actinobacteria	o__Micrococcales	f__Micrococcaceae	g__Kocuria
ASV1601	0	0	0	0	0	0	0	0	d__Bacteria	p__Actinobacteriota	c__Actinobacteria	o__Micrococcales	f__Micrococcaceae	g__Kocuria
ASV1074	0	0	0	0	0	0	0	0	d__Bacteria	p__Actinobacteriota	c__Actinobacteria	o__Micrococcales	f__Intrasporangiaceae	g__Marihabitans	s__Marihabitans_asiaticum
ASV0157	6	0	0	0	0	0	0	0	d__Bacteria	p__Actinobacteriota	c__Actinobacteria	o__Micrococcales	f__Microbacteriaceae	g__Microbacterium
ASV0692	0	0	0	0	0	18	0	0	d__Bacteria	p__Actinobacteriota	c__Actinobacteria	o__Micrococcales	f__Microbacteriaceae	g__Microbacterium
ASV1086	1	0	0	0	0	0	0	0	d__Bacteria	p__Actinobacteriota	c__Actinobacteria	o__Micrococcales	f__Microbacteriaceae	g__Microbacterium
ASV1001	81	0	15	0	30	0	0	17	d__Bacteria	p__Actinobacteriota	c__Actinobacteria	o__Micrococcales	f__Micrococcaceae	g__Micrococcus
ASV1508	0	0	0	0	0	68	0	0	d__Bacteria	p__Actinobacteriota	c__Actinobacteria	o__Micrococcales	f__Micrococcaceae	g__Micrococcus
ASV0610	6	0	0	0	0	0	0	0	d__Bacteria	p__Actinobacteriota	c__Actinobacteria	o__Micrococcales	f__Cellulomonadaceae	g__Oerskovia
ASV0249	0	0	70	0	0	0	70	0	d__Bacteria	p__Actinobacteriota	c__Actinobacteria	o__Micrococcales	f__Micrococcaceae	g__Rothia
ASV1100	0	0	0	0	2	0	0	0	d__Bacteria	p__Actinobacteriota	c__Actinobacteria	o__Micrococcales	f__Micrococcaceae	g__Rothia
ASV1192	0	0	0	0	0	0	0	0	d__Bacteria	p__Actinobacteriota	c__Actinobacteria	o__Micrococcales	f__Micrococcaceae	g__Rothia
ASV1665	0	0	0	0	1	0	0	0	d__Bacteria	p__Actinobacteriota	c__Actinobacteria	o__Micrococcales	f__Micrococcaceae	g__Rothia
ASV0597	0	0	0	0	0	38	0	0	d__Bacteria	p__Actinobacteriota	c__Actinobacteria	o__Micrococcales	f__Sanguibacteraceae	g__Sanguibacter
ASV0101	0	0	0	0	0	0	0	0	d__Bacteria	p__Actinobacteriota	c__Actinobacteria	o__Micrococcales	f__Microbacteriaceae
ASV0104	0	1	0	0	0	39	93	0	d__Bacteria	p__Actinobacteriota	c__Actinobacteria	o__Micrococcales	f__Micrococcaceae
ASV0209	0	0	0	0	0	0	0	0	d__Bacteria	p__Actinobacteriota	c__Actinobacteria	o__Micrococcales	f__Micrococcaceae
ASV0272	0	0	0	0	0	0	0	2	d__Bacteria	p__Actinobacteriota	c__Actinobacteria	o__Micrococcales	f__Microbacteriaceae
ASV0317	0	0	0	0	0	25	0	0	d__Bacteria	p__Actinobacteriota	c__Actinobacteria	o__Micrococcales	f__Micrococcaceae
ASV0324	0	0	0	0	0	0	0	0	d__Bacteria	p__Actinobacteriota	c__Actinobacteria	o__Micrococcales	f__Microbacteriaceae
ASV0426	0	0	0	0	0	9	0	0	d__Bacteria	p__Actinobacteriota	c__Actinobacteria	o__Micrococcales	f__Micrococcaceae
ASV0643	0	0	0	0	0	0	0	0	d__Bacteria	p__Actinobacteriota	c__Actinobacteria	o__Micrococcales	f__Micrococcaceae
ASV0676	0	0	0	0	0	0	0	0	d__Bacteria	p__Actinobacteriota	c__Actinobacteria	o__Micrococcales	f__Microbacteriaceae
ASV0955	0	0	0	0	0	323	0	0	d__Bacteria	p__Actinobacteriota	c__Actinobacteria	o__Micrococcales	f__Micrococcaceae
ASV1285	0	0	0	0	0	0	0	0	d__Bacteria	p__Actinobacteriota	c__Actinobacteria	o__Micrococcales	f__Intrasporangiaceae
ASV1447	1	0	0	0	0	0	0	0	d__Bacteria	p__Actinobacteriota	c__Actinobacteria	o__Micrococcales	f__Microbacteriaceae
ASV1459	0	0	0	0	11	0	0	15	d__Bacteria	p__Actinobacteriota	c__Actinobacteria	o__Micrococcales	f__Micrococcaceae
ASV1520	0	0	0	0	0	0	0	0	d__Bacteria	p__Actinobacteriota	c__Actinobacteria	o__Micrococcales	f__Micrococcaceae
ASV1557	0	0	0	0	0	0	0	0	d__Bacteria	p__Actinobacteriota	c__Actinobacteria	o__Micrococcales	f__Micrococcaceae
ASV1561	1	0	0	0	0	0	0	0	d__Bacteria	p__Actinobacteriota	c__Actinobacteria	o__Micrococcales
ASV0520	6	0	0	0	0	0	0	0	d__Bacteria	p__Actinobacteriota	c__Actinobacteria	o__Micromonosporales	f__Micromonosporaceae	g__Actinoplanes
ASV0516	0	0	0	0	0	0	56	0	d__Bacteria	p__Actinobacteriota	c__Actinobacteria	o__Micromonosporales	f__Micromonosporaceae
ASV0783	0	0	0	0	0	0	27	0	d__Bacteria	p__Actinobacteriota	c__Actinobacteria	o__Micromonosporales	f__Micromonosporaceae
ASV0711	0	0	0	0	0	65	0	0	d__Bacteria	p__Actinobacteriota	c__Actinobacteria	o__Propionibacteriales	f__Nocardioidaceae	g__Aeromicrobium
ASV1263	31	0	0	0	0	0	0	0	d__Bacteria	p__Actinobacteriota	c__Actinobacteria	o__Propionibacteriales	f__Propionibacteriaceae	g__Cutibacterium	s__Cutibacterium_granulosum
ASV0252	12	0	0	0	0	0	0	0	d__Bacteria	p__Actinobacteriota	c__Actinobacteria	o__Propionibacteriales	f__Propionibacteriaceae	g__Cutibacterium
ASV0438	0	0	0	0	0	0	33	0	d__Bacteria	p__Actinobacteriota	c__Actinobacteria	o__Propionibacteriales	f__Propionibacteriaceae	g__Cutibacterium
ASV0705	0	0	0	0	0	0	0	0	d__Bacteria	p__Actinobacteriota	c__Actinobacteria	o__Propionibacteriales	f__Propionibacteriaceae	g__Cutibacterium
ASV0898	1	0	0	0	0	0	0	0	d__Bacteria	p__Actinobacteriota	c__Actinobacteria	o__Propionibacteriales	f__Propionibacteriaceae	g__Cutibacterium
ASV1067	368	6	17	6	35	230	74	28	d__Bacteria	p__Actinobacteriota	c__Actinobacteria	o__Propionibacteriales	f__Propionibacteriaceae	g__Cutibacterium
ASV1350	53	0	0	0	0	0	0	0	d__Bacteria	p__Actinobacteriota	c__Actinobacteria	o__Propionibacteriales	f__Propionibacteriaceae	g__Cutibacterium
ASV0199	0	7	0	0	0	0	27	0	d__Bacteria	p__Actinobacteriota	c__Actinobacteria	o__Propionibacteriales	f__Propionibacteriaceae	g__Friedmanniella
ASV0227	0	0	0	0	0	0	0	0	d__Bacteria	p__Actinobacteriota	c__Actinobacteria	o__Propionibacteriales	f__Propionibacteriaceae	g__Friedmanniella
ASV0515	0	0	0	0	0	34	0	0	d__Bacteria	p__Actinobacteriota	c__Actinobacteria	o__Propionibacteriales	f__Propionibacteriaceae	g__Friedmanniella
ASV1462	0	0	0	0	0	0	0	0	d__Bacteria	p__Actinobacteriota	c__Actinobacteria	o__Propionibacteriales	f__Propionibacteriaceae	g__Friedmanniella
ASV0492	0	0	0	0	0	0	0	0	d__Bacteria	p__Actinobacteriota	c__Actinobacteria	o__Propionibacteriales	f__Nocardioidaceae	g__Marmoricola
ASV0773	0	0	0	0	0	0	11	0	d__Bacteria	p__Actinobacteriota	c__Actinobacteria	o__Propionibacteriales	f__Nocardioidaceae	g__Marmoricola
ASV1334	0	0	0	0	0	107	0	0	d__Bacteria	p__Actinobacteriota	c__Actinobacteria	o__Propionibacteriales	f__Nocardioidaceae	g__Marmoricola
ASV1590	0	0	0	0	0	25	0	0	d__Bacteria	p__Actinobacteriota	c__Actinobacteria	o__Propionibacteriales	f__Nocardioidaceae	g__Marmoricola
ASV0001	6	0	0	0	0	0	77	0	d__Bacteria	p__Actinobacteriota	c__Actinobacteria	o__Propionibacteriales	f__Nocardioidaceae	g__Nocardioides
ASV0021	0	0	0	0	0	0	37	0	d__Bacteria	p__Actinobacteriota	c__Actinobacteria	o__Propionibacteriales	f__Nocardioidaceae	g__Nocardioides
ASV0062	0	0	0	0	0	0	0	0	d__Bacteria	p__Actinobacteriota	c__Actinobacteria	o__Propionibacteriales	f__Nocardioidaceae	g__Nocardioides
ASV0246	0	0	5	0	0	0	0	0	d__Bacteria	p__Actinobacteriota	c__Actinobacteria	o__Propionibacteriales	f__Nocardioidaceae	g__Nocardioides
ASV0248	0	0	0	0	0	54	0	0	d__Bacteria	p__Actinobacteriota	c__Actinobacteria	o__Propionibacteriales	f__Nocardioidaceae	g__Nocardioides
ASV0256	0	0	0	0	0	0	0	0	d__Bacteria	p__Actinobacteriota	c__Actinobacteria	o__Propionibacteriales	f__Nocardioidaceae	g__Nocardioides
ASV0635	0	0	0	0	0	0	0	0	d__Bacteria	p__Actinobacteriota	c__Actinobacteria	o__Propionibacteriales	f__Nocardioidaceae	g__Nocardioides
ASV0685	0	3	0	0	0	0	0	0	d__Bacteria	p__Actinobacteriota	c__Actinobacteria	o__Propionibacteriales	f__Nocardioidaceae	g__Nocardioides
ASV0728	5	0	0	0	0	13	0	0	d__Bacteria	p__Actinobacteriota	c__Actinobacteria	o__Propionibacteriales	f__Nocardioidaceae	g__Nocardioides
ASV1040	0	0	0	0	0	0	0	0	d__Bacteria	p__Actinobacteriota	c__Actinobacteria	o__Propionibacteriales	f__Nocardioidaceae	g__Nocardioides
ASV1077	0	0	0	0	0	0	0	0	d__Bacteria	p__Actinobacteriota	c__Actinobacteria	o__Propionibacteriales	f__Nocardioidaceae	g__Nocardioides
ASV1592	19	0	0	0	0	0	0	8	d__Bacteria	p__Actinobacteriota	c__Actinobacteria	o__Propionibacteriales	f__Nocardioidaceae	g__Nocardioides
ASV1646	9	0	0	0	0	0	12	0	d__Bacteria	p__Actinobacteriota	c__Actinobacteria	o__Propionibacteriales	f__Nocardioidaceae	g__Nocardioides
ASV0034	0	0	0	0	0	0	0	0	d__Bacteria	p__Actinobacteriota	c__Actinobacteria	o__Propionibacteriales	f__Nocardioidaceae
ASV0355	0	0	0	0	0	0	0	3	d__Bacteria	p__Actinobacteriota	c__Actinobacteria	o__Propionibacteriales	f__Nocardioidaceae
ASV0824	0	0	0	0	0	0	22	0	d__Bacteria	p__Actinobacteriota	c__Actinobacteria	o__Propionibacteriales	f__Propionibacteriaceae
ASV1104	0	0	0	0	0	61	0	0	d__Bacteria	p__Actinobacteriota	c__Actinobacteria	o__Propionibacteriales	f__Nocardioidaceae
ASV1488	0	0	0	0	0	23	0	0	d__Bacteria	p__Actinobacteriota	c__Actinobacteria	o__Propionibacteriales	f__Nocardioidaceae
ASV1652	0	0	0	0	0	0	0	0	d__Bacteria	p__Actinobacteriota	c__Actinobacteria	o__Propionibacteriales	f__Nocardioidaceae
ASV0818	0	0	0	0	0	0	0	0	d__Bacteria	p__Actinobacteriota	c__Actinobacteria	o__Pseudonocardiales	f__Pseudonocardiaceae	g__Alloactinosynnema
ASV0192	12	0	0	0	0	0	0	0	d__Bacteria	p__Actinobacteriota	c__Actinobacteria	o__Pseudonocardiales	f__Pseudonocardiaceae	g__Amycolatopsis
ASV0527	0	0	0	0	0	0	0	0	d__Bacteria	p__Actinobacteriota	c__Actinobacteria	o__Pseudonocardiales	f__Pseudonocardiaceae	g__Amycolatopsis
ASV0146	11	0	0	0	0	0	0	0	d__Bacteria	p__Actinobacteriota	c__Actinobacteria	o__Pseudonocardiales	f__Pseudonocardiaceae	g__Crossiella	s__uncultured_Pseudonocardia
ASV0129	0	0	0	0	0	0	83	0	d__Bacteria	p__Actinobacteriota	c__Actinobacteria	o__Pseudonocardiales	f__Pseudonocardiaceae	g__Pseudonocardia
ASV1324	0	0	0	0	0	0	0	0	d__Bacteria	p__Actinobacteriota	c__Actinobacteria	o__Pseudonocardiales	f__Pseudonocardiaceae	g__Pseudonocardia
ASV1180	0	0	0	0	0	30	0	0	d__Bacteria	p__Actinobacteriota	c__Actinobacteria	o__Pseudonocardiales	f__Pseudonocardiaceae	g__Saccharomonospora
ASV1257	0	0	0	0	0	167	0	0	d__Bacteria	p__Actinobacteriota	c__Actinobacteria	o__Pseudonocardiales	f__Pseudonocardiaceae	g__Saccharopolyspora	s__Saccharopolyspora_rectivirgula
ASV0729	0	0	0	0	0	26	0	0	d__Bacteria	p__Actinobacteriota	c__Actinobacteria	o__Pseudonocardiales	f__Pseudonocardiaceae	g__Saccharopolyspora
ASV1136	0	0	0	0	0	0	55	0	d__Bacteria	p__Actinobacteriota	c__Actinobacteria	o__Pseudonocardiales	f__Pseudonocardiaceae	g__Saccharothrix
ASV0016	2	0	0	0	0	0	0	0	d__Bacteria	p__Actinobacteriota	c__Actinobacteria	o__Pseudonocardiales	f__Pseudonocardiaceae
ASV0849	1	0	0	0	0	0	0	0	d__Bacteria	p__Actinobacteriota	c__Actinobacteria	o__Pseudonocardiales	f__Pseudonocardiaceae
ASV1307	0	0	0	0	0	61	0	0	d__Bacteria	p__Actinobacteriota	c__Actinobacteria	o__Pseudonocardiales	f__Pseudonocardiaceae
ASV1354	0	0	0	0	0	0	0	0	d__Bacteria	p__Actinobacteriota	c__Actinobacteria	o__Pseudonocardiales	f__Pseudonocardiaceae
ASV0349	0	0	0	0	0	0	0	0	d__Bacteria	p__Actinobacteriota	c__Actinobacteria	o__Streptomycetales	f__Streptomycetaceae	g__E1B-B3-114	s__uncultured_actinobacterium
ASV0132	0	0	0	0	0	0	27	0	d__Bacteria	p__Actinobacteriota	c__Actinobacteria	o__Streptomycetales	f__Streptomycetaceae	g__Streptomyces
ASV0395	0	0	0	0	0	0	0	0	d__Bacteria	p__Actinobacteriota	c__Actinobacteria	o__Streptomycetales	f__Streptomycetaceae	g__Streptomyces
ASV0679	0	0	0	0	0	0	0	0	d__Bacteria	p__Actinobacteriota	c__Actinobacteria	o__Streptomycetales	f__Streptomycetaceae	g__Streptomyces
ASV0925	0	0	0	0	0	0	103	0	d__Bacteria	p__Actinobacteriota	c__Actinobacteria	o__Streptomycetales	f__Streptomycetaceae	g__Streptomyces
ASV0946	0	0	0	0	0	0	0	0	d__Bacteria	p__Actinobacteriota	c__Actinobacteria	o__Streptomycetales	f__Streptomycetaceae	g__Streptomyces
ASV0972	0	0	0	0	0	0	0	0	d__Bacteria	p__Actinobacteriota	c__Actinobacteria	o__Streptomycetales	f__Streptomycetaceae	g__Streptomyces
ASV1075	0	0	0	0	0	0	12	0	d__Bacteria	p__Actinobacteriota	c__Actinobacteria	o__Streptomycetales	f__Streptomycetaceae	g__Streptomyces
ASV1219	0	0	0	0	0	0	0	0	d__Bacteria	p__Actinobacteriota	c__Actinobacteria	o__Streptomycetales	f__Streptomycetaceae	g__Streptomyces
ASV1279	0	0	0	0	0	0	0	0	d__Bacteria	p__Actinobacteriota	c__Actinobacteria	o__Streptomycetales	f__Streptomycetaceae	g__Streptomyces
ASV1474	0	0	0	0	0	29	0	0	d__Bacteria	p__Actinobacteriota	c__Actinobacteria	o__Streptomycetales	f__Streptomycetaceae	g__Streptomyces
ASV1516	0	0	0	0	0	31	0	0	d__Bacteria	p__Actinobacteriota	c__Actinobacteria	o__Streptomycetales	f__Streptomycetaceae	g__Streptomyces
ASV1586	0	0	0	0	0	0	0	0	d__Bacteria	p__Actinobacteriota	c__Actinobacteria	o__Streptomycetales	f__Streptomycetaceae	g__Streptomyces
ASV1635	0	0	0	0	0	0	0	0	d__Bacteria	p__Actinobacteriota	c__Actinobacteria	o__Streptomycetales	f__Streptomycetaceae	g__Streptomyces
ASV1092	0	0	0	0	0	49	0	0	d__Bacteria	p__Actinobacteriota	c__Actinobacteria	o__Streptosporangiales	f__Nocardiopsaceae	g__Nocardiopsis
ASV1393	0	0	0	0	0	0	0	0	d__Bacteria	p__Actinobacteriota	c__Actinobacteria	o__Streptosporangiales	f__Nocardiopsaceae	g__Nocardiopsis
ASV1405	0	0	0	0	0	0	0	0	d__Bacteria	p__Actinobacteriota	c__Actinobacteria	o__Streptosporangiales	f__Nocardiopsaceae	g__Nocardiopsis
ASV0243	0	0	0	0	0	0	0	0	d__Bacteria	p__Actinobacteriota	c__Actinobacteria	o__Streptosporangiales	f__Streptosporangiaceae	g__Sphaerisporangium
ASV1526	0	0	0	0	0	23	0	0	d__Bacteria	p__Actinobacteriota	c__Actinobacteria	o__Streptosporangiales	f__Streptosporangiaceae	g__Thermopolyspora	s__Thermopolyspora_sp.
ASV0526	0	0	0	0	0	0	0	0	d__Bacteria	p__Actinobacteriota	c__Actinobacteria	o__Streptosporangiales	f__Nocardiopsaceae
ASV0158	57	0	0	0	0	0	0	0	d__Bacteria	p__Proteobacteria	c__Alphaproteobacteria	o__Acetobacterales	f__Acetobacteraceae	g__Acidiphilium	s__uncultured_bacterium
ASV1109	9	0	0	0	0	0	0	0	d__Bacteria	p__Proteobacteria	c__Alphaproteobacteria	o__Acetobacterales	f__Acetobacteraceae	g__Acidiphilium	s__uncultured_bacterium
ASV1317	0	0	37	0	0	0	0	0	d__Bacteria	p__Proteobacteria	c__Alphaproteobacteria	o__Acetobacterales	f__Acetobacteraceae	g__Acidiphilium
ASV1627	36	0	165	0	0	0	0	0	d__Bacteria	p__Proteobacteria	c__Alphaproteobacteria	o__Acetobacterales	f__Acetobacteraceae	g__Acidiphilium
ASV1521	0	0	0	0	0	0	42	0	d__Bacteria	p__Proteobacteria	c__Alphaproteobacteria	o__Acetobacterales	f__Acetobacteraceae	g__Belnapia	s__uncultured_bacterium
ASV0874	0	0	0	0	0	0	58	0	d__Bacteria	p__Proteobacteria	c__Alphaproteobacteria	o__Acetobacterales	f__Acetobacteraceae	g__Belnapia	s__Belnapia_sp.
ASV0318	5	0	24	0	0	0	0	0	d__Bacteria	p__Proteobacteria	c__Alphaproteobacteria	o__Acetobacterales	f__Acetobacteraceae	g__Belnapia
ASV1182	36	0	0	0	0	0	0	0	d__Bacteria	p__Proteobacteria	c__Alphaproteobacteria	o__Acetobacterales	f__Acetobacteraceae	g__Belnapia
ASV1577	0	0	0	0	0	0	0	0	d__Bacteria	p__Proteobacteria	c__Alphaproteobacteria	o__Acetobacterales	f__Acetobacteraceae	g__Belnapia
ASV0453	2	0	0	0	0	0	0	0	d__Bacteria	p__Proteobacteria	c__Alphaproteobacteria	o__Acetobacterales	f__Acetobacteraceae	g__Craurococcus-Caldovatus	s__uncultured_proteobacterium
ASV0568	3	0	0	0	0	0	0	0	d__Bacteria	p__Proteobacteria	c__Alphaproteobacteria	o__Acetobacterales	f__Acetobacteraceae	g__Craurococcus-Caldovatus	s__uncultured_proteobacterium
ASV1416	0	0	0	0	0	0	0	0	d__Bacteria	p__Proteobacteria	c__Alphaproteobacteria	o__Acetobacterales	f__Acetobacteraceae	g__Craurococcus-Caldovatus	s__uncultured_proteobacterium
ASV1664	0	0	0	0	0	0	0	0	d__Bacteria	p__Proteobacteria	c__Alphaproteobacteria	o__Acetobacterales	f__Acetobacteraceae	g__Craurococcus-Caldovatus	s__uncultured_proteobacterium
ASV0258	0	0	0	0	0	0	0	0	d__Bacteria	p__Proteobacteria	c__Alphaproteobacteria	o__Acetobacterales	f__Acetobacteraceae	g__Craurococcus-Caldovatus	s__uncultured_bacterium
ASV0562	0	0	0	0	0	0	0	0	d__Bacteria	p__Proteobacteria	c__Alphaproteobacteria	o__Acetobacterales	f__Acetobacteraceae	g__Craurococcus-Caldovatus	s__uncultured_bacterium
ASV1376	12	0	0	0	0	0	0	0	d__Bacteria	p__Proteobacteria	c__Alphaproteobacteria	o__Acetobacterales	f__Acetobacteraceae	g__Craurococcus-Caldovatus	s__uncultured_bacterium
ASV0057	0	0	151	0	0	0	0	0	d__Bacteria	p__Proteobacteria	c__Alphaproteobacteria	o__Acetobacterales	f__Acetobacteraceae	g__Craurococcus-Caldovatus
ASV1179	0	0	0	0	0	0	0	0	d__Bacteria	p__Proteobacteria	c__Alphaproteobacteria	o__Acetobacterales	f__Acetobacteraceae	g__Craurococcus-Caldovatus
ASV1212	0	0	26	0	0	0	0	0	d__Bacteria	p__Proteobacteria	c__Alphaproteobacteria	o__Acetobacterales	f__Acetobacteraceae	g__Craurococcus-Caldovatus
ASV1417	0	0	0	0	0	0	0	0	d__Bacteria	p__Proteobacteria	c__Alphaproteobacteria	o__Acetobacterales	f__Acetobacteraceae	g__Craurococcus-Caldovatus
ASV1448	0	0	0	0	0	0	0	0	d__Bacteria	p__Proteobacteria	c__Alphaproteobacteria	o__Acetobacterales	f__Acetobacteraceae	g__Craurococcus-Caldovatus
ASV1171	30	0	0	0	0	0	0	0	d__Bacteria	p__Proteobacteria	c__Alphaproteobacteria	o__Acetobacterales	f__Acetobacteraceae	g__Roseomonas	s__Roseomonas_gilardii
ASV0151	27	0	0	0	0	0	0	0	d__Bacteria	p__Proteobacteria	c__Alphaproteobacteria	o__Acetobacterales	f__Acetobacteraceae	g__Roseomonas
ASV0168	0	0	0	0	0	0	0	0	d__Bacteria	p__Proteobacteria	c__Alphaproteobacteria	o__Acetobacterales	f__Acetobacteraceae	g__Roseomonas
ASV0216	9	0	0	0	0	0	0	0	d__Bacteria	p__Proteobacteria	c__Alphaproteobacteria	o__Acetobacterales	f__Acetobacteraceae	g__Roseomonas
ASV0769	0	0	0	0	0	15	0	0	d__Bacteria	p__Proteobacteria	c__Alphaproteobacteria	o__Acetobacterales	f__Acetobacteraceae	g__Roseomonas
ASV1252	0	0	178	0	0	0	0	0	d__Bacteria	p__Proteobacteria	c__Alphaproteobacteria	o__Acetobacterales	f__Acetobacteraceae	g__Roseomonas
ASV1559	0	0	0	0	0	6	0	0	d__Bacteria	p__Proteobacteria	c__Alphaproteobacteria	o__Acetobacterales	f__Acetobacteraceae	g__Roseomonas
ASV1560	0	9	0	0	0	0	0	0	d__Bacteria	p__Proteobacteria	c__Alphaproteobacteria	o__Acetobacterales	f__Acetobacteraceae	g__Roseomonas
ASV0552	4	0	0	0	0	0	0	0	d__Bacteria	p__Proteobacteria	c__Alphaproteobacteria	o__Acetobacterales	f__Acetobacteraceae	g__Rubritepida
ASV0066	0	15	0	0	0	0	0	0	d__Bacteria	p__Proteobacteria	c__Alphaproteobacteria	o__Acetobacterales	f__Acetobacteraceae
ASV0321	0	0	0	0	4	0	0	0	d__Bacteria	p__Proteobacteria	c__Alphaproteobacteria	o__Azospirillales	f__Azospirillaceae	g__Azospirillaceae	s__Rhodospirillaceae_bacterium
ASV1271	0	0	0	0	0	0	222	0	d__Bacteria	p__Proteobacteria	c__Alphaproteobacteria	o__Azospirillales	f__Azospirillaceae	g__Azospirillaceae
ASV1551	0	4	0	0	4	13	0	0	d__Bacteria	p__Proteobacteria	c__Alphaproteobacteria	o__Azospirillales	f__Azospirillaceae	g__Nitrospirillum	s__Rhodospirillaceae_bacterium
ASV0265	0	0	0	0	0	0	0	7	d__Bacteria	p__Proteobacteria	c__Alphaproteobacteria	o__Azospirillales	f__Azospirillaceae	g__Skermanella
ASV0361	9	0	0	0	0	0	0	0	d__Bacteria	p__Proteobacteria	c__Alphaproteobacteria	o__Azospirillales	f__Azospirillaceae	g__Skermanella
ASV0363	0	0	0	0	0	0	0	0	d__Bacteria	p__Proteobacteria	c__Alphaproteobacteria	o__Azospirillales	f__Azospirillaceae	g__Skermanella
ASV0403	0	0	0	0	0	0	0	0	d__Bacteria	p__Proteobacteria	c__Alphaproteobacteria	o__Azospirillales	f__Azospirillaceae	g__Skermanella
ASV0406	5	0	0	0	0	0	38	0	d__Bacteria	p__Proteobacteria	c__Alphaproteobacteria	o__Azospirillales	f__Azospirillaceae	g__Skermanella
ASV0466	0	25	0	0	0	0	0	0	d__Bacteria	p__Proteobacteria	c__Alphaproteobacteria	o__Azospirillales	f__Azospirillaceae	g__Skermanella
ASV0489	0	0	0	0	0	0	0	6	d__Bacteria	p__Proteobacteria	c__Alphaproteobacteria	o__Azospirillales	f__Azospirillaceae	g__Skermanella
ASV0753	0	0	0	0	0	0	0	0	d__Bacteria	p__Proteobacteria	c__Alphaproteobacteria	o__Azospirillales	f__Azospirillaceae	g__Skermanella
ASV1427	0	0	0	0	0	21	0	0	d__Bacteria	p__Proteobacteria	c__Alphaproteobacteria	o__Azospirillales	f__Azospirillaceae	g__Skermanella
ASV0356	0	0	0	0	1	110	0	0	d__Bacteria	p__Proteobacteria	c__Alphaproteobacteria	o__Caulobacterales	f__Caulobacteraceae	g__Brevundimonas
ASV0442	0	0	0	0	0	0	0	0	d__Bacteria	p__Proteobacteria	c__Alphaproteobacteria	o__Caulobacterales	f__Caulobacteraceae	g__Brevundimonas
ASV1004	18	0	0	0	0	0	0	0	d__Bacteria	p__Proteobacteria	c__Alphaproteobacteria	o__Caulobacterales	f__Caulobacteraceae	g__Brevundimonas
ASV1157	0	0	0	0	0	0	0	0	d__Bacteria	p__Proteobacteria	c__Alphaproteobacteria	o__Caulobacterales	f__Caulobacteraceae	g__Brevundimonas
ASV1356	0	0	0	0	0	21	0	0	d__Bacteria	p__Proteobacteria	c__Alphaproteobacteria	o__Caulobacterales	f__Caulobacteraceae	g__Brevundimonas
ASV1428	10	0	0	0	0	0	0	0	d__Bacteria	p__Proteobacteria	c__Alphaproteobacteria	o__Caulobacterales	f__Caulobacteraceae	g__Brevundimonas
ASV1460	0	0	0	0	0	0	0	0	d__Bacteria	p__Proteobacteria	c__Alphaproteobacteria	o__Caulobacterales	f__Caulobacteraceae	g__Brevundimonas
ASV0369	0	0	0	0	0	0	0	0	d__Bacteria	p__Proteobacteria	c__Alphaproteobacteria	o__Caulobacterales	f__Caulobacteraceae	g__Caulobacter
ASV0284	0	0	0	0	0	0	0	0	d__Bacteria	p__Proteobacteria	c__Alphaproteobacteria	o__Caulobacterales	f__Caulobacteraceae	g__Phenylobacterium
ASV0730	8	0	0	0	0	0	0	0	d__Bacteria	p__Proteobacteria	c__Alphaproteobacteria	o__Caulobacterales	f__Caulobacteraceae	g__Phenylobacterium
ASV1207	0	0	0	0	0	0	0	0	d__Bacteria	p__Proteobacteria	c__Alphaproteobacteria	o__Caulobacterales	f__Caulobacteraceae	g__Phenylobacterium
ASV0115	0	0	0	0	0	0	0	0	d__Bacteria	p__Proteobacteria	c__Alphaproteobacteria	o__Caulobacterales	f__Caulobacteraceae	g__PMMR1	s__uncultured_bacterium
ASV1146	3	0	0	0	0	0	0	0	d__Bacteria	p__Proteobacteria	c__Alphaproteobacteria	o__Caulobacterales	f__Caulobacteraceae	g__PMMR1	s__uncultured_bacterium
ASV1529	5	0	10	0	0	0	0	0	d__Bacteria	p__Proteobacteria	c__Alphaproteobacteria	o__Caulobacterales	f__Caulobacteraceae	g__PMMR1	s__uncultured_bacterium
ASV0825	0	0	0	0	0	0	0	0	d__Bacteria	p__Proteobacteria	c__Alphaproteobacteria	o__Caulobacterales	f__Caulobacteraceae	g__PMMR1
ASV1020	0	60	0	0	0	0	0	0	d__Bacteria	p__Proteobacteria	c__Alphaproteobacteria	o__Caulobacterales	f__Caulobacteraceae	g__uncultured
ASV1353	0	0	0	0	0	47	0	0	d__Bacteria	p__Proteobacteria	c__Alphaproteobacteria	o__Caulobacterales	f__Caulobacteraceae
ASV1145	1	0	0	0	0	0	0	0	d__Bacteria	p__Proteobacteria	c__Alphaproteobacteria	o__Holosporales	f__Holosporaceae	g__uncultured	s__metagenome
ASV1423	0	39	0	0	0	0	0	0	d__Bacteria	p__Proteobacteria	c__Alphaproteobacteria	o__Puniceispirillales	f__SAR116_clade	g__Candidatus_Puniceispirillum
ASV1051	0	0	0	0	3	0	0	0	d__Bacteria	p__Proteobacteria	c__Alphaproteobacteria	o__Puniceispirillales	f__SAR116_clade	g__SAR116_clade	s__uncultured_Oceanibaculum
ASV0198	0	0	0	0	0	24	0	0	d__Bacteria	p__Proteobacteria	c__Alphaproteobacteria	o__Reyranellales	f__Reyranellaceae	g__Reyranella
ASV1591	0	0	0	0	0	0	0	0	d__Bacteria	p__Proteobacteria	c__Alphaproteobacteria	o__Reyranellales	f__Reyranellaceae	g__uncultured	s__uncultured_Rhodospirillales
ASV0175	0	0	0	0	0	0	0	0	d__Bacteria	p__Proteobacteria	c__Alphaproteobacteria	o__Rhizobiales	f__Xanthobacteraceae	g__Afipia	s__Afipia_genosp.
ASV0010	7	45	77	185	64	55	74	9	d__Bacteria	p__Proteobacteria	c__Alphaproteobacteria	o__Rhizobiales	f__Xanthobacteraceae	g__Afipia
ASV0376	0	0	0	0	0	0	0	0	d__Bacteria	p__Proteobacteria	c__Alphaproteobacteria	o__Rhizobiales	f__Xanthobacteraceae	g__Afipia
ASV0981	0	0	0	0	0	0	0	0	d__Bacteria	p__Proteobacteria	c__Alphaproteobacteria	o__Rhizobiales	f__Xanthobacteraceae	g__Afipia
ASV1000	11	0	0	6	0	0	0	0	d__Bacteria	p__Proteobacteria	c__Alphaproteobacteria	o__Rhizobiales	f__Rhizobiaceae	g__Allorhizobium-Neorhizobium-Pararhizobium-Rhizobium	s__uncultured_soil
ASV0090	0	0	0	0	0	0	0	0	d__Bacteria	p__Proteobacteria	c__Alphaproteobacteria	o__Rhizobiales	f__Rhizobiaceae	g__Allorhizobium-Neorhizobium-Pararhizobium-Rhizobium
ASV0094	0	0	0	0	0	0	0	0	d__Bacteria	p__Proteobacteria	c__Alphaproteobacteria	o__Rhizobiales	f__Rhizobiaceae	g__Allorhizobium-Neorhizobium-Pararhizobium-Rhizobium
ASV1600	0	0	0	0	0	0	0	0	d__Bacteria	p__Proteobacteria	c__Alphaproteobacteria	o__Rhizobiales	f__Rhizobiaceae	g__Allorhizobium-Neorhizobium-Pararhizobium-Rhizobium
ASV1629	10	0	0	0	0	0	0	0	d__Bacteria	p__Proteobacteria	c__Alphaproteobacteria	o__Rhizobiales	f__Rhizobiaceae	g__Allorhizobium-Neorhizobium-Pararhizobium-Rhizobium
ASV0636	1	0	0	0	0	0	0	0	d__Bacteria	p__Proteobacteria	c__Alphaproteobacteria	o__Rhizobiales	f__Rhizobiaceae	g__Aureimonas
ASV0401	17	0	0	0	0	0	0	4	d__Bacteria	p__Proteobacteria	c__Alphaproteobacteria	o__Rhizobiales	f__Beijerinckiaceae	g__Bosea
ASV0444	0	0	0	0	0	0	59	0	d__Bacteria	p__Proteobacteria	c__Alphaproteobacteria	o__Rhizobiales	f__Beijerinckiaceae	g__Bosea
ASV1191	0	0	13	0	0	216	0	0	d__Bacteria	p__Proteobacteria	c__Alphaproteobacteria	o__Rhizobiales	f__Beijerinckiaceae	g__Bosea
ASV0564	0	19	0	0	7	0	58	0	d__Bacteria	p__Proteobacteria	c__Alphaproteobacteria	o__Rhizobiales	f__Xanthobacteraceae	g__Bradyrhizobium
ASV0424	0	0	0	0	0	16	0	0	d__Bacteria	p__Proteobacteria	c__Alphaproteobacteria	o__Rhizobiales	f__Devosiaceae	g__Devosia	s__Devosia_albogilva
ASV0017	10	0	0	0	0	0	0	0	d__Bacteria	p__Proteobacteria	c__Alphaproteobacteria	o__Rhizobiales	f__Devosiaceae	g__Devosia
ASV0197	0	0	0	0	0	0	0	0	d__Bacteria	p__Proteobacteria	c__Alphaproteobacteria	o__Rhizobiales	f__Devosiaceae	g__Devosia
ASV0260	7	0	0	0	0	0	0	0	d__Bacteria	p__Proteobacteria	c__Alphaproteobacteria	o__Rhizobiales	f__Devosiaceae	g__Devosia
ASV0263	0	0	0	0	0	0	0	0	d__Bacteria	p__Proteobacteria	c__Alphaproteobacteria	o__Rhizobiales	f__Devosiaceae	g__Devosia
ASV0264	4	0	0	0	0	0	0	0	d__Bacteria	p__Proteobacteria	c__Alphaproteobacteria	o__Rhizobiales	f__Devosiaceae	g__Devosia
ASV0452	0	0	0	0	0	0	175	0	d__Bacteria	p__Proteobacteria	c__Alphaproteobacteria	o__Rhizobiales	f__Devosiaceae	g__Devosia
ASV0840	1	0	0	0	0	0	0	0	d__Bacteria	p__Proteobacteria	c__Alphaproteobacteria	o__Rhizobiales	f__Devosiaceae	g__Devosia
ASV0942	1	0	0	0	0	0	0	0	d__Bacteria	p__Proteobacteria	c__Alphaproteobacteria	o__Rhizobiales	f__Devosiaceae	g__Devosia
ASV1133	0	0	0	0	0	75	0	0	d__Bacteria	p__Proteobacteria	c__Alphaproteobacteria	o__Rhizobiales	f__Devosiaceae	g__Devosia
ASV1218	0	0	0	0	0	0	0	0	d__Bacteria	p__Proteobacteria	c__Alphaproteobacteria	o__Rhizobiales	f__Devosiaceae	g__Devosia
ASV1027	0	0	0	0	0	0	0	0	d__Bacteria	p__Proteobacteria	c__Alphaproteobacteria	o__Rhizobiales	f__Rhizobiaceae	g__Ensifer
ASV1164	26	0	0	0	0	0	0	0	d__Bacteria	p__Proteobacteria	c__Alphaproteobacteria	o__Rhizobiales	f__Beijerinckiaceae	g__Methylobacterium-Methylorubrum	s__Methylobacterium_iners
ASV1374	42	0	191	0	0	0	0	0	d__Bacteria	p__Proteobacteria	c__Alphaproteobacteria	o__Rhizobiales	f__Beijerinckiaceae	g__Methylobacterium-Methylorubrum	s__Methylobacterium_iners
ASV0029	6	0	0	0	0	0	0	0	d__Bacteria	p__Proteobacteria	c__Alphaproteobacteria	o__Rhizobiales	f__Beijerinckiaceae	g__Methylobacterium-Methylorubrum
ASV0131	0	0	0	0	0	0	0	0	d__Bacteria	p__Proteobacteria	c__Alphaproteobacteria	o__Rhizobiales	f__Beijerinckiaceae	g__Methylobacterium-Methylorubrum
ASV0241	0	21	0	0	0	0	0	8	d__Bacteria	p__Proteobacteria	c__Alphaproteobacteria	o__Rhizobiales	f__Beijerinckiaceae	g__Methylobacterium-Methylorubrum
ASV0378	6	0	0	0	0	0	0	0	d__Bacteria	p__Proteobacteria	c__Alphaproteobacteria	o__Rhizobiales	f__Beijerinckiaceae	g__Methylobacterium-Methylorubrum
ASV0538	31	0	0	0	0	0	0	0	d__Bacteria	p__Proteobacteria	c__Alphaproteobacteria	o__Rhizobiales	f__Beijerinckiaceae	g__Methylobacterium-Methylorubrum
ASV0644	0	0	0	0	0	0	0	0	d__Bacteria	p__Proteobacteria	c__Alphaproteobacteria	o__Rhizobiales	f__Beijerinckiaceae	g__Methylobacterium-Methylorubrum
ASV0803	20	0	0	0	4	24	0	6	d__Bacteria	p__Proteobacteria	c__Alphaproteobacteria	o__Rhizobiales	f__Beijerinckiaceae	g__Methylobacterium-Methylorubrum
ASV0814	0	9	0	0	0	0	0	0	d__Bacteria	p__Proteobacteria	c__Alphaproteobacteria	o__Rhizobiales	f__Beijerinckiaceae	g__Methylobacterium-Methylorubrum
ASV0847	16	0	0	0	0	0	0	0	d__Bacteria	p__Proteobacteria	c__Alphaproteobacteria	o__Rhizobiales	f__Beijerinckiaceae	g__Methylobacterium-Methylorubrum
ASV0984	39	0	0	0	0	0	0	0	d__Bacteria	p__Proteobacteria	c__Alphaproteobacteria	o__Rhizobiales	f__Beijerinckiaceae	g__Methylobacterium-Methylorubrum
ASV1025	0	0	0	0	0	0	6	0	d__Bacteria	p__Proteobacteria	c__Alphaproteobacteria	o__Rhizobiales	f__Beijerinckiaceae	g__Methylobacterium-Methylorubrum
ASV1297	6	0	0	0	0	0	0	0	d__Bacteria	p__Proteobacteria	c__Alphaproteobacteria	o__Rhizobiales	f__Beijerinckiaceae	g__Methylobacterium-Methylorubrum
ASV1481	0	0	0	0	0	0	0	0	d__Bacteria	p__Proteobacteria	c__Alphaproteobacteria	o__Rhizobiales	f__Beijerinckiaceae	g__Methylobacterium-Methylorubrum
ASV1493	0	0	0	0	0	0	13	0	d__Bacteria	p__Proteobacteria	c__Alphaproteobacteria	o__Rhizobiales	f__Beijerinckiaceae	g__Methylobacterium-Methylorubrum
ASV1641	0	0	0	0	5	0	0	0	d__Bacteria	p__Proteobacteria	c__Alphaproteobacteria	o__Rhizobiales	f__Beijerinckiaceae	g__Methylobacterium-Methylorubrum
ASV1643	0	0	0	0	0	0	0	0	d__Bacteria	p__Proteobacteria	c__Alphaproteobacteria	o__Rhizobiales	f__Beijerinckiaceae	g__Methylobacterium-Methylorubrum
ASV0019	0	0	0	0	0	0	0	0	d__Bacteria	p__Proteobacteria	c__Alphaproteobacteria	o__Rhizobiales	f__Beijerinckiaceae	g__Microvirga
ASV0142	14	0	0	0	0	0	29	0	d__Bacteria	p__Proteobacteria	c__Alphaproteobacteria	o__Rhizobiales	f__Beijerinckiaceae	g__Microvirga
ASV0482	0	0	0	0	0	0	0	0	d__Bacteria	p__Proteobacteria	c__Alphaproteobacteria	o__Rhizobiales	f__Beijerinckiaceae	g__Microvirga
ASV1031	0	0	0	0	0	36	0	0	d__Bacteria	p__Proteobacteria	c__Alphaproteobacteria	o__Rhizobiales	f__Beijerinckiaceae	g__Microvirga
ASV1415	9	0	0	0	0	0	28	0	d__Bacteria	p__Proteobacteria	c__Alphaproteobacteria	o__Rhizobiales	f__Beijerinckiaceae	g__Microvirga
ASV0629	0	0	0	0	0	9	62	0	d__Bacteria	p__Proteobacteria	c__Alphaproteobacteria	o__Rhizobiales	f__Rhizobiaceae	g__Ochrobactrum
ASV0236	0	4	0	0	9	0	0	0	d__Bacteria	p__Proteobacteria	c__Alphaproteobacteria	o__Rhizobiales	f__Rhizobiales_Incertae_Sedis	g__Phreatobacter
ASV0408	0	0	0	33	0	0	0	0	d__Bacteria	p__Proteobacteria	c__Alphaproteobacteria	o__Rhizobiales	f__Rhizobiales_Incertae_Sedis	g__Phreatobacter
ASV0056	0	0	0	0	10	0	0	0	d__Bacteria	p__Proteobacteria	c__Alphaproteobacteria	o__Rhizobiales	f__Rhizobiaceae	g__Phyllobacterium
ASV0206	0	0	0	0	0	0	0	0	d__Bacteria	p__Proteobacteria	c__Alphaproteobacteria	o__Rhizobiales	f__Beijerinckiaceae	g__Psychroglaciecola	s__metagenome
ASV1206	16	0	0	0	0	0	0	0	d__Bacteria	p__Proteobacteria	c__Alphaproteobacteria	o__Rhizobiales	f__Xanthobacteraceae	g__Rhodopseudomonas
ASV0313	4	0	0	0	0	0	0	0	d__Bacteria	p__Proteobacteria	c__Alphaproteobacteria	o__Rhizobiales	f__Beijerinckiaceae	g__uncultured	s__uncultured_endolithic
ASV0865	0	7	0	0	0	0	0	0	d__Bacteria	p__Proteobacteria	c__Alphaproteobacteria	o__Rhizobiales	f__Beijerinckiaceae	g__uncultured	s__uncultured_endolithic
ASV1397	0	0	0	0	0	6	0	0	d__Bacteria	p__Proteobacteria	c__Alphaproteobacteria	o__Rhizobiales	f__uncultured	g__uncultured	s__uncultured_endolithic
ASV0823	0	0	0	0	0	10	0	0	d__Bacteria	p__Proteobacteria	c__Alphaproteobacteria	o__Rhizobiales	f__uncultured	g__uncultured
ASV0420	6	0	0	0	0	0	0	0	d__Bacteria	p__Proteobacteria	c__Alphaproteobacteria	o__Rhizobiales
ASV0669	0	0	0	0	0	48	0	0	d__Bacteria	p__Proteobacteria	c__Alphaproteobacteria	o__Rhizobiales	f__Beijerinckiaceae
ASV0778	0	0	0	0	0	0	0	0	d__Bacteria	p__Proteobacteria	c__Alphaproteobacteria	o__Rhizobiales	f__Rhizobiaceae
ASV0796	1	0	0	0	0	0	0	0	d__Bacteria	p__Proteobacteria	c__Alphaproteobacteria	o__Rhizobiales	f__Beijerinckiaceae
ASV1613	0	0	0	0	0	0	0	0	d__Bacteria	p__Proteobacteria	c__Alphaproteobacteria	o__Rhizobiales
ASV0106	0	0	0	0	0	0	0	0	d__Bacteria	p__Proteobacteria	c__Alphaproteobacteria	o__Rhodobacterales	f__Rhodobacteraceae	g__Amaricoccus
ASV0654	6	0	0	0	0	0	0	0	d__Bacteria	p__Proteobacteria	c__Alphaproteobacteria	o__Rhodobacterales	f__Rhodobacteraceae	g__Amaricoccus
ASV1041	0	0	0	0	0	12	0	0	d__Bacteria	p__Proteobacteria	c__Alphaproteobacteria	o__Rhodobacterales	f__Rhodobacteraceae	g__Paracoccus	s__Paracoccus_alcaliphilus
ASV0012	0	24	0	0	0	0	0	0	d__Bacteria	p__Proteobacteria	c__Alphaproteobacteria	o__Rhodobacterales	f__Rhodobacteraceae	g__Paracoccus
ASV0039	72	0	0	0	0	0	0	0	d__Bacteria	p__Proteobacteria	c__Alphaproteobacteria	o__Rhodobacterales	f__Rhodobacteraceae	g__Paracoccus
ASV0125	25	0	0	0	0	0	0	0	d__Bacteria	p__Proteobacteria	c__Alphaproteobacteria	o__Rhodobacterales	f__Rhodobacteraceae	g__Paracoccus
ASV0167	5	0	8	0	1	0	0	2	d__Bacteria	p__Proteobacteria	c__Alphaproteobacteria	o__Rhodobacterales	f__Rhodobacteraceae	g__Paracoccus
ASV0187	1	0	0	0	0	0	0	0	d__Bacteria	p__Proteobacteria	c__Alphaproteobacteria	o__Rhodobacterales	f__Rhodobacteraceae	g__Paracoccus
ASV0386	0	0	0	0	0	0	0	0	d__Bacteria	p__Proteobacteria	c__Alphaproteobacteria	o__Rhodobacterales	f__Rhodobacteraceae	g__Paracoccus
ASV0421	0	0	0	0	0	0	0	0	d__Bacteria	p__Proteobacteria	c__Alphaproteobacteria	o__Rhodobacterales	f__Rhodobacteraceae	g__Paracoccus
ASV0484	0	0	0	0	0	0	0	0	d__Bacteria	p__Proteobacteria	c__Alphaproteobacteria	o__Rhodobacterales	f__Rhodobacteraceae	g__Paracoccus
ASV0548	39	0	0	0	0	0	0	0	d__Bacteria	p__Proteobacteria	c__Alphaproteobacteria	o__Rhodobacterales	f__Rhodobacteraceae	g__Paracoccus
ASV0722	0	0	0	0	0	36	0	0	d__Bacteria	p__Proteobacteria	c__Alphaproteobacteria	o__Rhodobacterales	f__Rhodobacteraceae	g__Paracoccus
ASV0819	141	0	0	0	25	0	0	24	d__Bacteria	p__Proteobacteria	c__Alphaproteobacteria	o__Rhodobacterales	f__Rhodobacteraceae	g__Paracoccus
ASV0859	89	0	37	0	0	0	0	2	d__Bacteria	p__Proteobacteria	c__Alphaproteobacteria	o__Rhodobacterales	f__Rhodobacteraceae	g__Paracoccus
ASV0890	17	0	0	0	0	0	0	0	d__Bacteria	p__Proteobacteria	c__Alphaproteobacteria	o__Rhodobacterales	f__Rhodobacteraceae	g__Paracoccus
ASV0982	0	0	0	0	0	0	0	0	d__Bacteria	p__Proteobacteria	c__Alphaproteobacteria	o__Rhodobacterales	f__Rhodobacteraceae	g__Paracoccus
ASV1033	0	0	0	0	0	0	0	0	d__Bacteria	p__Proteobacteria	c__Alphaproteobacteria	o__Rhodobacterales	f__Rhodobacteraceae	g__Paracoccus
ASV1243	2	0	0	0	0	0	0	0	d__Bacteria	p__Proteobacteria	c__Alphaproteobacteria	o__Rhodobacterales	f__Rhodobacteraceae	g__Paracoccus
ASV1540	0	0	0	0	19	0	0	9	d__Bacteria	p__Proteobacteria	c__Alphaproteobacteria	o__Rhodobacterales	f__Rhodobacteraceae	g__Paracoccus
ASV0432	0	0	0	0	0	63	0	0	d__Bacteria	p__Proteobacteria	c__Alphaproteobacteria	o__Rhodobacterales	f__Rhodobacteraceae	g__Rubellimicrobium	s__uncultured_soil
ASV0105	3	0	0	0	0	0	0	0	d__Bacteria	p__Proteobacteria	c__Alphaproteobacteria	o__Rhodobacterales	f__Rhodobacteraceae	g__Rubellimicrobium	s__uncultured_bacterium
ASV0343	0	0	0	0	0	0	0	0	d__Bacteria	p__Proteobacteria	c__Alphaproteobacteria	o__Rhodobacterales	f__Rhodobacteraceae	g__Rubellimicrobium	s__uncultured_bacterium
ASV0703	0	0	0	0	2	0	0	0	d__Bacteria	p__Proteobacteria	c__Alphaproteobacteria	o__Rhodobacterales	f__Rhodobacteraceae	g__Rubellimicrobium	s__uncultured_bacterium
ASV0743	12	0	0	0	0	0	20	0	d__Bacteria	p__Proteobacteria	c__Alphaproteobacteria	o__Rhodobacterales	f__Rhodobacteraceae	g__Rubellimicrobium	s__uncultured_bacterium
ASV0744	0	0	0	0	0	0	0	0	d__Bacteria	p__Proteobacteria	c__Alphaproteobacteria	o__Rhodobacterales	f__Rhodobacteraceae	g__Rubellimicrobium	s__uncultured_bacterium
ASV0747	8	0	0	0	0	1	31	0	d__Bacteria	p__Proteobacteria	c__Alphaproteobacteria	o__Rhodobacterales	f__Rhodobacteraceae	g__Rubellimicrobium	s__uncultured_bacterium
ASV0751	0	0	76	0	0	0	0	0	d__Bacteria	p__Proteobacteria	c__Alphaproteobacteria	o__Rhodobacterales	f__Rhodobacteraceae	g__Rubellimicrobium	s__uncultured_bacterium
ASV0776	0	0	0	0	0	0	0	0	d__Bacteria	p__Proteobacteria	c__Alphaproteobacteria	o__Rhodobacterales	f__Rhodobacteraceae	g__Rubellimicrobium	s__uncultured_bacterium
ASV0915	0	0	0	0	0	0	0	0	d__Bacteria	p__Proteobacteria	c__Alphaproteobacteria	o__Rhodobacterales	f__Rhodobacteraceae	g__Rubellimicrobium	s__uncultured_bacterium
ASV1183	8	0	0	0	0	0	0	0	d__Bacteria	p__Proteobacteria	c__Alphaproteobacteria	o__Rhodobacterales	f__Rhodobacteraceae	g__Rubellimicrobium	s__uncultured_bacterium
ASV1254	0	0	0	0	0	52	0	0	d__Bacteria	p__Proteobacteria	c__Alphaproteobacteria	o__Rhodobacterales	f__Rhodobacteraceae	g__Rubellimicrobium	s__uncultured_bacterium
ASV1453	0	0	0	0	0	179	0	0	d__Bacteria	p__Proteobacteria	c__Alphaproteobacteria	o__Rhodobacterales	f__Rhodobacteraceae	g__Rubellimicrobium	s__uncultured_bacterium
ASV0367	0	0	0	0	0	18	0	0	d__Bacteria	p__Proteobacteria	c__Alphaproteobacteria	o__Rhodobacterales	f__Rhodobacteraceae	g__Rubellimicrobium
ASV0412	0	0	0	0	0	91	0	0	d__Bacteria	p__Proteobacteria	c__Alphaproteobacteria	o__Rhodobacterales	f__Rhodobacteraceae	g__Rubellimicrobium
ASV0510	0	0	0	0	0	0	0	0	d__Bacteria	p__Proteobacteria	c__Alphaproteobacteria	o__Rhodobacterales	f__Rhodobacteraceae	g__Rubellimicrobium
ASV0558	7	0	0	0	0	0	32	0	d__Bacteria	p__Proteobacteria	c__Alphaproteobacteria	o__Rhodobacterales	f__Rhodobacteraceae	g__Rubellimicrobium
ASV0613	0	0	0	0	0	0	0	0	d__Bacteria	p__Proteobacteria	c__Alphaproteobacteria	o__Rhodobacterales	f__Rhodobacteraceae	g__Rubellimicrobium
ASV0771	0	0	0	0	0	0	0	0	d__Bacteria	p__Proteobacteria	c__Alphaproteobacteria	o__Rhodobacterales	f__Rhodobacteraceae	g__Rubellimicrobium
ASV0995	0	0	0	0	0	15	0	0	d__Bacteria	p__Proteobacteria	c__Alphaproteobacteria	o__Rhodobacterales	f__Rhodobacteraceae	g__Rubellimicrobium
ASV1276	2	0	0	0	0	0	55	0	d__Bacteria	p__Proteobacteria	c__Alphaproteobacteria	o__Rhodobacterales	f__Rhodobacteraceae	g__Rubellimicrobium
ASV0196	0	0	0	0	134	0	0	140	d__Bacteria	p__Proteobacteria	c__Alphaproteobacteria	o__Rhodobacterales	f__Rhodobacteraceae	g__Sulfitobacter
ASV0483	0	79	0	0	0	0	0	3	d__Bacteria	p__Proteobacteria	c__Alphaproteobacteria	o__Rhodobacterales	f__Rhodobacteraceae	g__Sulfitobacter
ASV1555	0	0	0	0	0	0	0	32	d__Bacteria	p__Proteobacteria	c__Alphaproteobacteria	o__Rhodobacterales	f__Rhodobacteraceae	g__Thalassococcus
ASV0727	5	0	0	0	0	0	0	0	d__Bacteria	p__Proteobacteria	c__Alphaproteobacteria	o__Rhodobacterales	f__Rhodobacteraceae	g__uncultured	s__uncultured_Amaricoccus
ASV1173	0	0	0	0	0	0	0	0	d__Bacteria	p__Proteobacteria	c__Alphaproteobacteria	o__Rhodobacterales	f__Rhodobacteraceae	g__uncultured	s__marine_metagenome
ASV0540	0	0	0	0	0	0	0	0	d__Bacteria	p__Proteobacteria	c__Alphaproteobacteria	o__Rhodobacterales	f__Rhodobacteraceae	g__uncultured
ASV0348	0	0	0	0	0	0	0	6	d__Bacteria	p__Proteobacteria	c__Alphaproteobacteria	o__Rhodobacterales	f__Rhodobacteraceae
ASV0429	0	21	0	0	0	0	0	0	d__Bacteria	p__Proteobacteria	c__Alphaproteobacteria	o__Rhodobacterales	f__Rhodobacteraceae
ASV0487	0	0	0	0	0	0	0	0	d__Bacteria	p__Proteobacteria	c__Alphaproteobacteria	o__Rhodobacterales	f__Rhodobacteraceae
ASV0533	4	0	0	0	0	0	0	0	d__Bacteria	p__Proteobacteria	c__Alphaproteobacteria	o__Rhodobacterales	f__Rhodobacteraceae
ASV0885	0	0	0	0	0	56	0	0	d__Bacteria	p__Proteobacteria	c__Alphaproteobacteria	o__Rhodobacterales	f__Rhodobacteraceae
ASV1473	0	0	0	0	0	0	0	0	d__Bacteria	p__Proteobacteria	c__Alphaproteobacteria	o__Rhodobacterales	f__Rhodobacteraceae
ASV0763	2	0	0	0	0	0	0	0	d__Bacteria	p__Proteobacteria	c__Alphaproteobacteria	o__Rhodospirillales	f__AEGEAN-169_marine_group	g__AEGEAN-169_marine_group	s__unidentified_marine
ASV0810	0	0	0	0	0	0	0	0	d__Bacteria	p__Proteobacteria	c__Alphaproteobacteria	o__Rhodospirillales	f__AEGEAN-169_marine_group	g__AEGEAN-169_marine_group	s__unidentified_marine
ASV0983	0	0	0	0	10	0	0	0	d__Bacteria	p__Proteobacteria	c__Alphaproteobacteria	o__Rhodospirillales	f__AEGEAN-169_marine_group	g__AEGEAN-169_marine_group	s__unidentified_marine
ASV1549	0	0	0	0	0	0	0	0	d__Bacteria	p__Proteobacteria	c__Alphaproteobacteria	o__Rhodospirillales	f__AEGEAN-169_marine_group	g__AEGEAN-169_marine_group	s__metagenome
ASV0353	0	0	0	0	2	0	0	0	d__Bacteria	p__Proteobacteria	c__Alphaproteobacteria	o__Rhodospirillales	f__Magnetospirillaceae	g__Magnetospirillum
ASV1323	0	0	0	0	0	0	0	1	d__Bacteria	p__Proteobacteria	c__Alphaproteobacteria	o__Rhodospirillales	f__uncultured	g__uncultured	s__uncultured_bacterium
ASV0295	3	0	0	0	0	0	0	0	d__Bacteria	p__Proteobacteria	c__Alphaproteobacteria	o__Rickettsiales	f__Rickettsiaceae	g__Rickettsia
ASV0932	0	0	0	0	0	0	0	0	d__Bacteria	p__Proteobacteria	c__Alphaproteobacteria	o__Rickettsiales	f__Rickettsiaceae	g__uncultured
ASV1648	6	0	0	0	0	0	0	0	d__Bacteria	p__Proteobacteria	c__Alphaproteobacteria	o__Rickettsiales	f__Anaplasmataceae	g__Wolbachia
ASV0123	0	0	0	0	0	0	0	0	d__Bacteria	p__Proteobacteria	c__Alphaproteobacteria	o__SAR11_clade	f__Clade_I	g__Clade_Ia
ASV0176	0	8	0	0	0	0	0	0	d__Bacteria	p__Proteobacteria	c__Alphaproteobacteria	o__SAR11_clade	f__Clade_I	g__Clade_Ia
ASV0612	0	0	0	0	0	0	0	0	d__Bacteria	p__Proteobacteria	c__Alphaproteobacteria	o__SAR11_clade	f__Clade_I	g__Clade_Ia
ASV1082	0	0	0	0	56	0	0	0	d__Bacteria	p__Proteobacteria	c__Alphaproteobacteria	o__SAR11_clade	f__Clade_I	g__Clade_Ia
ASV1484	0	0	0	0	6	0	0	0	d__Bacteria	p__Proteobacteria	c__Alphaproteobacteria	o__SAR11_clade	f__Clade_I	g__Clade_Ib
ASV1500	0	0	0	0	3	0	0	0	d__Bacteria	p__Proteobacteria	c__Alphaproteobacteria	o__SAR11_clade	f__Clade_I	g__Clade_Ib
ASV1513	0	0	0	0	5	0	0	0	d__Bacteria	p__Proteobacteria	c__Alphaproteobacteria	o__SAR11_clade	f__Clade_I	g__Clade_Ib
ASV0041	0	0	0	0	0	0	0	0	d__Bacteria	p__Proteobacteria	c__Alphaproteobacteria	o__SAR11_clade	f__Clade_II	g__Clade_II	s__unidentified_marine
ASV1291	0	0	0	0	0	0	0	4	d__Bacteria	p__Proteobacteria	c__Alphaproteobacteria	o__SAR11_clade	f__Clade_II	g__Clade_II	s__unidentified_marine
ASV0096	0	0	0	0	0	0	0	0	d__Bacteria	p__Proteobacteria	c__Alphaproteobacteria	o__SAR11_clade	f__Clade_II	g__Clade_II
ASV0616	1	0	0	0	0	0	0	0	d__Bacteria	p__Proteobacteria	c__Alphaproteobacteria	o__SAR11_clade	f__Clade_II	g__Clade_II
ASV0080	0	0	0	0	0	58	0	0	d__Bacteria	p__Proteobacteria	c__Alphaproteobacteria	o__Sphingomonadales	f__Sphingomonadaceae	g__Altererythrobacter
ASV0161	0	13	0	0	0	0	0	0	d__Bacteria	p__Proteobacteria	c__Alphaproteobacteria	o__Sphingomonadales	f__Sphingomonadaceae	g__Altererythrobacter
ASV0908	0	0	0	0	0	155	0	0	d__Bacteria	p__Proteobacteria	c__Alphaproteobacteria	o__Sphingomonadales	f__Sphingomonadaceae	g__Altererythrobacter
ASV1236	2	0	0	0	0	0	0	0	d__Bacteria	p__Proteobacteria	c__Alphaproteobacteria	o__Sphingomonadales	f__Sphingomonadaceae	g__Altererythrobacter
ASV0100	3	0	0	0	0	0	0	0	d__Bacteria	p__Proteobacteria	c__Alphaproteobacteria	o__Sphingomonadales	f__Sphingomonadaceae	g__Blastomonas
ASV1571	0	7	0	0	0	0	0	0	d__Bacteria	p__Proteobacteria	c__Alphaproteobacteria	o__Sphingomonadales	f__Sphingomonadaceae	g__Ellin6055	s__uncultured_bacterium
ASV0065	0	0	0	0	0	0	0	0	d__Bacteria	p__Proteobacteria	c__Alphaproteobacteria	o__Sphingomonadales	f__Sphingomonadaceae	g__Novosphingobium
ASV0128	19	0	0	0	0	53	0	0	d__Bacteria	p__Proteobacteria	c__Alphaproteobacteria	o__Sphingomonadales	f__Sphingomonadaceae	g__Novosphingobium
ASV1069	0	0	0	0	0	0	0	0	d__Bacteria	p__Proteobacteria	c__Alphaproteobacteria	o__Sphingomonadales	f__Sphingomonadaceae	g__Novosphingobium
ASV1128	0	0	0	0	0	151	0	0	d__Bacteria	p__Proteobacteria	c__Alphaproteobacteria	o__Sphingomonadales	f__Sphingomonadaceae	g__Novosphingobium
ASV1424	0	0	0	0	0	0	0	0	d__Bacteria	p__Proteobacteria	c__Alphaproteobacteria	o__Sphingomonadales	f__Sphingomonadaceae	g__Novosphingobium
ASV0320	0	0	0	0	0	0	0	0	d__Bacteria	p__Proteobacteria	c__Alphaproteobacteria	o__Sphingomonadales	f__Sphingomonadaceae	g__Porphyrobacter
ASV0499	67	0	27	0	3	0	0	89	d__Bacteria	p__Proteobacteria	c__Alphaproteobacteria	o__Sphingomonadales	f__Sphingomonadaceae	g__Porphyrobacter
ASV1118	25	0	0	0	0	0	0	0	d__Bacteria	p__Proteobacteria	c__Alphaproteobacteria	o__Sphingomonadales	f__Sphingomonadaceae	g__Porphyrobacter
ASV0604	9	0	0	0	0	0	0	0	d__Bacteria	p__Proteobacteria	c__Alphaproteobacteria	o__Sphingomonadales	f__Sphingomonadaceae	g__Qipengyuania	s__uncultured_bacterium
ASV0621	0	0	0	0	0	0	0	0	d__Bacteria	p__Proteobacteria	c__Alphaproteobacteria	o__Sphingomonadales	f__Sphingomonadaceae	g__Sphingoaurantiacus	s__uncultured_bacterium
ASV0789	0	0	0	0	0	0	0	26	d__Bacteria	p__Proteobacteria	c__Alphaproteobacteria	o__Sphingomonadales	f__Sphingomonadaceae	g__Sphingobium	s__Sphingobium_yanoikuyae
ASV0798	0	0	0	0	0	0	0	0	d__Bacteria	p__Proteobacteria	c__Alphaproteobacteria	o__Sphingomonadales	f__Sphingomonadaceae	g__Sphingomonas	s__uncultured_endolithic
ASV0899	0	0	0	0	0	0	0	0	d__Bacteria	p__Proteobacteria	c__Alphaproteobacteria	o__Sphingomonadales	f__Sphingomonadaceae	g__Sphingomonas	s__uncultured_endolithic
ASV0952	3	0	0	0	0	0	0	0	d__Bacteria	p__Proteobacteria	c__Alphaproteobacteria	o__Sphingomonadales	f__Sphingomonadaceae	g__Sphingomonas	s__Sphingomonas_rubra
ASV0959	11	0	0	0	0	0	0	0	d__Bacteria	p__Proteobacteria	c__Alphaproteobacteria	o__Sphingomonadales	f__Sphingomonadaceae	g__Sphingomonas	s__Sphingomonas_humi
ASV0971	0	0	12	0	0	0	0	0	d__Bacteria	p__Proteobacteria	c__Alphaproteobacteria	o__Sphingomonadales	f__Sphingomonadaceae	g__Sphingomonas	s__Sphingomonas_humi
ASV1186	31	0	323	0	0	0	0	0	d__Bacteria	p__Proteobacteria	c__Alphaproteobacteria	o__Sphingomonadales	f__Sphingomonadaceae	g__Sphingomonas	s__groundwater_biofilm
ASV0032	0	0	0	51	0	0	0	0	d__Bacteria	p__Proteobacteria	c__Alphaproteobacteria	o__Sphingomonadales	f__Sphingomonadaceae	g__Sphingomonas
ASV0060	0	0	0	0	0	77	0	0	d__Bacteria	p__Proteobacteria	c__Alphaproteobacteria	o__Sphingomonadales	f__Sphingomonadaceae	g__Sphingomonas
ASV0135	0	0	0	0	0	0	0	0	d__Bacteria	p__Proteobacteria	c__Alphaproteobacteria	o__Sphingomonadales	f__Sphingomonadaceae	g__Sphingomonas
ASV0149	93	0	273	0	0	0	0	5	d__Bacteria	p__Proteobacteria	c__Alphaproteobacteria	o__Sphingomonadales	f__Sphingomonadaceae	g__Sphingomonas
ASV0152	0	0	0	0	0	117	0	0	d__Bacteria	p__Proteobacteria	c__Alphaproteobacteria	o__Sphingomonadales	f__Sphingomonadaceae	g__Sphingomonas
ASV0235	0	19	0	0	0	0	0	0	d__Bacteria	p__Proteobacteria	c__Alphaproteobacteria	o__Sphingomonadales	f__Sphingomonadaceae	g__Sphingomonas
ASV0269	0	0	0	0	0	0	0	0	d__Bacteria	p__Proteobacteria	c__Alphaproteobacteria	o__Sphingomonadales	f__Sphingomonadaceae	g__Sphingomonas
ASV0290	16	0	85	0	5	0	0	0	d__Bacteria	p__Proteobacteria	c__Alphaproteobacteria	o__Sphingomonadales	f__Sphingomonadaceae	g__Sphingomonas
ASV0297	3	0	0	0	0	0	8	0	d__Bacteria	p__Proteobacteria	c__Alphaproteobacteria	o__Sphingomonadales	f__Sphingomonadaceae	g__Sphingomonas
ASV0359	0	0	0	0	0	0	0	0	d__Bacteria	p__Proteobacteria	c__Alphaproteobacteria	o__Sphingomonadales	f__Sphingomonadaceae	g__Sphingomonas
ASV0410	0	35	155	0	0	34	481	0	d__Bacteria	p__Proteobacteria	c__Alphaproteobacteria	o__Sphingomonadales	f__Sphingomonadaceae	g__Sphingomonas
ASV0427	0	0	0	0	0	0	17	0	d__Bacteria	p__Proteobacteria	c__Alphaproteobacteria	o__Sphingomonadales	f__Sphingomonadaceae	g__Sphingomonas
ASV0445	0	0	0	0	3	0	0	0	d__Bacteria	p__Proteobacteria	c__Alphaproteobacteria	o__Sphingomonadales	f__Sphingomonadaceae	g__Sphingomonas
ASV0481	0	0	0	0	0	0	0	0	d__Bacteria	p__Proteobacteria	c__Alphaproteobacteria	o__Sphingomonadales	f__Sphingomonadaceae	g__Sphingomonas
ASV0491	0	0	0	104	0	0	0	0	d__Bacteria	p__Proteobacteria	c__Alphaproteobacteria	o__Sphingomonadales	f__Sphingomonadaceae	g__Sphingomonas
ASV0501	0	0	0	0	0	21	0	0	d__Bacteria	p__Proteobacteria	c__Alphaproteobacteria	o__Sphingomonadales	f__Sphingomonadaceae	g__Sphingomonas
ASV0503	0	0	0	0	0	37	0	0	d__Bacteria	p__Proteobacteria	c__Alphaproteobacteria	o__Sphingomonadales	f__Sphingomonadaceae	g__Sphingomonas
ASV0583	0	7	0	0	0	0	0	0	d__Bacteria	p__Proteobacteria	c__Alphaproteobacteria	o__Sphingomonadales	f__Sphingomonadaceae	g__Sphingomonas
ASV0605	5	0	0	0	0	0	0	0	d__Bacteria	p__Proteobacteria	c__Alphaproteobacteria	o__Sphingomonadales	f__Sphingomonadaceae	g__Sphingomonas
ASV0630	7	0	0	0	0	0	0	0	d__Bacteria	p__Proteobacteria	c__Alphaproteobacteria	o__Sphingomonadales	f__Sphingomonadaceae	g__Sphingomonas
ASV0653	0	0	0	0	0	0	0	0	d__Bacteria	p__Proteobacteria	c__Alphaproteobacteria	o__Sphingomonadales	f__Sphingomonadaceae	g__Sphingomonas
ASV0678	0	0	0	0	0	57	0	0	d__Bacteria	p__Proteobacteria	c__Alphaproteobacteria	o__Sphingomonadales	f__Sphingomonadaceae	g__Sphingomonas
ASV0695	0	0	0	0	0	0	4	0	d__Bacteria	p__Proteobacteria	c__Alphaproteobacteria	o__Sphingomonadales	f__Sphingomonadaceae	g__Sphingomonas
ASV0791	7	0	17	0	0	0	0	0	d__Bacteria	p__Proteobacteria	c__Alphaproteobacteria	o__Sphingomonadales	f__Sphingomonadaceae	g__Sphingomonas
ASV0812	0	0	0	0	0	0	0	0	d__Bacteria	p__Proteobacteria	c__Alphaproteobacteria	o__Sphingomonadales	f__Sphingomonadaceae	g__Sphingomonas
ASV0917	0	0	0	0	0	0	0	0	d__Bacteria	p__Proteobacteria	c__Alphaproteobacteria	o__Sphingomonadales	f__Sphingomonadaceae	g__Sphingomonas
ASV0956	0	0	0	0	0	0	0	0	d__Bacteria	p__Proteobacteria	c__Alphaproteobacteria	o__Sphingomonadales	f__Sphingomonadaceae	g__Sphingomonas
ASV0962	0	0	0	0	0	0	161	0	d__Bacteria	p__Proteobacteria	c__Alphaproteobacteria	o__Sphingomonadales	f__Sphingomonadaceae	g__Sphingomonas
ASV1019	0	0	0	0	0	0	0	0	d__Bacteria	p__Proteobacteria	c__Alphaproteobacteria	o__Sphingomonadales	f__Sphingomonadaceae	g__Sphingomonas
ASV1042	0	0	0	0	0	0	0	0	d__Bacteria	p__Proteobacteria	c__Alphaproteobacteria	o__Sphingomonadales	f__Sphingomonadaceae	g__Sphingomonas
ASV1090	0	38	0	0	0	0	0	0	d__Bacteria	p__Proteobacteria	c__Alphaproteobacteria	o__Sphingomonadales	f__Sphingomonadaceae	g__Sphingomonas
ASV1149	16	0	0	0	0	0	0	0	d__Bacteria	p__Proteobacteria	c__Alphaproteobacteria	o__Sphingomonadales	f__Sphingomonadaceae	g__Sphingomonas
ASV1190	0	0	300	0	0	0	0	0	d__Bacteria	p__Proteobacteria	c__Alphaproteobacteria	o__Sphingomonadales	f__Sphingomonadaceae	g__Sphingomonas
ASV1237	0	0	0	0	0	0	0	0	d__Bacteria	p__Proteobacteria	c__Alphaproteobacteria	o__Sphingomonadales	f__Sphingomonadaceae	g__Sphingomonas
ASV1265	0	0	0	0	0	0	0	0	d__Bacteria	p__Proteobacteria	c__Alphaproteobacteria	o__Sphingomonadales	f__Sphingomonadaceae	g__Sphingomonas
ASV1341	6	0	0	0	0	0	0	0	d__Bacteria	p__Proteobacteria	c__Alphaproteobacteria	o__Sphingomonadales	f__Sphingomonadaceae	g__Sphingomonas
ASV1370	0	0	0	0	0	0	0	0	d__Bacteria	p__Proteobacteria	c__Alphaproteobacteria	o__Sphingomonadales	f__Sphingomonadaceae	g__Sphingomonas
ASV1378	6	0	0	0	0	0	0	0	d__Bacteria	p__Proteobacteria	c__Alphaproteobacteria	o__Sphingomonadales	f__Sphingomonadaceae	g__Sphingomonas
ASV1382	0	0	0	0	0	113	0	0	d__Bacteria	p__Proteobacteria	c__Alphaproteobacteria	o__Sphingomonadales	f__Sphingomonadaceae	g__Sphingomonas
ASV1389	0	0	0	0	0	95	0	0	d__Bacteria	p__Proteobacteria	c__Alphaproteobacteria	o__Sphingomonadales	f__Sphingomonadaceae	g__Sphingomonas
ASV1400	3	0	0	0	0	0	0	0	d__Bacteria	p__Proteobacteria	c__Alphaproteobacteria	o__Sphingomonadales	f__Sphingomonadaceae	g__Sphingomonas
ASV1518	1	0	0	0	0	0	0	0	d__Bacteria	p__Proteobacteria	c__Alphaproteobacteria	o__Sphingomonadales	f__Sphingomonadaceae	g__Sphingomonas
ASV1532	5	0	0	0	0	0	0	0	d__Bacteria	p__Proteobacteria	c__Alphaproteobacteria	o__Sphingomonadales	f__Sphingomonadaceae	g__Sphingomonas
ASV1620	5	6	0	0	0	0	0	0	d__Bacteria	p__Proteobacteria	c__Alphaproteobacteria	o__Sphingomonadales	f__Sphingomonadaceae	g__Sphingomonas
ASV1632	0	0	0	0	0	0	0	0	d__Bacteria	p__Proteobacteria	c__Alphaproteobacteria	o__Sphingomonadales	f__Sphingomonadaceae	g__Sphingomonas
ASV0238	0	0	0	0	0	0	0	0	d__Bacteria	p__Proteobacteria	c__Alphaproteobacteria	o__Sphingomonadales	f__Sphingomonadaceae	g__Sphingopyxis
ASV0153	0	0	0	0	17	0	0	0	d__Bacteria	p__Proteobacteria	c__Alphaproteobacteria	o__Sphingomonadales	f__Sphingomonadaceae
ASV0214	0	0	0	0	0	0	0	0	d__Bacteria	p__Proteobacteria	c__Alphaproteobacteria	o__Sphingomonadales	f__Sphingomonadaceae
ASV0239	1	0	0	0	0	0	0	0	d__Bacteria	p__Proteobacteria	c__Alphaproteobacteria	o__Sphingomonadales	f__Sphingomonadaceae
ASV0402	0	0	0	0	0	0	0	0	d__Bacteria	p__Proteobacteria	c__Alphaproteobacteria	o__Sphingomonadales	f__Sphingomonadaceae
ASV0680	0	0	0	0	0	0	0	0	d__Bacteria	p__Proteobacteria	c__Alphaproteobacteria	o__Sphingomonadales	f__Sphingomonadaceae
ASV1009	0	0	0	0	0	0	28	0	d__Bacteria	p__Proteobacteria	c__Alphaproteobacteria	o__Sphingomonadales	f__Sphingomonadaceae
ASV1205	0	0	0	0	0	54	0	0	d__Bacteria	p__Proteobacteria	c__Alphaproteobacteria	o__Sphingomonadales	f__Sphingomonadaceae
ASV1249	77	0	206	0	0	0	0	0	d__Bacteria	p__Proteobacteria	c__Alphaproteobacteria	o__Sphingomonadales	f__Sphingomonadaceae
ASV1251	0	0	0	0	0	0	0	0	d__Bacteria	p__Proteobacteria	c__Alphaproteobacteria	o__Sphingomonadales	f__Sphingomonadaceae
ASV1267	14	0	810	0	0	0	0	0	d__Bacteria	p__Proteobacteria	c__Alphaproteobacteria	o__Sphingomonadales	f__Sphingomonadaceae
ASV1288	4	0	0	0	0	0	0	0	d__Bacteria	p__Proteobacteria	c__Alphaproteobacteria	o__Sphingomonadales	f__Sphingomonadaceae
ASV1344	0	0	37	0	0	0	0	0	d__Bacteria	p__Proteobacteria	c__Alphaproteobacteria	o__Sphingomonadales	f__Sphingomonadaceae
ASV1365	0	0	0	0	0	0	0	0	d__Bacteria	p__Proteobacteria	c__Alphaproteobacteria	o__Sphingomonadales	f__Sphingomonadaceae
ASV1390	0	0	0	0	0	0	0	0	d__Bacteria	p__Proteobacteria	c__Alphaproteobacteria	o__Sphingomonadales	f__Sphingomonadaceae
ASV1636	5	0	0	0	0	0	0	0	d__Bacteria	p__Proteobacteria	c__Alphaproteobacteria	o__Sphingomonadales	f__Sphingomonadaceae
ASV0603	0	0	0	0	0	0	0	0	d__Bacteria	p__Proteobacteria	c__Alphaproteobacteria	o__Tistrellales	f__Geminicoccaceae	g__Candidatus_Alysiosphaera	s__uncultured_bacterium
ASV0400	0	0	0	0	0	0	0	0	d__Bacteria	p__Proteobacteria	c__Alphaproteobacteria	o__Tistrellales	f__Geminicoccaceae	g__Candidatus_Alysiosphaera	s__uncultured_Alphaproteobacteria
ASV0425	0	0	0	0	0	0	0	0	d__Bacteria	p__Proteobacteria	c__Alphaproteobacteria	o__Tistrellales	f__Geminicoccaceae	g__Candidatus_Alysiosphaera
ASV0609	0	0	0	0	0	10	0	0	d__Bacteria	p__Proteobacteria	c__Alphaproteobacteria	o__Tistrellales	f__Geminicoccaceae	g__Candidatus_Alysiosphaera
ASV0696	0	0	0	0	0	0	0	0	d__Bacteria	p__Proteobacteria	c__Alphaproteobacteria	o__Tistrellales	f__Geminicoccaceae	g__Candidatus_Alysiosphaera
ASV0003	4	0	0	0	0	0	0	0	d__Bacteria	p__Proteobacteria	c__Alphaproteobacteria	o__Tistrellales	f__Geminicoccaceae	g__Geminicoccus	s__uncultured_bacterium
ASV0069	0	0	0	0	0	0	0	0	d__Bacteria	p__Proteobacteria	c__Alphaproteobacteria	o__Tistrellales	f__Geminicoccaceae	g__uncultured	s__uncultured_proteobacterium
ASV0047	2	0	0	0	0	0	0	0	d__Bacteria	p__Chloroflexi	c__Anaerolineae	o__SBR1031	f__A4b	g__A4b	s__metagenome
ASV0950	0	0	0	0	0	0	0	0	d__Bacteria	p__Chloroflexi	c__Anaerolineae	o__SBR1031	f__A4b	g__A4b	s__metagenome
ASV0088	3	0	0	0	0	0	0	0	d__Bacteria	p__Chloroflexi	c__Anaerolineae	o__SBR1031	f__A4b	g__A4b
ASV0974	1	0	0	0	0	0	0	0	d__Bacteria	p__Chloroflexi	c__Anaerolineae	o__SJA-15	f__SJA-15	g__SJA-15
ASV0314	3	0	0	0	0	0	0	0	d__Bacteria	p__Armatimonadota	c__Armatimonadia	o__Armatimonadales	f__Armatimonadales	g__Armatimonadales	s__uncultured_bacterium
ASV1371	0	0	3	0	0	0	0	0	d__Bacteria	p__Armatimonadota	c__Armatimonadia	o__Armatimonadales	f__Armatimonadales	g__Armatimonadales	s__uncultured_Armatimonadetes
ASV0225	0	0	0	0	0	0	0	0	d__Bacteria	p__Firmicutes	c__Bacilli	o__Acholeplasmatales	f__Acholeplasmataceae	g__Acholeplasma
ASV0035	0	0	0	0	0	15	0	0	d__Bacteria	p__Firmicutes	c__Bacilli	o__Alicyclobacillales	f__Alicyclobacillaceae	g__Tumebacillus
ASV1023	1	0	0	0	0	0	0	0	d__Bacteria	p__Firmicutes	c__Bacilli	o__Alicyclobacillales	f__Alicyclobacillaceae	g__Tumebacillus
ASV0656	0	0	0	0	0	0	0	0	d__Bacteria	p__Firmicutes	c__Bacilli	o__Bacillales	f__Bacillaceae	g__Bacillus	s__Bacillus_taeanensis
ASV0024	0	0	0	0	0	0	14	0	d__Bacteria	p__Firmicutes	c__Bacilli	o__Bacillales	f__Bacillaceae	g__Bacillus
ASV0040	0	0	0	0	0	0	272	0	d__Bacteria	p__Firmicutes	c__Bacilli	o__Bacillales	f__Bacillaceae	g__Bacillus
ASV0169	0	0	0	0	0	0	0	0	d__Bacteria	p__Firmicutes	c__Bacilli	o__Bacillales	f__Bacillaceae	g__Bacillus
ASV0174	0	0	0	0	0	0	21	0	d__Bacteria	p__Firmicutes	c__Bacilli	o__Bacillales	f__Bacillaceae	g__Bacillus
ASV0223	0	0	0	0	0	0	0	0	d__Bacteria	p__Firmicutes	c__Bacilli	o__Bacillales	f__Bacillaceae	g__Bacillus
ASV0270	0	0	0	0	2	0	0	0	d__Bacteria	p__Firmicutes	c__Bacilli	o__Bacillales	f__Bacillaceae	g__Bacillus
ASV0303	0	0	0	0	0	31	0	0	d__Bacteria	p__Firmicutes	c__Bacilli	o__Bacillales	f__Bacillaceae	g__Bacillus
ASV0389	0	0	0	0	0	0	0	0	d__Bacteria	p__Firmicutes	c__Bacilli	o__Bacillales	f__Bacillaceae	g__Bacillus
ASV0458	0	0	0	0	0	28	0	0	d__Bacteria	p__Firmicutes	c__Bacilli	o__Bacillales	f__Bacillaceae	g__Bacillus
ASV0504	0	0	0	0	0	0	100	0	d__Bacteria	p__Firmicutes	c__Bacilli	o__Bacillales	f__Bacillaceae	g__Bacillus
ASV0587	15	0	0	0	0	0	0	0	d__Bacteria	p__Firmicutes	c__Bacilli	o__Bacillales	f__Bacillaceae	g__Bacillus
ASV0640	0	0	0	0	0	31	58	0	d__Bacteria	p__Firmicutes	c__Bacilli	o__Bacillales	f__Bacillaceae	g__Bacillus
ASV0657	0	0	0	0	0	0	0	0	d__Bacteria	p__Firmicutes	c__Bacilli	o__Bacillales	f__Bacillaceae	g__Bacillus
ASV0690	0	0	0	0	0	10	0	0	d__Bacteria	p__Firmicutes	c__Bacilli	o__Bacillales	f__Bacillaceae	g__Bacillus
ASV0693	7	0	0	0	0	0	0	0	d__Bacteria	p__Firmicutes	c__Bacilli	o__Bacillales	f__Bacillaceae	g__Bacillus
ASV0704	0	0	0	0	0	0	115	0	d__Bacteria	p__Firmicutes	c__Bacilli	o__Bacillales	f__Bacillaceae	g__Bacillus
ASV0725	0	0	0	0	0	0	90	0	d__Bacteria	p__Firmicutes	c__Bacilli	o__Bacillales	f__Bacillaceae	g__Bacillus
ASV0774	0	0	0	0	0	0	0	0	d__Bacteria	p__Firmicutes	c__Bacilli	o__Bacillales	f__Bacillaceae	g__Bacillus
ASV0805	0	0	0	0	0	0	0	0	d__Bacteria	p__Firmicutes	c__Bacilli	o__Bacillales	f__Bacillaceae	g__Bacillus
ASV0811	0	0	0	0	0	17	0	0	d__Bacteria	p__Firmicutes	c__Bacilli	o__Bacillales	f__Bacillaceae	g__Bacillus
ASV1127	0	0	0	0	0	0	112	0	d__Bacteria	p__Firmicutes	c__Bacilli	o__Bacillales	f__Bacillaceae	g__Bacillus
ASV1143	0	0	0	0	0	0	0	0	d__Bacteria	p__Firmicutes	c__Bacilli	o__Bacillales	f__Bacillaceae	g__Bacillus
ASV1163	0	0	0	0	0	0	0	0	d__Bacteria	p__Firmicutes	c__Bacilli	o__Bacillales	f__Bacillaceae	g__Bacillus
ASV1230	0	0	0	0	0	0	0	0	d__Bacteria	p__Firmicutes	c__Bacilli	o__Bacillales	f__Bacillaceae	g__Bacillus
ASV1245	3	0	0	0	0	0	0	0	d__Bacteria	p__Firmicutes	c__Bacilli	o__Bacillales	f__Bacillaceae	g__Bacillus
ASV1256	0	0	0	0	0	0	141	0	d__Bacteria	p__Firmicutes	c__Bacilli	o__Bacillales	f__Bacillaceae	g__Bacillus
ASV1294	0	0	0	0	0	0	94	0	d__Bacteria	p__Firmicutes	c__Bacilli	o__Bacillales	f__Bacillaceae	g__Bacillus
ASV1319	0	0	0	0	0	0	0	0	d__Bacteria	p__Firmicutes	c__Bacilli	o__Bacillales	f__Bacillaceae	g__Bacillus
ASV1381	0	0	0	0	0	0	31	0	d__Bacteria	p__Firmicutes	c__Bacilli	o__Bacillales	f__Bacillaceae	g__Bacillus
ASV1392	0	0	0	0	0	0	59	0	d__Bacteria	p__Firmicutes	c__Bacilli	o__Bacillales	f__Bacillaceae	g__Bacillus
ASV1395	0	0	0	0	0	61	0	0	d__Bacteria	p__Firmicutes	c__Bacilli	o__Bacillales	f__Bacillaceae	g__Bacillus
ASV1404	0	0	0	0	0	0	0	0	d__Bacteria	p__Firmicutes	c__Bacilli	o__Bacillales	f__Bacillaceae	g__Bacillus
ASV1432	0	0	0	0	0	0	0	0	d__Bacteria	p__Firmicutes	c__Bacilli	o__Bacillales	f__Bacillaceae	g__Bacillus
ASV1498	3	0	0	0	0	0	0	0	d__Bacteria	p__Firmicutes	c__Bacilli	o__Bacillales	f__Bacillaceae	g__Bacillus
ASV1588	0	0	0	0	0	0	0	0	d__Bacteria	p__Firmicutes	c__Bacilli	o__Bacillales	f__Bacillaceae	g__Bacillus
ASV1594	0	0	0	0	0	53	0	0	d__Bacteria	p__Firmicutes	c__Bacilli	o__Bacillales	f__Bacillaceae	g__Bacillus
ASV1654	0	0	0	0	0	0	47	0	d__Bacteria	p__Firmicutes	c__Bacilli	o__Bacillales	f__Bacillaceae	g__Bacillus
ASV1202	0	0	0	0	0	62	0	0	d__Bacteria	p__Firmicutes	c__Bacilli	o__Bacillales	f__Planococcaceae	g__Domibacillus	s__metagenome
ASV1433	0	0	0	0	0	0	162	0	d__Bacteria	p__Firmicutes	c__Bacilli	o__Bacillales	f__Planococcaceae	g__Domibacillus	s__metagenome
ASV0144	0	0	0	0	0	0	31	0	d__Bacteria	p__Firmicutes	c__Bacilli	o__Bacillales	f__Planococcaceae	g__Domibacillus
ASV0413	0	0	0	0	0	6	0	0	d__Bacteria	p__Firmicutes	c__Bacilli	o__Bacillales	f__Planococcaceae	g__Domibacillus
ASV0765	0	0	0	0	0	0	0	0	d__Bacteria	p__Firmicutes	c__Bacilli	o__Bacillales	f__Planococcaceae	g__Domibacillus
ASV0772	0	0	0	0	0	0	26	0	d__Bacteria	p__Firmicutes	c__Bacilli	o__Bacillales	f__Planococcaceae	g__Domibacillus
ASV1178	0	0	0	0	0	0	18	0	d__Bacteria	p__Firmicutes	c__Bacilli	o__Bacillales	f__Planococcaceae	g__Domibacillus
ASV0651	0	0	0	0	0	0	190	0	d__Bacteria	p__Firmicutes	c__Bacilli	o__Bacillales	f__Bacillaceae	g__Halobacillus
ASV1274	0	0	0	0	0	0	0	0	d__Bacteria	p__Firmicutes	c__Bacilli	o__Bacillales	f__Planococcaceae	g__Lysinibacillus
ASV1050	0	0	0	0	0	32	0	0	d__Bacteria	p__Firmicutes	c__Bacilli	o__Bacillales	f__Bacillaceae	g__Oceanobacillus
ASV0460	0	0	0	0	35	0	0	76	d__Bacteria	p__Firmicutes	c__Bacilli	o__Bacillales	f__Planococcaceae	g__Sporosarcina
ASV0046	0	0	0	0	0	95	0	0	d__Bacteria	p__Firmicutes	c__Bacilli	o__Bacillales	f__Planococcaceae
ASV0414	0	0	0	0	0	0	0	0	d__Bacteria	p__Firmicutes	c__Bacilli	o__Bacillales
ASV0638	10	0	0	0	0	0	0	0	d__Bacteria	p__Firmicutes	c__Bacilli	o__Bacillales	f__Planococcaceae
ASV0960	0	0	0	0	0	95	0	0	d__Bacteria	p__Firmicutes	c__Bacilli	o__Bacillales	f__Planococcaceae
ASV1094	0	0	0	0	0	0	0	1	d__Bacteria	p__Firmicutes	c__Bacilli	o__Bacillales
ASV1309	0	0	0	0	48	0	0	112	d__Bacteria	p__Firmicutes	c__Bacilli	o__Bacillales	f__Planococcaceae
ASV1413	0	0	0	0	0	0	0	0	d__Bacteria	p__Firmicutes	c__Bacilli	o__Bacillales
ASV1494	0	0	0	0	0	88	109	0	d__Bacteria	p__Firmicutes	c__Bacilli	o__Bacillales	f__Planococcaceae
ASV1667	0	0	0	0	0	0	0	0	d__Bacteria	p__Firmicutes	c__Bacilli	o__Bacillales	f__Planococcaceae
ASV0098	1	0	0	0	0	0	0	0	d__Bacteria	p__Firmicutes	c__Bacilli	o__Erysipelotrichales	f__Erysipelatoclostridiaceae	g__Erysipelotrichaceae_UCG-003
ASV1135	0	0	0	0	0	119	0	0	d__Bacteria	p__Firmicutes	c__Bacilli	o__Erysipelotrichales	f__Erysipelotrichaceae	g__Turicibacter
ASV1282	7	0	0	0	0	0	14	0	d__Bacteria	p__Firmicutes	c__Bacilli	o__Erysipelotrichales	f__Erysipelotrichaceae	g__Turicibacter
ASV0500	0	0	0	0	0	0	0	3	d__Bacteria	p__Firmicutes	c__Bacilli	o__Erysipelotrichales	f__Erysipelotrichaceae
ASV0193	0	0	0	0	0	0	0	0	d__Bacteria	p__Firmicutes	c__Bacilli	o__Exiguobacterales	f__Exiguobacteraceae	g__Exiguobacterium
ASV0230	0	0	0	0	8	0	0	12	d__Bacteria	p__Firmicutes	c__Bacilli	o__Exiguobacterales	f__Exiguobacteraceae	g__Exiguobacterium
ASV0622	11	0	0	0	0	0	0	0	d__Bacteria	p__Firmicutes	c__Bacilli	o__Exiguobacterales	f__Exiguobacteraceae	g__Exiguobacterium
ASV0415	0	0	0	0	0	28	0	0	d__Bacteria	p__Firmicutes	c__Bacilli	o__Lactobacillales	f__Aerococcaceae	g__Aerococcus	s__Aerococcus_suis
ASV0071	4	0	0	0	0	0	0	0	d__Bacteria	p__Firmicutes	c__Bacilli	o__Lactobacillales	f__Aerococcaceae	g__Aerococcus	s__Aerococcus_christensenii
ASV0439	6	0	0	0	0	0	0	0	d__Bacteria	p__Firmicutes	c__Bacilli	o__Lactobacillales	f__Aerococcaceae	g__Aerococcus
ASV1158	0	0	0	0	0	0	0	0	d__Bacteria	p__Firmicutes	c__Bacilli	o__Lactobacillales	f__Aerococcaceae	g__Aerococcus
ASV1329	0	0	0	0	0	0	0	0	d__Bacteria	p__Firmicutes	c__Bacilli	o__Lactobacillales	f__Aerococcaceae	g__Aerococcus
ASV1064	0	0	0	0	0	0	0	0	d__Bacteria	p__Firmicutes	c__Bacilli	o__Lactobacillales	f__Aerococcaceae	g__Aerosphaera
ASV0148	1	0	0	0	0	0	0	0	d__Bacteria	p__Firmicutes	c__Bacilli	o__Lactobacillales	f__Carnobacteriaceae	g__Alloiococcus	s__uncultured_bacterium
ASV0282	0	0	0	0	1	0	0	0	d__Bacteria	p__Firmicutes	c__Bacilli	o__Lactobacillales	f__Carnobacteriaceae	g__Atopostipes	s__uncultured_bacterium
ASV0325	4	0	0	0	0	0	0	0	d__Bacteria	p__Firmicutes	c__Bacilli	o__Lactobacillales	f__Carnobacteriaceae	g__Atopostipes
ASV0944	0	0	0	0	0	0	0	1	d__Bacteria	p__Firmicutes	c__Bacilli	o__Lactobacillales	f__Carnobacteriaceae	g__Dolosigranulum	s__uncultured_bacterium
ASV0672	0	0	0	0	0	0	0	0	d__Bacteria	p__Firmicutes	c__Bacilli	o__Lactobacillales	f__Carnobacteriaceae	g__Dolosigranulum
ASV1016	0	0	0	0	0	0	0	0	d__Bacteria	p__Firmicutes	c__Bacilli	o__Lactobacillales	f__Carnobacteriaceae	g__Dolosigranulum
ASV1655	7	0	0	0	0	0	0	0	d__Bacteria	p__Firmicutes	c__Bacilli	o__Lactobacillales	f__Carnobacteriaceae	g__Dolosigranulum
ASV0927	0	0	0	0	0	0	0	0	d__Bacteria	p__Firmicutes	c__Bacilli	o__Lactobacillales	f__Enterococcaceae	g__Enterococcus	s__Enterococcus_columbae
ASV0857	0	0	0	0	0	0	0	0	d__Bacteria	p__Firmicutes	c__Bacilli	o__Lactobacillales	f__Enterococcaceae	g__Enterococcus	s__Enterococcus_cecorum
ASV0117	4	0	0	0	6	0	0	0	d__Bacteria	p__Firmicutes	c__Bacilli	o__Lactobacillales	f__Carnobacteriaceae	g__Granulicatella
ASV0592	0	0	0	0	0	0	0	0	d__Bacteria	p__Firmicutes	c__Bacilli	o__Lactobacillales	f__Carnobacteriaceae	g__Granulicatella
ASV0594	0	0	0	0	5	0	0	0	d__Bacteria	p__Firmicutes	c__Bacilli	o__Lactobacillales	f__Carnobacteriaceae	g__Granulicatella
ASV0755	0	0	0	0	0	0	0	0	d__Bacteria	p__Firmicutes	c__Bacilli	o__Lactobacillales	f__Aerococcaceae	g__Ignavigranum	s__uncultured_bacterium
ASV0947	25	0	0	0	0	0	0	0	d__Bacteria	p__Firmicutes	c__Bacilli	o__Lactobacillales	f__Lactobacillaceae	g__Lactobacillus	s__Lactobacillus_iners
ASV1320	0	0	0	0	0	0	0	0	d__Bacteria	p__Firmicutes	c__Bacilli	o__Lactobacillales	f__Lactobacillaceae	g__Lactobacillus	s__Lactobacillus_aviarius
ASV0490	46	0	0	0	4	0	0	11	d__Bacteria	p__Firmicutes	c__Bacilli	o__Lactobacillales	f__Lactobacillaceae	g__Lactobacillus
ASV0521	1	0	0	0	0	0	0	0	d__Bacteria	p__Firmicutes	c__Bacilli	o__Lactobacillales	f__Lactobacillaceae	g__Lactobacillus
ASV0536	0	0	0	0	0	78	0	0	d__Bacteria	p__Firmicutes	c__Bacilli	o__Lactobacillales	f__Lactobacillaceae	g__Lactobacillus
ASV0601	0	0	0	0	0	82	0	0	d__Bacteria	p__Firmicutes	c__Bacilli	o__Lactobacillales	f__Lactobacillaceae	g__Lactobacillus
ASV1024	0	0	0	0	0	7	0	0	d__Bacteria	p__Firmicutes	c__Bacilli	o__Lactobacillales	f__Lactobacillaceae	g__Lactobacillus
ASV1159	0	0	0	0	0	72	0	0	d__Bacteria	p__Firmicutes	c__Bacilli	o__Lactobacillales	f__Lactobacillaceae	g__Lactobacillus
ASV1213	0	0	0	0	0	0	0	0	d__Bacteria	p__Firmicutes	c__Bacilli	o__Lactobacillales	f__Lactobacillaceae	g__Lactobacillus
ASV1429	14	0	0	0	0	0	45	0	d__Bacteria	p__Firmicutes	c__Bacilli	o__Lactobacillales	f__Lactobacillaceae	g__Lactobacillus
ASV1615	0	0	15	0	0	0	0	0	d__Bacteria	p__Firmicutes	c__Bacilli	o__Lactobacillales	f__Lactobacillaceae	g__Lactobacillus
ASV1081	0	0	61	0	0	0	0	0	d__Bacteria	p__Firmicutes	c__Bacilli	o__Lactobacillales	f__Streptococcaceae	g__Lactococcus
ASV0428	10	0	0	0	0	0	0	0	d__Bacteria	p__Firmicutes	c__Bacilli	o__Lactobacillales	f__Leuconostocaceae	g__Leuconostoc
ASV0139	0	9	0	0	0	0	0	0	d__Bacteria	p__Firmicutes	c__Bacilli	o__Lactobacillales	f__Streptococcaceae	g__Streptococcus
ASV0178	31	0	0	0	0	0	0	8	d__Bacteria	p__Firmicutes	c__Bacilli	o__Lactobacillales	f__Streptococcaceae	g__Streptococcus
ASV0315	0	0	0	0	0	0	0	0	d__Bacteria	p__Firmicutes	c__Bacilli	o__Lactobacillales	f__Streptococcaceae	g__Streptococcus
ASV0815	42	0	0	0	0	0	0	0	d__Bacteria	p__Firmicutes	c__Bacilli	o__Lactobacillales	f__Streptococcaceae	g__Streptococcus
ASV0902	4	0	0	0	0	0	0	0	d__Bacteria	p__Firmicutes	c__Bacilli	o__Lactobacillales	f__Streptococcaceae	g__Streptococcus
ASV0904	0	0	0	0	0	0	49	0	d__Bacteria	p__Firmicutes	c__Bacilli	o__Lactobacillales	f__Streptococcaceae	g__Streptococcus
ASV1501	5	0	0	0	0	0	0	0	d__Bacteria	p__Firmicutes	c__Bacilli	o__Lactobacillales	f__Carnobacteriaceae
ASV0525	0	0	0	0	0	0	491	0	d__Bacteria	p__Firmicutes	c__Bacilli	o__Paenibacillales	f__Paenibacillaceae	g__Ammoniphilus
ASV0572	0	0	0	0	0	0	166	0	d__Bacteria	p__Firmicutes	c__Bacilli	o__Paenibacillales	f__Paenibacillaceae	g__Ammoniphilus
ASV0666	0	0	0	0	0	0	35	0	d__Bacteria	p__Firmicutes	c__Bacilli	o__Paenibacillales	f__Paenibacillaceae	g__Ammoniphilus
ASV0352	0	0	0	0	0	0	48	0	d__Bacteria	p__Firmicutes	c__Bacilli	o__Paenibacillales	f__Paenibacillaceae	g__Paenibacillus	s__uncultured_Firmicutes
ASV0061	0	0	0	0	0	0	0	0	d__Bacteria	p__Firmicutes	c__Bacilli	o__Paenibacillales	f__Paenibacillaceae	g__Paenibacillus	s__Paenibacillus_thermoaerophilus
ASV0036	0	0	0	0	0	0	39	0	d__Bacteria	p__Firmicutes	c__Bacilli	o__Paenibacillales	f__Paenibacillaceae	g__Paenibacillus	s__Paenibacillus_tarimensis
ASV1012	0	0	0	0	0	0	67	0	d__Bacteria	p__Firmicutes	c__Bacilli	o__Paenibacillales	f__Paenibacillaceae	g__Paenibacillus	s__Paenibacillus_tarimensis
ASV0042	0	0	0	0	0	30	0	0	d__Bacteria	p__Firmicutes	c__Bacilli	o__Paenibacillales	f__Paenibacillaceae	g__Paenibacillus
ASV0085	0	0	0	0	0	0	0	0	d__Bacteria	p__Firmicutes	c__Bacilli	o__Paenibacillales	f__Paenibacillaceae	g__Paenibacillus
ASV0122	0	0	0	0	0	0	0	0	d__Bacteria	p__Firmicutes	c__Bacilli	o__Paenibacillales	f__Paenibacillaceae	g__Paenibacillus
ASV0185	0	0	0	0	0	0	69	0	d__Bacteria	p__Firmicutes	c__Bacilli	o__Paenibacillales	f__Paenibacillaceae	g__Paenibacillus
ASV0304	0	0	0	0	0	0	7	0	d__Bacteria	p__Firmicutes	c__Bacilli	o__Paenibacillales	f__Paenibacillaceae	g__Paenibacillus
ASV0598	0	0	0	0	0	0	0	0	d__Bacteria	p__Firmicutes	c__Bacilli	o__Paenibacillales	f__Paenibacillaceae	g__Paenibacillus
ASV0911	0	0	0	0	0	0	31	0	d__Bacteria	p__Firmicutes	c__Bacilli	o__Paenibacillales	f__Paenibacillaceae	g__Paenibacillus
ASV1055	0	0	0	0	0	0	20	0	d__Bacteria	p__Firmicutes	c__Bacilli	o__Paenibacillales	f__Paenibacillaceae	g__Paenibacillus
ASV1131	0	0	9	0	0	0	0	0	d__Bacteria	p__Firmicutes	c__Bacilli	o__Paenibacillales	f__Paenibacillaceae	g__Paenibacillus
ASV1139	0	0	0	0	0	0	0	0	d__Bacteria	p__Firmicutes	c__Bacilli	o__Paenibacillales	f__Paenibacillaceae	g__Paenibacillus
ASV1242	2	0	0	0	0	0	0	0	d__Bacteria	p__Firmicutes	c__Bacilli	o__Paenibacillales	f__Paenibacillaceae	g__Paenibacillus
ASV1246	0	0	0	0	0	0	0	9	d__Bacteria	p__Firmicutes	c__Bacilli	o__Paenibacillales	f__Paenibacillaceae	g__Paenibacillus
ASV1394	0	0	0	0	0	0	0	0	d__Bacteria	p__Firmicutes	c__Bacilli	o__Paenibacillales	f__Paenibacillaceae	g__Paenibacillus
ASV1495	0	0	0	0	0	0	0	0	d__Bacteria	p__Firmicutes	c__Bacilli	o__RF39	f__RF39	g__RF39	s__uncultured_Erysipelotrichaceae
ASV0052	0	0	0	0	6	0	0	0	d__Bacteria	p__Firmicutes	c__Bacilli	o__Staphylococcales	f__Staphylococcaceae	g__Auricoccus-Abyssicoccus
ASV1070	0	0	0	0	0	0	0	0	d__Bacteria	p__Firmicutes	c__Bacilli	o__Staphylococcales	f__Gemellaceae	g__Gemella	s__Gemella_asaccharolytica
ASV0183	13	0	0	308	5	0	0	0	d__Bacteria	p__Firmicutes	c__Bacilli	o__Staphylococcales	f__Gemellaceae	g__Gemella
ASV0147	0	0	0	0	0	37	0	0	d__Bacteria	p__Firmicutes	c__Bacilli	o__Staphylococcales	f__Staphylococcaceae	g__Jeotgalicoccus
ASV0606	0	0	0	0	0	0	0	0	d__Bacteria	p__Firmicutes	c__Bacilli	o__Staphylococcales	f__Staphylococcaceae	g__Jeotgalicoccus
ASV1663	0	0	0	0	0	0	0	0	d__Bacteria	p__Firmicutes	c__Bacilli	o__Staphylococcales	f__Staphylococcaceae	g__Jeotgalicoccus
ASV0180	0	0	0	0	0	0	0	0	d__Bacteria	p__Firmicutes	c__Bacilli	o__Staphylococcales	f__Staphylococcaceae	g__Salinicoccus
ASV1229	0	0	0	0	0	75	0	0	d__Bacteria	p__Firmicutes	c__Bacilli	o__Staphylococcales	f__Staphylococcaceae	g__Salinicoccus
ASV0620	0	0	0	0	0	0	0	0	d__Bacteria	p__Firmicutes	c__Bacilli	o__Staphylococcales	f__Staphylococcaceae	g__Staphylococcus
ASV0930	5	0	0	0	0	0	0	0	d__Bacteria	p__Firmicutes	c__Bacilli	o__Staphylococcales	f__Staphylococcaceae	g__Staphylococcus
ASV1015	0	0	0	386	0	0	0	0	d__Bacteria	p__Firmicutes	c__Bacilli	o__Staphylococcales	f__Staphylococcaceae	g__Staphylococcus
ASV1056	0	0	0	0	0	0	0	0	d__Bacteria	p__Firmicutes	c__Bacilli	o__Staphylococcales	f__Staphylococcaceae	g__Staphylococcus
ASV1169	0	0	0	0	0	0	0	0	d__Bacteria	p__Firmicutes	c__Bacilli	o__Staphylococcales	f__Staphylococcaceae	g__Staphylococcus
ASV1189	0	0	0	0	0	0	0	0	d__Bacteria	p__Firmicutes	c__Bacilli	o__Staphylococcales	f__Staphylococcaceae	g__Staphylococcus
ASV1203	0	0	0	0	0	180	0	0	d__Bacteria	p__Firmicutes	c__Bacilli	o__Staphylococcales	f__Staphylococcaceae	g__Staphylococcus
ASV1273	0	0	0	0	0	0	0	0	d__Bacteria	p__Firmicutes	c__Bacilli	o__Staphylococcales	f__Staphylococcaceae	g__Staphylococcus
ASV1406	0	0	0	0	0	0	0	0	d__Bacteria	p__Firmicutes	c__Bacilli	o__Staphylococcales	f__Staphylococcaceae	g__Staphylococcus
ASV1461	0	0	0	0	0	159	0	0	d__Bacteria	p__Firmicutes	c__Bacilli	o__Staphylococcales	f__Staphylococcaceae	g__Staphylococcus
ASV1523	0	0	0	0	0	0	0	0	d__Bacteria	p__Firmicutes	c__Bacilli	o__Staphylococcales	f__Staphylococcaceae	g__Staphylococcus
ASV1584	841	67	410	44	79	44	31	109	d__Bacteria	p__Firmicutes	c__Bacilli	o__Staphylococcales	f__Staphylococcaceae	g__Staphylococcus
ASV1624	21	0	0	0	0	0	0	0	d__Bacteria	p__Firmicutes	c__Bacilli	o__Staphylococcales	f__Staphylococcaceae	g__Staphylococcus
ASV0049	0	0	0	0	0	21	0	0	d__Bacteria	p__Firmicutes	c__Bacilli	o__Staphylococcales	f__Staphylococcaceae
ASV1264	0	0	0	0	0	0	0	0	d__Bacteria	p__Firmicutes	c__Bacilli	o__Thermoactinomycetales	f__Thermoactinomycetaceae	g__Laceyella
ASV0092	0	0	0	0	0	0	15	0	d__Bacteria	p__Firmicutes	c__Bacilli	o__Thermoactinomycetales	f__Thermoactinomycetaceae	g__Melghirimyces	s__Melghirimyces_thermohalophilus
ASV1332	0	0	0	0	0	0	0	0	d__Bacteria	p__Firmicutes	c__Bacilli	o__Thermoactinomycetales	f__Thermoactinomycetaceae	g__Thermoactinomyces	s__uncultured_bacterium
ASV0207	0	0	0	0	0	0	0	0	d__Bacteria	p__Firmicutes	c__Bacilli	o__Thermoactinomycetales	f__Thermoactinomycetaceae	g__Thermoactinomyces
ASV0475	0	0	0	0	0	0	5	0	d__Bacteria	p__Firmicutes	c__Bacilli	o__Thermoactinomycetales	f__Thermoactinomycetaceae	g__Thermoactinomyces
ASV0746	0	0	0	0	0	0	0	0	d__Bacteria	p__Firmicutes	c__Bacilli	o__Thermoactinomycetales	f__Thermoactinomycetaceae	g__Thermoactinomyces
ASV1439	0	0	0	0	0	0	0	0	d__Bacteria	p__Firmicutes	c__Bacilli	o__Thermoactinomycetales	f__Thermoactinomycetaceae	g__Thermoactinomyces
ASV0735	0	0	0	0	0	0	0	0	d__Bacteria	p__Firmicutes	c__Bacilli
ASV0267	0	0	0	0	0	0	0	0	d__Bacteria	p__Bacteroidota	c__Bacteroidia	o__Bacteroidales	f__Rikenellaceae	g__Alistipes	s__uncultured_bacterium
ASV0615	0	0	0	0	0	0	0	0	d__Bacteria	p__Bacteroidota	c__Bacteroidia	o__Bacteroidales	f__Prevotellaceae	g__Alloprevotella	s__uncultured_Bacteroidetes
ASV1121	0	0	0	0	0	0	0	0	d__Bacteria	p__Bacteroidota	c__Bacteroidia	o__Bacteroidales	f__Prevotellaceae	g__Alloprevotella
ASV0473	0	0	0	0	0	2	0	0	d__Bacteria	p__Bacteroidota	c__Bacteroidia	o__Bacteroidales	f__Bacteroidales_BS11_gut_group	g__Bacteroidales_BS11_gut_group	s__uncultured_bacterium
ASV0809	0	0	0	0	0	0	0	0	d__Bacteria	p__Bacteroidota	c__Bacteroidia	o__Bacteroidales	f__Bacteroidaceae	g__Bacteroides	s__uncultured_Bacteroidales
ASV0553	0	0	0	0	0	0	0	0	d__Bacteria	p__Bacteroidota	c__Bacteroidia	o__Bacteroidales	f__Bacteroidaceae	g__Bacteroides	s__Bacteroides_vulgatus
ASV1589	0	0	0	0	0	0	0	0	d__Bacteria	p__Bacteroidota	c__Bacteroidia	o__Bacteroidales	f__Bacteroidaceae	g__Bacteroides	s__Bacteroides_salanitronis
ASV0327	3	0	0	0	0	0	0	0	d__Bacteria	p__Bacteroidota	c__Bacteroidia	o__Bacteroidales	f__Bacteroidaceae	g__Bacteroides	s__Bacteroides_graminisolvens
ASV0832	0	0	0	0	0	0	0	0	d__Bacteria	p__Bacteroidota	c__Bacteroidia	o__Bacteroidales	f__Bacteroidaceae	g__Bacteroides	s__Bacteroides_coprocola
ASV0302	0	0	0	0	0	0	0	0	d__Bacteria	p__Bacteroidota	c__Bacteroidia	o__Bacteroidales	f__Porphyromonadaceae	g__Porphyromonas
ASV0068	0	0	0	0	0	0	0	0	d__Bacteria	p__Bacteroidota	c__Bacteroidia	o__Bacteroidales	f__Prevotellaceae	g__Prevotella	s__unidentified_eubacterium
ASV1008	0	0	0	0	0	0	0	0	d__Bacteria	p__Bacteroidota	c__Bacteroidia	o__Bacteroidales	f__Prevotellaceae	g__Prevotella	s__Prevotella_timonensis
ASV1644	2	0	0	0	0	0	0	0	d__Bacteria	p__Bacteroidota	c__Bacteroidia	o__Bacteroidales	f__Prevotellaceae	g__Prevotella	s__Prevotella_timonensis
ASV1059	2	0	0	0	0	0	0	0	d__Bacteria	p__Bacteroidota	c__Bacteroidia	o__Bacteroidales	f__Prevotellaceae	g__Prevotella	s__Prevotella_stercorea
ASV0664	1	0	0	0	0	0	0	0	d__Bacteria	p__Bacteroidota	c__Bacteroidia	o__Bacteroidales	f__Prevotellaceae	g__Prevotella	s__Prevotella_shahii
ASV0591	0	0	0	0	0	0	0	0	d__Bacteria	p__Bacteroidota	c__Bacteroidia	o__Bacteroidales	f__Prevotellaceae	g__Prevotella	s__Prevotella_nanceiensis
ASV1014	0	0	0	0	0	0	0	0	d__Bacteria	p__Bacteroidota	c__Bacteroidia	o__Bacteroidales	f__Prevotellaceae	g__Prevotella	s__Prevotella_disiens
ASV0532	0	0	0	0	0	0	0	0	d__Bacteria	p__Bacteroidota	c__Bacteroidia	o__Bacteroidales	f__Prevotellaceae	g__Prevotella	s__Prevotella_corporis
ASV1318	0	0	0	0	0	0	0	0	d__Bacteria	p__Bacteroidota	c__Bacteroidia	o__Bacteroidales	f__Prevotellaceae	g__Prevotella	s__Prevotella_buccalis
ASV1567	0	0	0	0	0	0	0	0	d__Bacteria	p__Bacteroidota	c__Bacteroidia	o__Bacteroidales	f__Prevotellaceae	g__Prevotella	s__Prevotella_bivia
ASV0423	0	0	0	0	0	0	0	0	d__Bacteria	p__Bacteroidota	c__Bacteroidia	o__Bacteroidales	f__Prevotellaceae	g__Prevotella	s__Prevotella_amnii
ASV1573	31	0	0	0	0	0	0	0	d__Bacteria	p__Bacteroidota	c__Bacteroidia	o__Bacteroidales	f__Prevotellaceae	g__Prevotella	s__Prevotella_amnii
ASV0329	0	0	0	0	0	33	0	0	d__Bacteria	p__Bacteroidota	c__Bacteroidia	o__Bacteroidales	f__Prevotellaceae	g__Prevotella
ASV0394	0	0	0	0	0	95	0	0	d__Bacteria	p__Bacteroidota	c__Bacteroidia	o__Bacteroidales	f__Prevotellaceae	g__Prevotella
ASV0723	15	0	0	0	0	44	0	0	d__Bacteria	p__Bacteroidota	c__Bacteroidia	o__Bacteroidales	f__Prevotellaceae	g__Prevotella
ASV1434	4	0	0	0	0	0	0	12	d__Bacteria	p__Bacteroidota	c__Bacteroidia	o__Bacteroidales	f__Prevotellaceae	g__Prevotella
ASV1566	0	0	0	0	15	0	0	0	d__Bacteria	p__Bacteroidota	c__Bacteroidia	o__Bacteroidales	f__Prevotellaceae	g__Prevotella
ASV1568	2	0	0	0	0	0	0	0	d__Bacteria	p__Bacteroidota	c__Bacteroidia	o__Bacteroidales	f__Prevotellaceae	g__Prevotella
ASV1547	3	0	0	0	0	0	0	0	d__Bacteria	p__Bacteroidota	c__Bacteroidia	o__Bacteroidales	f__Prevotellaceae	g__Prevotellaceae_NK3B31_group	s__metagenome
ASV0462	0	0	0	0	0	0	0	0	d__Bacteria	p__Bacteroidota	c__Bacteroidia	o__Bacteroidales	f__Dysgonomonadaceae	g__Proteiniphilum	s__uncultured_prokaryote
ASV1123	2	0	0	0	0	0	0	0	d__Bacteria	p__Bacteroidota	c__Bacteroidia	o__Bacteroidales	f__Dysgonomonadaceae	g__Proteiniphilum	s__uncultured_prokaryote
ASV0464	2	0	0	0	0	0	0	0	d__Bacteria	p__Bacteroidota	c__Bacteroidia	o__Bacteroidales	f__Rikenellaceae	g__Rikenellaceae_RC9_gut_group	s__uncultured_bacterium
ASV0215	1	0	0	0	0	0	0	0	d__Bacteria	p__Bacteroidota	c__Bacteroidia	o__Bacteroidales	f__Tannerellaceae	g__Tannerella
ASV1093	0	0	0	0	0	0	0	0	d__Bacteria	p__Bacteroidota	c__Bacteroidia	o__Bacteroidales	f__Tannerellaceae	g__Tannerella
ASV1454	0	0	0	0	0	0	0	0	d__Bacteria	p__Bacteroidota	c__Bacteroidia	o__Bacteroidales
ASV1331	0	0	0	0	0	0	0	0	d__Bacteria	p__Bacteroidota	c__Bacteroidia	o__Chitinophagales	f__Chitinophagaceae	g__Aurantisolimonas	s__uncultured_soil
ASV0602	0	0	0	0	0	0	0	0	d__Bacteria	p__Bacteroidota	c__Bacteroidia	o__Chitinophagales	f__Chitinophagaceae	g__Aurantisolimonas
ASV1383	4	0	0	0	0	0	0	0	d__Bacteria	p__Bacteroidota	c__Bacteroidia	o__Chitinophagales	f__Chitinophagaceae	g__Aurantisolimonas
ASV0357	4	0	0	0	0	0	0	0	d__Bacteria	p__Bacteroidota	c__Bacteroidia	o__Chitinophagales	f__Chitinophagaceae	g__Cnuella	s__uncultured_bacterium
ASV0828	0	0	0	0	0	34	0	0	d__Bacteria	p__Bacteroidota	c__Bacteroidia	o__Chitinophagales	f__Chitinophagaceae	g__Cnuella	s__uncultured_bacterium
ASV0835	3	0	0	0	0	0	0	0	d__Bacteria	p__Bacteroidota	c__Bacteroidia	o__Chitinophagales	f__Chitinophagaceae	g__Edaphobaculum	s__uncultured_bacterium
ASV0543	7	0	0	0	0	0	0	10	d__Bacteria	p__Bacteroidota	c__Bacteroidia	o__Chitinophagales	f__Chitinophagaceae	g__Edaphobaculum
ASV0682	0	0	0	0	0	0	0	1	d__Bacteria	p__Bacteroidota	c__Bacteroidia	o__Chitinophagales	f__Chitinophagaceae	g__Edaphobaculum
ASV1281	2	0	0	0	0	0	0	0	d__Bacteria	p__Bacteroidota	c__Bacteroidia	o__Chitinophagales	f__Chitinophagaceae	g__Edaphobaculum
ASV1522	0	0	0	0	0	0	0	0	d__Bacteria	p__Bacteroidota	c__Bacteroidia	o__Chitinophagales	f__Chitinophagaceae	g__Edaphobaculum
ASV0379	0	0	0	0	0	0	0	0	d__Bacteria	p__Bacteroidota	c__Bacteroidia	o__Chitinophagales	f__Chitinophagaceae	g__Ferruginibacter
ASV0554	1	0	0	0	0	0	0	0	d__Bacteria	p__Bacteroidota	c__Bacteroidia	o__Chitinophagales	f__Chitinophagaceae	g__Ferruginibacter
ASV1564	13	0	0	0	0	0	0	0	d__Bacteria	p__Bacteroidota	c__Bacteroidia	o__Chitinophagales	f__Chitinophagaceae	g__Ferruginibacter
ASV1570	0	0	0	0	0	0	0	4	d__Bacteria	p__Bacteroidota	c__Bacteroidia	o__Chitinophagales	f__Chitinophagaceae	g__Ferruginibacter
ASV1625	0	0	0	0	0	0	0	0	d__Bacteria	p__Bacteroidota	c__Bacteroidia	o__Chitinophagales	f__Chitinophagaceae	g__Ferruginibacter
ASV0761	0	15	0	0	0	0	0	0	d__Bacteria	p__Bacteroidota	c__Bacteroidia	o__Chitinophagales	f__Chitinophagaceae	g__Flaviaesturariibacter	s__uncultured_bacterium
ASV1485	0	0	0	0	0	0	0	0	d__Bacteria	p__Bacteroidota	c__Bacteroidia	o__Chitinophagales	f__Chitinophagaceae	g__Flavisolibacter	s__uncultured_Flavobacterium
ASV0095	0	0	0	0	0	0	0	0	d__Bacteria	p__Bacteroidota	c__Bacteroidia	o__Chitinophagales	f__Chitinophagaceae	g__Flavisolibacter
ASV0251	4	0	0	0	0	0	0	0	d__Bacteria	p__Bacteroidota	c__Bacteroidia	o__Chitinophagales	f__Chitinophagaceae	g__Flavisolibacter
ASV0646	0	0	0	0	0	0	0	0	d__Bacteria	p__Bacteroidota	c__Bacteroidia	o__Chitinophagales	f__Chitinophagaceae	g__Flavisolibacter
ASV1637	3	0	0	0	0	0	0	0	d__Bacteria	p__Bacteroidota	c__Bacteroidia	o__Chitinophagales	f__Chitinophagaceae	g__Flavisolibacter
ASV1504	0	0	0	0	0	0	0	0	d__Bacteria	p__Bacteroidota	c__Bacteroidia	o__Chitinophagales	f__Chitinophagaceae	g__Flavitalea
ASV0006	1	0	0	0	0	0	0	0	d__Bacteria	p__Bacteroidota	c__Bacteroidia	o__Chitinophagales	f__Saprospiraceae	g__Haliscomenobacter
ASV1651	0	0	0	0	0	0	0	0	d__Bacteria	p__Bacteroidota	c__Bacteroidia	o__Chitinophagales	f__Saprospiraceae	g__Lewinella	s__Lewinella_agarilytica
ASV0757	5	0	0	0	0	0	0	0	d__Bacteria	p__Bacteroidota	c__Bacteroidia	o__Chitinophagales	f__Saprospiraceae	g__Lewinella
ASV0799	0	0	0	0	0	165	0	0	d__Bacteria	p__Bacteroidota	c__Bacteroidia	o__Chitinophagales	f__Chitinophagaceae	g__Sediminibacterium	s__Sediminibacterium_sp.
ASV0830	0	0	0	0	0	0	0	0	d__Bacteria	p__Bacteroidota	c__Bacteroidia	o__Chitinophagales	f__Chitinophagaceae	g__Sediminibacterium	s__Sediminibacterium_sp.
ASV0913	0	0	0	0	0	0	33	0	d__Bacteria	p__Bacteroidota	c__Bacteroidia	o__Chitinophagales	f__Chitinophagaceae	g__Sediminibacterium	s__Sediminibacterium_sp.
ASV0953	0	0	0	0	0	0	0	0	d__Bacteria	p__Bacteroidota	c__Bacteroidia	o__Chitinophagales	f__Chitinophagaceae	g__Sediminibacterium	s__Sediminibacterium_sp.
ASV1010	0	0	0	0	0	0	0	0	d__Bacteria	p__Bacteroidota	c__Bacteroidia	o__Chitinophagales	f__Chitinophagaceae	g__Sediminibacterium	s__Sediminibacterium_sp.
ASV1096	0	0	0	0	0	0	0	0	d__Bacteria	p__Bacteroidota	c__Bacteroidia	o__Chitinophagales	f__Chitinophagaceae	g__Sediminibacterium	s__Sediminibacterium_sp.
ASV1011	5	0	0	0	0	0	0	0	d__Bacteria	p__Bacteroidota	c__Bacteroidia	o__Chitinophagales	f__Chitinophagaceae	g__Sediminibacterium
ASV0569	0	0	0	0	0	0	0	0	d__Bacteria	p__Bacteroidota	c__Bacteroidia	o__Chitinophagales	f__Chitinophagaceae	g__Segetibacter	s__uncultured_bacterium
ASV0770	0	0	0	0	0	7	0	0	d__Bacteria	p__Bacteroidota	c__Bacteroidia	o__Chitinophagales	f__Chitinophagaceae	g__Segetibacter	s__uncultured_bacterium
ASV0116	0	0	0	0	0	0	0	0	d__Bacteria	p__Bacteroidota	c__Bacteroidia	o__Chitinophagales	f__Chitinophagaceae	g__Segetibacter
ASV0233	0	0	0	0	0	0	0	0	d__Bacteria	p__Bacteroidota	c__Bacteroidia	o__Chitinophagales	f__Chitinophagaceae	g__Segetibacter
ASV1524	0	0	0	0	0	0	0	2	d__Bacteria	p__Bacteroidota	c__Bacteroidia	o__Chitinophagales	f__Chitinophagaceae	g__Segetibacter
ASV0506	6	0	0	0	0	0	0	0	d__Bacteria	p__Bacteroidota	c__Bacteroidia	o__Chitinophagales	f__Chitinophagaceae	g__Terrimonas
ASV1277	0	0	0	0	0	0	0	0	d__Bacteria	p__Bacteroidota	c__Bacteroidia	o__Chitinophagales	f__Chitinophagaceae	g__Terrimonas
ASV0707	1	0	0	0	0	0	0	0	d__Bacteria	p__Bacteroidota	c__Bacteroidia	o__Chitinophagales	f__Chitinophagaceae	g__uncultured
ASV1602	5	0	0	0	0	0	0	0	d__Bacteria	p__Bacteroidota	c__Bacteroidia	o__Chitinophagales	f__Chitinophagaceae	g__uncultured
ASV0107	0	0	0	0	12	150	0	0	d__Bacteria	p__Bacteroidota	c__Bacteroidia	o__Chitinophagales	f__Chitinophagaceae
ASV0268	1	0	0	0	0	0	0	0	d__Bacteria	p__Bacteroidota	c__Bacteroidia	o__Chitinophagales	f__Saprospiraceae
ASV0292	0	0	0	0	0	0	69	0	d__Bacteria	p__Bacteroidota	c__Bacteroidia	o__Chitinophagales	f__Chitinophagaceae
ASV0618	0	0	0	0	0	0	0	0	d__Bacteria	p__Bacteroidota	c__Bacteroidia	o__Chitinophagales	f__Chitinophagaceae
ASV1021	0	0	0	116	0	0	0	0	d__Bacteria	p__Bacteroidota	c__Bacteroidia	o__Chitinophagales	f__Chitinophagaceae
ASV1116	5	126	131	245	32	250	240	3	d__Bacteria	p__Bacteroidota	c__Bacteroidia	o__Chitinophagales	f__Chitinophagaceae
ASV1266	0	0	0	0	0	0	0	0	d__Bacteria	p__Bacteroidota	c__Bacteroidia	o__Chitinophagales	f__Chitinophagaceae
ASV1582	0	0	0	0	0	0	0	0	d__Bacteria	p__Bacteroidota	c__Bacteroidia	o__Chitinophagales	f__Chitinophagaceae
ASV0813	3	0	0	0	0	0	0	0	d__Bacteria	p__Bacteroidota	c__Bacteroidia	o__Cytophagales	f__Hymenobacteraceae	g__Adhaeribacter	s__uncultured_bacterium
ASV1596	0	0	0	0	0	112	0	0	d__Bacteria	p__Bacteroidota	c__Bacteroidia	o__Cytophagales	f__Hymenobacteraceae	g__Adhaeribacter	s__uncultured_bacterium
ASV0181	3	0	0	0	0	0	0	0	d__Bacteria	p__Bacteroidota	c__Bacteroidia	o__Cytophagales	f__Hymenobacteraceae	g__Adhaeribacter	s__metagenome
ASV0992	0	0	0	0	0	0	0	0	d__Bacteria	p__Bacteroidota	c__Bacteroidia	o__Cytophagales	f__Hymenobacteraceae	g__Adhaeribacter	s__metagenome
ASV0063	6	0	0	0	0	0	0	0	d__Bacteria	p__Bacteroidota	c__Bacteroidia	o__Cytophagales	f__Hymenobacteraceae	g__Adhaeribacter	s__Adhaeribacter_sp.
ASV0102	0	0	0	0	0	0	0	0	d__Bacteria	p__Bacteroidota	c__Bacteroidia	o__Cytophagales	f__Hymenobacteraceae	g__Adhaeribacter	s__Adhaeribacter_sp.
ASV0717	6	0	414	0	0	0	0	0	d__Bacteria	p__Bacteroidota	c__Bacteroidia	o__Cytophagales	f__Hymenobacteraceae	g__Adhaeribacter	s__Adhaeribacter_sp.
ASV0905	20	0	0	0	0	0	0	0	d__Bacteria	p__Bacteroidota	c__Bacteroidia	o__Cytophagales	f__Hymenobacteraceae	g__Adhaeribacter	s__Adhaeribacter_sp.
ASV0585	0	0	0	0	0	0	0	0	d__Bacteria	p__Bacteroidota	c__Bacteroidia	o__Cytophagales	f__Hymenobacteraceae	g__Adhaeribacter
ASV0993	33	0	0	0	0	0	0	0	d__Bacteria	p__Bacteroidota	c__Bacteroidia	o__Cytophagales	f__Hymenobacteraceae	g__Adhaeribacter
ASV1110	2	0	0	0	0	0	0	0	d__Bacteria	p__Bacteroidota	c__Bacteroidia	o__Cytophagales	f__Hymenobacteraceae	g__Adhaeribacter
ASV1150	0	0	0	0	0	0	20	0	d__Bacteria	p__Bacteroidota	c__Bacteroidia	o__Cytophagales	f__Hymenobacteraceae	g__Adhaeribacter
ASV1240	0	0	0	0	0	0	0	1	d__Bacteria	p__Bacteroidota	c__Bacteroidia	o__Cytophagales	f__Hymenobacteraceae	g__Adhaeribacter
ASV0477	4	0	0	0	0	0	0	2	d__Bacteria	p__Bacteroidota	c__Bacteroidia	o__Cytophagales	f__Cyclobacteriaceae	g__Algoriphagus
ASV0700	3	0	0	0	0	0	0	0	d__Bacteria	p__Bacteroidota	c__Bacteroidia	o__Cytophagales	f__Cyclobacteriaceae	g__Cesiribacter	s__uncultured_bacterium
ASV0283	0	0	0	0	0	0	0	0	d__Bacteria	p__Bacteroidota	c__Bacteroidia	o__Cytophagales	f__Cytophagaceae	g__Cytophaga	s__uncultured_bacterium
ASV0961	1	0	0	0	0	0	0	0	d__Bacteria	p__Bacteroidota	c__Bacteroidia	o__Cytophagales	f__Cytophagaceae	g__Cytophaga	s__uncultured_bacterium
ASV0030	0	0	0	0	0	0	0	0	d__Bacteria	p__Bacteroidota	c__Bacteroidia	o__Cytophagales	f__Cytophagaceae	g__Cytophagaceae	s__uncultured_bacterium
ASV0708	0	0	0	0	0	0	0	0	d__Bacteria	p__Bacteroidota	c__Bacteroidia	o__Cytophagales	f__Spirosomaceae	g__Dyadobacter
ASV0821	4	0	0	0	0	0	0	0	d__Bacteria	p__Bacteroidota	c__Bacteroidia	o__Cytophagales	f__Spirosomaceae	g__Dyadobacter
ASV1216	0	0	0	0	0	0	0	0	d__Bacteria	p__Bacteroidota	c__Bacteroidia	o__Cytophagales	f__Spirosomaceae	g__Emticicia	s__Emticicia_sp.
ASV0245	3	0	0	0	0	0	0	0	d__Bacteria	p__Bacteroidota	c__Bacteroidia	o__Cytophagales	f__Spirosomaceae	g__Fibrella	s__uncultured_bacterium
ASV1115	3	0	0	0	0	0	0	0	d__Bacteria	p__Bacteroidota	c__Bacteroidia	o__Cytophagales	f__Microscillaceae	g__Flexibacter
ASV1414	10	0	47	0	0	0	0	0	d__Bacteria	p__Bacteroidota	c__Bacteroidia	o__Cytophagales	f__Hymenobacteraceae	g__Hymenobacter	s__uncultured_Bacteroidetes
ASV1633	0	0	0	0	0	0	0	0	d__Bacteria	p__Bacteroidota	c__Bacteroidia	o__Cytophagales	f__Hymenobacteraceae	g__Hymenobacter	s__uncultured_Bacteroidetes
ASV0276	4	0	0	0	0	0	0	0	d__Bacteria	p__Bacteroidota	c__Bacteroidia	o__Cytophagales	f__Hymenobacteraceae	g__Hymenobacter	s__uncultured_bacterium
ASV0391	0	0	0	0	0	0	9	0	d__Bacteria	p__Bacteroidota	c__Bacteroidia	o__Cytophagales	f__Hymenobacteraceae	g__Hymenobacter	s__uncultured_bacterium
ASV1097	0	0	0	0	0	0	89	0	d__Bacteria	p__Bacteroidota	c__Bacteroidia	o__Cytophagales	f__Hymenobacteraceae	g__Hymenobacter	s__uncultured_bacterium
ASV1196	0	0	0	0	0	0	0	0	d__Bacteria	p__Bacteroidota	c__Bacteroidia	o__Cytophagales	f__Hymenobacteraceae	g__Hymenobacter	s__uncultured_bacterium
ASV0626	0	0	306	0	0	0	0	0	d__Bacteria	p__Bacteroidota	c__Bacteroidia	o__Cytophagales	f__Hymenobacteraceae	g__Hymenobacter	s__Hymenobacter_tibetensis
ASV1072	0	24	0	0	0	0	133	0	d__Bacteria	p__Bacteroidota	c__Bacteroidia	o__Cytophagales	f__Hymenobacteraceae	g__Hymenobacter	s__Hymenobacter_roseosalivarius
ASV0577	0	0	0	0	0	0	0	0	d__Bacteria	p__Bacteroidota	c__Bacteroidia	o__Cytophagales	f__Hymenobacteraceae	g__Hymenobacter	s__Hymenobacter_qilianensis
ASV0916	28	0	97	0	0	0	0	0	d__Bacteria	p__Bacteroidota	c__Bacteroidia	o__Cytophagales	f__Hymenobacteraceae	g__Hymenobacter	s__Hymenobacter_qilianensis
ASV1078	0	0	268	0	0	0	0	0	d__Bacteria	p__Bacteroidota	c__Bacteroidia	o__Cytophagales	f__Hymenobacteraceae	g__Hymenobacter	s__Hymenobacter_qilianensis
ASV1162	0	0	0	0	11	0	0	8	d__Bacteria	p__Bacteroidota	c__Bacteroidia	o__Cytophagales	f__Hymenobacteraceae	g__Hymenobacter	s__Hymenobacter_psychrophilus
ASV0608	0	0	0	0	0	0	0	2	d__Bacteria	p__Bacteroidota	c__Bacteroidia	o__Cytophagales	f__Hymenobacteraceae	g__Hymenobacter	s__Hymenobacter_marinus
ASV1530	3	0	0	0	0	0	0	0	d__Bacteria	p__Bacteroidota	c__Bacteroidia	o__Cytophagales	f__Hymenobacteraceae	g__Hymenobacter	s__Hymenobacter_gelipurpurascens
ASV0082	0	0	0	0	0	0	133	0	d__Bacteria	p__Bacteroidota	c__Bacteroidia	o__Cytophagales	f__Hymenobacteraceae	g__Hymenobacter
ASV0091	0	0	50	0	0	0	0	0	d__Bacteria	p__Bacteroidota	c__Bacteroidia	o__Cytophagales	f__Hymenobacteraceae	g__Hymenobacter
ASV0213	0	0	16	0	0	0	0	0	d__Bacteria	p__Bacteroidota	c__Bacteroidia	o__Cytophagales	f__Hymenobacteraceae	g__Hymenobacter
ASV0422	0	0	0	0	0	0	0	0	d__Bacteria	p__Bacteroidota	c__Bacteroidia	o__Cytophagales	f__Hymenobacteraceae	g__Hymenobacter
ASV0459	10	0	0	0	0	0	0	0	d__Bacteria	p__Bacteroidota	c__Bacteroidia	o__Cytophagales	f__Hymenobacteraceae	g__Hymenobacter
ASV0472	0	0	0	0	0	0	0	0	d__Bacteria	p__Bacteroidota	c__Bacteroidia	o__Cytophagales	f__Hymenobacteraceae	g__Hymenobacter
ASV0478	0	0	0	0	0	0	0	0	d__Bacteria	p__Bacteroidota	c__Bacteroidia	o__Cytophagales	f__Hymenobacteraceae	g__Hymenobacter
ASV0547	3	0	0	0	0	0	0	0	d__Bacteria	p__Bacteroidota	c__Bacteroidia	o__Cytophagales	f__Hymenobacteraceae	g__Hymenobacter
ASV0686	4	0	0	0	0	0	0	0	d__Bacteria	p__Bacteroidota	c__Bacteroidia	o__Cytophagales	f__Hymenobacteraceae	g__Hymenobacter
ASV0688	10	0	0	0	0	0	0	0	d__Bacteria	p__Bacteroidota	c__Bacteroidia	o__Cytophagales	f__Hymenobacteraceae	g__Hymenobacter
ASV0807	4	0	0	0	0	0	0	0	d__Bacteria	p__Bacteroidota	c__Bacteroidia	o__Cytophagales	f__Hymenobacteraceae	g__Hymenobacter
ASV0920	4	0	0	0	0	0	0	0	d__Bacteria	p__Bacteroidota	c__Bacteroidia	o__Cytophagales	f__Hymenobacteraceae	g__Hymenobacter
ASV1298	0	0	0	0	0	71	0	0	d__Bacteria	p__Bacteroidota	c__Bacteroidia	o__Cytophagales	f__Hymenobacteraceae	g__Hymenobacter
ASV1402	16	0	0	0	0	0	0	0	d__Bacteria	p__Bacteroidota	c__Bacteroidia	o__Cytophagales	f__Hymenobacteraceae	g__Hymenobacter
ASV1425	4	0	0	0	0	0	0	0	d__Bacteria	p__Bacteroidota	c__Bacteroidia	o__Cytophagales	f__Hymenobacteraceae	g__Hymenobacter
ASV1531	0	0	0	0	0	0	0	0	d__Bacteria	p__Bacteroidota	c__Bacteroidia	o__Cytophagales	f__Hymenobacteraceae	g__Hymenobacter
ASV1572	3	0	0	0	0	0	0	0	d__Bacteria	p__Bacteroidota	c__Bacteroidia	o__Cytophagales	f__Hymenobacteraceae	g__Hymenobacter
ASV1642	0	0	0	0	0	0	0	0	d__Bacteria	p__Bacteroidota	c__Bacteroidia	o__Cytophagales	f__Hymenobacteraceae	g__Hymenobacter
ASV0545	2	0	0	0	0	0	0	0	d__Bacteria	p__Bacteroidota	c__Bacteroidia	o__Cytophagales	f__Hymenobacteraceae	g__Nibribacter
ASV0699	0	0	0	0	4	0	0	0	d__Bacteria	p__Bacteroidota	c__Bacteroidia	o__Cytophagales	f__Hymenobacteraceae	g__Nibribacter
ASV1038	1	0	0	0	0	0	0	0	d__Bacteria	p__Bacteroidota	c__Bacteroidia	o__Cytophagales	f__Microscillaceae	g__Ohtaekwangia
ASV1634	0	0	0	0	0	17	0	0	d__Bacteria	p__Bacteroidota	c__Bacteroidia	o__Cytophagales	f__Spirosomaceae	g__Persicitalea	s__uncultured_bacterium
ASV0474	0	0	0	0	0	0	0	0	d__Bacteria	p__Bacteroidota	c__Bacteroidia	o__Cytophagales	f__Cytophagaceae	g__Rhodocytophaga
ASV0634	4	0	0	0	0	0	0	0	d__Bacteria	p__Bacteroidota	c__Bacteroidia	o__Cytophagales	f__Cytophagaceae	g__Rhodocytophaga
ASV0931	0	0	0	0	0	0	0	0	d__Bacteria	p__Bacteroidota	c__Bacteroidia	o__Cytophagales	f__Cytophagaceae	g__Rhodocytophaga
ASV1558	0	0	0	0	0	0	0	0	d__Bacteria	p__Bacteroidota	c__Bacteroidia	o__Cytophagales	f__Cytophagaceae	g__Rhodocytophaga
ASV1505	0	0	0	0	0	0	0	0	d__Bacteria	p__Bacteroidota	c__Bacteroidia	o__Cytophagales	f__Hymenobacteraceae	g__Rufibacter	s__Rufibacter_immobilis
ASV0399	0	0	0	0	0	0	0	6	d__Bacteria	p__Bacteroidota	c__Bacteroidia	o__Cytophagales	f__Hymenobacteraceae	g__Rufibacter
ASV0600	1	0	0	0	0	0	0	0	d__Bacteria	p__Bacteroidota	c__Bacteroidia	o__Cytophagales	f__Spirosomaceae	g__Spirosoma	s__unidentified
ASV1030	2	0	0	0	0	0	0	0	d__Bacteria	p__Bacteroidota	c__Bacteroidia	o__Cytophagales	f__Spirosomaceae	g__Spirosoma	s__uncultured_bacterium
ASV1656	3	0	0	0	0	0	0	0	d__Bacteria	p__Bacteroidota	c__Bacteroidia	o__Cytophagales	f__Spirosomaceae	g__Spirosoma	s__uncultured_bacterium
ASV0843	0	0	0	0	0	0	0	0	d__Bacteria	p__Bacteroidota	c__Bacteroidia	o__Cytophagales	f__Spirosomaceae	g__Spirosoma	s__Spirosoma_linguale
ASV0906	0	0	0	0	0	0	61	0	d__Bacteria	p__Bacteroidota	c__Bacteroidia	o__Cytophagales	f__Spirosomaceae	g__Spirosoma
ASV0891	0	0	0	0	0	0	0	4	d__Bacteria	p__Bacteroidota	c__Bacteroidia	o__Cytophagales	f__Cyclobacteriaceae	g__uncultured	s__uncultured_marine
ASV0299	1	0	0	0	0	0	0	0	d__Bacteria	p__Bacteroidota	c__Bacteroidia	o__Cytophagales	f__Spirosomaceae	g__uncultured	s__uncultured_Bacteroidetes
ASV1308	0	0	0	0	0	11	0	0	d__Bacteria	p__Bacteroidota	c__Bacteroidia	o__Cytophagales	f__Spirosomaceae	g__uncultured	s__uncultured_Bacteroidetes
ASV0614	0	0	0	0	0	0	0	1	d__Bacteria	p__Bacteroidota	c__Bacteroidia	o__Cytophagales	f__Cyclobacteriaceae	g__uncultured
ASV0555	0	0	0	0	0	0	0	0	d__Bacteria	p__Bacteroidota	c__Bacteroidia	o__Cytophagales	f__Cyclobacteriaceae
ASV1062	0	0	0	0	0	0	0	0	d__Bacteria	p__Bacteroidota	c__Bacteroidia	o__Cytophagales	f__Microscillaceae
ASV1575	0	0	0	0	0	56	0	0	d__Bacteria	p__Bacteroidota	c__Bacteroidia	o__Flavobacteriales	f__Flavobacteriaceae	g__Aequorivita
ASV0437	2	0	0	0	0	0	0	0	d__Bacteria	p__Bacteroidota	c__Bacteroidia	o__Flavobacteriales	f__Weeksellaceae	g__Bergeyella	s__uncultured_Bergeyella
ASV0519	2	0	0	0	0	0	0	0	d__Bacteria	p__Bacteroidota	c__Bacteroidia	o__Flavobacteriales	f__Weeksellaceae	g__Bergeyella	s__uncultured_Bergeyella
ASV1470	0	0	0	0	0	45	0	0	d__Bacteria	p__Bacteroidota	c__Bacteroidia	o__Flavobacteriales	f__Weeksellaceae	g__Bergeyella	s__Chryseobacterium_sp.
ASV0262	0	0	0	0	0	0	0	0	d__Bacteria	p__Bacteroidota	c__Bacteroidia	o__Flavobacteriales	f__Weeksellaceae	g__Bergeyella	s__Bergeyella_porcorum
ASV0788	2	0	0	0	0	0	0	0	d__Bacteria	p__Bacteroidota	c__Bacteroidia	o__Flavobacteriales	f__Weeksellaceae	g__Bergeyella	s__Bergeyella_porcorum
ASV0567	0	0	0	0	0	0	0	3	d__Bacteria	p__Bacteroidota	c__Bacteroidia	o__Flavobacteriales	f__Flavobacteriaceae	g__Capnocytophaga	s__Capnocytophaga_gingivalis
ASV1048	0	0	0	0	0	0	0	0	d__Bacteria	p__Bacteroidota	c__Bacteroidia	o__Flavobacteriales	f__Flavobacteriaceae	g__Capnocytophaga	s__Capnocytophaga_gingivalis
ASV0266	2	0	0	0	0	0	0	0	d__Bacteria	p__Bacteroidota	c__Bacteroidia	o__Flavobacteriales	f__Flavobacteriaceae	g__Capnocytophaga
ASV0683	0	0	0	0	0	0	0	0	d__Bacteria	p__Bacteroidota	c__Bacteroidia	o__Flavobacteriales	f__Flavobacteriaceae	g__Capnocytophaga
ASV0866	0	0	0	0	0	0	0	2	d__Bacteria	p__Bacteroidota	c__Bacteroidia	o__Flavobacteriales	f__Flavobacteriaceae	g__Capnocytophaga
ASV1604	0	0	0	0	0	0	0	0	d__Bacteria	p__Bacteroidota	c__Bacteroidia	o__Flavobacteriales	f__Flavobacteriaceae	g__Capnocytophaga
ASV0505	0	0	0	0	0	0	0	0	d__Bacteria	p__Bacteroidota	c__Bacteroidia	o__Flavobacteriales	f__Weeksellaceae	g__Chryseobacterium	s__Chryseobacterium_taklimakanense
ASV0588	0	0	0	0	0	0	0	2	d__Bacteria	p__Bacteroidota	c__Bacteroidia	o__Flavobacteriales	f__Weeksellaceae	g__Chryseobacterium	s__Chryseobacterium_taklimakanense
ASV1217	3	0	0	0	0	0	0	0	d__Bacteria	p__Bacteroidota	c__Bacteroidia	o__Flavobacteriales	f__Weeksellaceae	g__Chryseobacterium	s__Chryseobacterium_taklimakanense
ASV0455	19	0	0	0	0	0	0	0	d__Bacteria	p__Bacteroidota	c__Bacteroidia	o__Flavobacteriales	f__Weeksellaceae	g__Chryseobacterium	s__Chryseobacterium_hominis
ASV0775	17	0	0	0	0	0	0	0	d__Bacteria	p__Bacteroidota	c__Bacteroidia	o__Flavobacteriales	f__Weeksellaceae	g__Chryseobacterium	s__Chryseobacterium_hispanicum
ASV0050	0	0	0	0	0	6	0	0	d__Bacteria	p__Bacteroidota	c__Bacteroidia	o__Flavobacteriales	f__Weeksellaceae	g__Chryseobacterium
ASV0084	0	0	0	0	0	0	0	0	d__Bacteria	p__Bacteroidota	c__Bacteroidia	o__Flavobacteriales	f__Weeksellaceae	g__Chryseobacterium
ASV0166	1	0	0	0	0	0	0	0	d__Bacteria	p__Bacteroidota	c__Bacteroidia	o__Flavobacteriales	f__Weeksellaceae	g__Chryseobacterium
ASV0294	0	0	0	0	0	0	0	0	d__Bacteria	p__Bacteroidota	c__Bacteroidia	o__Flavobacteriales	f__Weeksellaceae	g__Chryseobacterium
ASV0677	3	0	0	0	0	0	0	0	d__Bacteria	p__Bacteroidota	c__Bacteroidia	o__Flavobacteriales	f__Weeksellaceae	g__Chryseobacterium
ASV0792	3	0	0	0	0	0	0	0	d__Bacteria	p__Bacteroidota	c__Bacteroidia	o__Flavobacteriales	f__Weeksellaceae	g__Chryseobacterium
ASV0878	0	0	0	0	0	0	0	0	d__Bacteria	p__Bacteroidota	c__Bacteroidia	o__Flavobacteriales	f__Weeksellaceae	g__Chryseobacterium
ASV0921	2	0	0	0	0	0	0	0	d__Bacteria	p__Bacteroidota	c__Bacteroidia	o__Flavobacteriales	f__Weeksellaceae	g__Chryseobacterium
ASV1339	0	0	0	0	0	0	0	0	d__Bacteria	p__Bacteroidota	c__Bacteroidia	o__Flavobacteriales	f__Weeksellaceae	g__Chryseobacterium
ASV1446	0	0	0	0	0	0	0	1	d__Bacteria	p__Bacteroidota	c__Bacteroidia	o__Flavobacteriales	f__Weeksellaceae	g__Chryseobacterium
ASV1496	1	0	0	0	0	0	0	0	d__Bacteria	p__Bacteroidota	c__Bacteroidia	o__Flavobacteriales	f__Weeksellaceae	g__Chryseobacterium
ASV1661	2	0	0	0	0	0	0	0	d__Bacteria	p__Bacteroidota	c__Bacteroidia	o__Flavobacteriales	f__Flavobacteriaceae	g__Croceibacter	s__Croceibacter_atlanticus
ASV0978	0	0	0	0	0	0	0	5	d__Bacteria	p__Bacteroidota	c__Bacteroidia	o__Flavobacteriales	f__Flavobacteriaceae	g__Dokdonia
ASV1292	0	0	0	0	0	0	0	0	d__Bacteria	p__Bacteroidota	c__Bacteroidia	o__Flavobacteriales	f__Flavobacteriaceae	g__Dokdonia
ASV1502	2	0	0	0	0	0	0	0	d__Bacteria	p__Bacteroidota	c__Bacteroidia	o__Flavobacteriales	f__Flavobacteriaceae	g__Dokdonia
ASV1233	0	0	0	0	0	0	0	0	d__Bacteria	p__Bacteroidota	c__Bacteroidia	o__Flavobacteriales	f__Weeksellaceae	g__Empedobacter	s__uncultured_bacterium
ASV0786	6	0	0	0	0	0	0	0	d__Bacteria	p__Bacteroidota	c__Bacteroidia	o__Flavobacteriales	f__Weeksellaceae	g__Empedobacter
ASV1073	0	32	0	0	0	0	0	0	d__Bacteria	p__Bacteroidota	c__Bacteroidia	o__Flavobacteriales	f__Weeksellaceae	g__Empedobacter
ASV0360	0	0	0	0	0	18	0	0	d__Bacteria	p__Bacteroidota	c__Bacteroidia	o__Flavobacteriales	f__Flavobacteriaceae	g__Flavobacterium	s__Cytophaga_sp.
ASV0211	0	0	0	0	0	0	0	2	d__Bacteria	p__Bacteroidota	c__Bacteroidia	o__Flavobacteriales	f__Flavobacteriaceae	g__Flavobacterium
ASV0385	1	0	0	0	0	0	0	0	d__Bacteria	p__Bacteroidota	c__Bacteroidia	o__Flavobacteriales	f__Flavobacteriaceae	g__Flavobacterium
ASV0660	0	0	0	0	0	101	0	0	d__Bacteria	p__Bacteroidota	c__Bacteroidia	o__Flavobacteriales	f__Flavobacteriaceae	g__Flavobacterium
ASV1351	1	0	0	0	0	0	0	0	d__Bacteria	p__Bacteroidota	c__Bacteroidia	o__Flavobacteriales	f__Flavobacteriaceae	g__Flavobacterium
ASV1422	4	0	0	0	0	0	0	0	d__Bacteria	p__Bacteroidota	c__Bacteroidia	o__Flavobacteriales	f__Flavobacteriaceae	g__Flavobacterium
ASV1336	0	0	0	0	0	0	0	0	d__Bacteria	p__Bacteroidota	c__Bacteroidia	o__Flavobacteriales	f__Crocinitomicaceae	g__Fluviicola	s__uncultured_bacterium
ASV1054	0	0	0	0	0	0	0	1	d__Bacteria	p__Bacteroidota	c__Bacteroidia	o__Flavobacteriales	f__Crocinitomicaceae	g__Fluviicola
ASV0319	0	0	0	0	0	0	0	4	d__Bacteria	p__Bacteroidota	c__Bacteroidia	o__Flavobacteriales	f__Flavobacteriaceae	g__Leeuwenhoekiella	s__Leeuwenhoekiella_blandensis
ASV0048	0	0	0	0	0	0	0	0	d__Bacteria	p__Bacteroidota	c__Bacteroidia	o__Flavobacteriales	f__Flavobacteriaceae	g__NS4_marine_group
ASV0293	0	0	0	0	0	0	0	0	d__Bacteria	p__Bacteroidota	c__Bacteroidia	o__Flavobacteriales	f__NS7_marine_group	g__NS7_marine_group	s__uncultured_bacterium
ASV0611	3	0	0	0	0	0	0	0	d__Bacteria	p__Bacteroidota	c__Bacteroidia	o__Flavobacteriales	f__NS7_marine_group	g__NS7_marine_group	s__uncultured_bacterium
ASV0306	0	0	0	0	4	0	0	0	d__Bacteria	p__Bacteroidota	c__Bacteroidia	o__Flavobacteriales	f__NS9_marine_group	g__NS9_marine_group	s__uncultured_marine
ASV0546	0	0	0	0	0	0	0	0	d__Bacteria	p__Bacteroidota	c__Bacteroidia	o__Flavobacteriales	f__NS9_marine_group	g__NS9_marine_group	s__uncultured_marine
[truncated: 720 more rows]

## Sheet: Sheet3
Table S3: Correlation matrix of dust-borne active bacteria at the genus level
[truncated: 32 more rows]

## Sheet: Table S4
Table S4.Species distribution at different dust events, based on lowest taxonomical rank identified
[truncated: 360 more rows]
